# Supplementary material for: Comprehensive Analysis of Genomic and Phenomic Data Reveals Context-Dependent Function of A20 (TNFAIP3) in Renal Cell Carcinoma
Source: Cancers (Basel). 2026 May 28;18(11):1775. doi: 10.3390/cancers18111775 (PMC13257325; doi:10.3390/cancers18111775)
Supplement: Supplementary file 1 [file cancers-18-01775-s001.zip]

Archive with 5 entries (5 files):
- cancers-4253456 Supplementary Materials.pdf
- Supplementary Materials Table S5.xlsx
- Supplementary Materials Table S4.xlsx
- Supplementary Materials Table S3.xlsx
- Supplementary Materials Table S2.xlsx
