# Supplementary material for: Comprehensive Analysis of Genomic and Phenomic Data Reveals Context-Dependent Function of A20 (TNFAIP3) in Renal Cell Carcinoma
Source: Cancers (Basel). 2026 May 28;18(11):1775. doi: 10.3390/cancers18111775 (PMC13257325; doi:10.3390/cancers18111775)
Supplement: Supplementary file 1 [file cancers-18-01775-s001.zip › Supplementary Materials Table S5.xlsx]

## Sheet: clinvar
IL12RB2		GroupID	Category	Term	Description	LogP	Log(q-value)	Genes	Symbols	InTerm_InList
ADAMTSL4		1_Summary	GO Biological Processes	GO:0002831	regulation of response to biotic stimulus	-5.7017	-1.5231	1612,3140,3428,3654,7100,7128,7157,29775,3595,5754	DAPK1,MR1,IFI16,IRAK1,TLR5,TNFAIP3,TP53,CARD10,IL12RB2,PTK7	10/-
IFI16		2_Summary	WikiPathways	WP615	Senescence and autophagy in cancer	-4.35199	-0.944404	3428,4297,7157,1612,3140,7100	IFI16,KMT2A,TP53,DAPK1,MR1,TLR5	6/-
MR1		3_Summary	GO Biological Processes	GO:0046777	protein autophosphorylation	-4.29173	-0.944404	1612,3654,23043,7157,29775	DAPK1,IRAK1,TNIK,TP53,CARD10	5/-
FCAMR		4_Summary	GO Biological Processes	GO:0002520	immune system development	-3.70157	-0.642564	4297,7128,7157,1612,3595,54507	KMT2A,TNFAIP3,TP53,DAPK1,IL12RB2,ADAMTSL4	6/-
TLR5		5_Summary	GO Biological Processes	GO:0002822	regulation of adaptive immune response based on somatic recombination of immune receptors built from immunoglobulin superfamily domains	-3.46186	-0.489018	3140,3595,7128,3428,3654	MR1,IL12RB2,TNFAIP3,IFI16,IRAK1	5/-
PLB1
TNIK
PTK7
TNFAIP3
DAPK1
ANKRD26
KMT2A,LOC101929089
TP53
ADAMTS10
CARD10
SATL1
MAMLD1
IRAK1,MIR718

## Sheet: dbSNPs
IL12RB2					GroupID	Category	Term	Description	LogP	Log(q-value)	Genes	Symbols	InTerm_InList
COL11A1					1_Summary	GO Biological Processes	GO:0050778	positive regulation of immune response	-5.9363	-1.74758	673,3140,3428,3654,7100,7128,8741,1612,7157,2131,3595,9365	BRAF,MR1,IFI16,IRAK1,TLR5,TNFAIP3,TNFSF13,DAPK1,TP53,EXT1,IL12RB2,KL	12/-
ADAMTSL4					2_Summary	WikiPathways	WP615	Senescence and autophagy in cancer	-5.78431	-1.74758	673,3428,4297,7157,7128,2131,3140	BRAF,IFI16,KMT2A,TP53,TNFAIP3,EXT1,MR1	7/-
IFI16					3_Summary	WikiPathways	WP2828	Bladder cancer	-5.31541	-1.54695	673,1612,7157,3654,7128,29775,23043,3595	BRAF,DAPK1,TP53,IRAK1,TNFAIP3,CARD10,TNIK,IL12RB2	8/-
FCAMR					4_Summary	GO Biological Processes	GO:0002822	regulation of adaptive immune response based on somatic recombination of immune receptors built from immunoglobulin superfamily domains	-4.59294	-1.29657	3140,3595,7128,8741,3654,7157,8742,3428,673	MR1,IL12RB2,TNFAIP3,TNFSF13,IRAK1,TP53,TNFSF12,IFI16,BRAF	9/-
BRAF					5_Summary	GO Biological Processes	GO:0030198	extracellular matrix organization	-4.04233	-1.04102	1301,2131,54507,81794,8741,8742	COL11A1,EXT1,ADAMTSL4,ADAMTS10,TNFSF13,TNFSF12	6/-
EXT1					6_Summary	GO Biological Processes	GO:0097190	apoptotic signaling pathway	-3.98575	-1.04102	1612,3428,7157,8742,7128,54507	DAPK1,IFI16,TP53,TNFSF12,TNFAIP3,ADAMTSL4	6/-
TNIK					7_Summary	GO Biological Processes	GO:0048872	homeostasis of number of cells	-3.80717	-0.974566	2131,4297,7128,8741,3654	EXT1,KMT2A,TNFAIP3,TNFSF13,IRAK1	5/-
TNFAIP3					8_Summary	Reactome Gene Sets	R-HSA-5663202	Diseases of signal transduction by growth factor receptors and second messengers	-3.31306	-0.682874	673,7157,9365,10046,2131,4297,1301	BRAF,TP53,KL,MAMLD1,EXT1,KMT2A,COL11A1	7/-
KL					9_Summary	GO Biological Processes	GO:0016055	Wnt signaling pathway	-2.84892	-0.368493	2131,5754,23043,673,9365	EXT1,PTK7,TNIK,BRAF,KL	5/-
TNFSF12					10_Summary	GO Biological Processes	GO:0071214	cellular response to abiotic stimulus	-2.59425	-0.209794	3428,7100,7157,4297,9365	IFI16,TLR5,TP53,KMT2A,KL	5/-
TP53					11_Summary	GO Biological Processes	GO:0048568	embryonic organ development	-2.18413	0	1301,4297,5754	COL11A1,KMT2A,PTK7	3/-
ADAMTS10					12_Summary	GO Biological Processes	GO:0001501	skeletal system development	-2.04272	0	1301,2131,7157	COL11A1,EXT1,TP53	3/-
TLR5
SATL1
MAMLD1
PLB1
PTK7
DAPK1
ANKRD26
KMT2A
MR1
CARD10
IRAK1
TNFSF13
