# Supplementary material for: Comprehensive Analysis of Genomic and Phenomic Data Reveals Context-Dependent Function of A20 (TNFAIP3) in Renal Cell Carcinoma
Source: Cancers (Basel). 2026 May 28;18(11):1775. doi: 10.3390/cancers18111775 (PMC13257325; doi:10.3390/cancers18111775)
Supplement: Supplementary file 1 [file cancers-18-01775-s001.zip › Supplementary Materials Table S4.xlsx]

## Sheet: A- (in silico) healthy-vs-ccRCC
gene	FC	log2FC	t-test p-value
KIF13B	0.442164	-1.17735	2.1114e-20
EPCAM	0.185409	-2.43122	2.77617e-19
SLC15A2	0.266828	-1.90602	6.75669e-19
LZTS3	0.278786	-1.84277	2.34326e-18
BDH1	0.247343	-2.01541	4.54946e-17
TSPAN7	0.40356	-1.30915	1.48795e-16
MAPK10	0.562101	-0.831098	2.4087e-16
LDHA	2.57442	1.36425	8.59514e-16
NAP1L2	0.228239	-2.13138	2.91172e-15
MYH10	0.398795	-1.32628	3.04909e-15
SPARC	3.13426	1.64812	3.53549e-15
COL4A5	0.317471	-1.6553	5.14531e-15
PTPN13	0.408119	-1.29294	6.25849e-15
SCNN1A	0.0552752	-4.17722	7.66523e-15
ARHGDIB	2.75599	1.46257	1.43056e-14
CLMN	0.315524	-1.66418	1.45301e-14
ATP5A1	0.507144	-0.979532	2.06861e-14
PPM1H	0.326204	-1.61615	3.23954e-14
ANXA9	0.228354	-2.13066	5.01714e-14
PDLIM1	2.70176	1.4339	6.72359e-14
PTPRE	2.34078	1.22699	7.1065e-14
GPD1L	0.264991	-1.91599	7.51439e-14
ACAT1	0.344533	-1.53729	8.05609e-14
ATP6V0A4	0.0627694	-3.9938	1.09641e-13
MPPED2	0.223185	-2.16369	1.1887e-13
CD40	2.27993	1.18899	1.6165e-13
WASF3	0.399267	-1.32457	1.85187e-13
VIM	3.79319	1.92341	1.93701e-13
CKLF-CMTM1///CKLF	2.03805	1.02719	2.33582e-13
SLC25A44	0.546165	-0.872592	2.58812e-13
LST1	5.09597	2.34936	2.73757e-13
TUBA1B	2.40868	1.26824	2.81263e-13
PRKAB1	0.432028	-1.2108	2.81592e-13
CASP1	2.50931	1.32729	4.36972e-13
EPB41L4B	0.311441	-1.68297	4.65928e-13
KCNJ16	0.353355	-1.50081	4.72342e-13
RBM47	0.404834	-1.3046	4.83298e-13
ERBB4	0.152364	-2.7144	5.50505e-13
PBX1	0.315577	-1.66393	5.98337e-13
EFHD1	0.146386	-2.77215	6.85393e-13
PRR5-ARHGAP8///ARHGAP8	0.200961	-2.31501	7.11872e-13
TCF21	0.167759	-2.57553	7.58671e-13
ESRRG	0.0867575	-3.52687	9.54177e-13
LOC101928634///SNORA67///CD68	2.94893	1.56019	1.08578e-12
EXOC7	2.98346	1.57699	1.09532e-12
WLS	0.258515	-1.95168	1.1171e-12
P4HA1	2.84153	1.50667	1.13324e-12
CAND2	0.474467	-1.07562	1.34959e-12
IGFBP3	6.70412	2.74505	1.36003e-12
RNASET2	10.6587	3.41395	1.37111e-12
PDHA1	0.414541	-1.27041	1.43732e-12
TYROBP	5.54286	2.47063	1.44322e-12
SC5D	0.450364	-1.15084	1.64202e-12
IRF6	0.409988	-1.28635	1.97411e-12
GATA3	0.174075	-2.52222	2.01227e-12
BRCC3	0.439168	-1.18716	2.0236e-12
PIP4K2C	0.554329	-0.851185	2.18753e-12
SERPINA5	0.0384694	-4.70014	2.24972e-12
DOCK2	4.4369	2.14955	2.33902e-12
PEX7	0.536259	-0.898998	2.67984e-12
HYAL1	0.271602	-1.88043	2.74956e-12
VEGFA	3.04803	1.60787	3.14675e-12
PLLP	0.479616	-1.06005	3.29763e-12
COBLL1	0.246318	-2.02141	3.56846e-12
PTGER3	0.182065	-2.45747	3.63378e-12
HIGD1A	0.390141	-1.35793	3.77476e-12
NEDD4L	0.481975	-1.05297	3.83354e-12
RIN3	3.39224	1.76224	4.08727e-12
SGK2	0.432821	-1.20816	4.2235e-12
ATP6V1H	0.520756	-0.941321	4.56535e-12
HLA-C	2.37682	1.24903	4.83068e-12
PFKP	4.70252	2.23343	4.98182e-12
RASL11B	0.277273	-1.85062	5.03855e-12
RASSF2	2.6122	1.38526	5.96005e-12
PPARGC1A	0.252717	-1.98441	6.0622e-12
CHL1	0.16587	-2.59187	6.11877e-12
SLC19A2	0.378985	-1.39979	6.23005e-12
DDB2	3.84602	1.94337	6.56658e-12
PYGL	2.8524	1.51217	6.98551e-12
PLCL1	0.168125	-2.5724	7.49493e-12
CASP1	2.0693	1.04914	8.17864e-12
LST1	3.9322	1.97534	9.26066e-12
ANK3	0.32812	-1.6077	9.62329e-12
MSR1	4.65075	2.21746	9.67977e-12
AREL1	0.549611	-0.863517	1.06183e-11
GRB14	0.240254	-2.05737	1.08824e-11
L1CAM	0.147809	-2.7582	1.12946e-11
HCK	2.86952	1.52081	1.15189e-11
PNP	0.379488	-1.39787	1.16037e-11
SUCLG1	0.289971	-1.78602	1.19096e-11
RNASET2	12.1391	3.60159	1.21766e-11
PIP5K1B	0.453048	-1.14226	1.24366e-11
PHGDH	0.47515	-1.07355	1.25899e-11
SNRPB	1.79298	0.842356	1.31417e-11
ENTPD1	3.66959	1.87562	1.31707e-11
SNURF///SNRPN	0.462565	-1.11227	1.39101e-11
GATA3	0.0617021	-4.01854	1.47851e-11
AP1M2	0.377892	-1.40395	1.67091e-11
ANK3	0.468696	-1.09328	1.78832e-11
IFNGR2	1.96593	0.975214	1.80123e-11
TEAD4	3.50029	1.80747	1.80861e-11
NDC80	4.32226	2.11178	1.85838e-11
AUH	0.339647	-1.55789	1.86917e-11
SIRPA	2.61719	1.38802	1.92993e-11
PLAT	0.36219	-1.46518	1.94131e-11
HOXD4	0.355902	-1.49045	2.08233e-11
NOL3	5.43398	2.44201	2.11437e-11
RALGPS1	0.168464	-2.56949	2.13045e-11
BCL2L2	0.607372	-0.719347	2.18088e-11
FA2H	0.386382	-1.3719	2.22036e-11
ELF4	2.27714	1.18722	2.29165e-11
ARL4D	0.409028	-1.28973	2.3423e-11
RALA	2.16015	1.11113	2.38133e-11
SPAG4	15.2007	3.92607	2.3833e-11
LST1	3.50469	1.80928	2.39985e-11
SUOX	0.451944	-1.14578	2.42974e-11
IL10RB	2.09795	1.06898	2.66295e-11
PCDHGA1///PCDHGA2///PCDHGA3///PCDHGA4///PCDHGA5///PCDHGA6///PCDHGA7///PCDHGA9///PCDHGA10///PCDHGA11///PCDHGB1///PCDHGB2///PCDHGB3///PCDHGB5///PCDHGB6///PCDHGB7///PCDHGC4///PCDHGC5///PCDHGA12///PCDHGA8///PCDHGB4///PCDHGC3	1.95753	0.969037	2.66444e-11
TSPAN6	0.479193	-1.06132	2.79956e-11
PEG3	0.368294	-1.44107	2.86181e-11
SEL1L3	3.16791	1.66353	2.8665e-11
IL4R	1.9609	0.971519	2.91601e-11
SQRDL	2.83342	1.50254	3.17962e-11
MS4A6A	3.48668	1.80186	3.22051e-11
SLC22A7	0.169989	-2.55648	3.41654e-11
ADCY7	2.20754	1.14244	3.53779e-11
CASP1	2.90642	1.53924	3.54068e-11
SNORD68///RPL13	2.76495	1.46725	3.63466e-11
TRPV2	2.24146	1.16444	3.7113e-11
SUCLG2	0.427022	-1.22762	3.7558e-11
TMCC1	5.48091	2.45442	3.79035e-11
NOL3	16.2681	4.02398	3.88891e-11
CD99	2.15731	1.10923	3.96562e-11
ADPGK	1.5052	0.589958	4.06522e-11
RIC3	0.431691	-1.21193	4.33843e-11
TFCP2L1	0.269572	-1.89126	4.45031e-11
LST1	5.3923	2.4309	4.73956e-11
LAIR1	2.39501	1.26003	4.96088e-11
PRKCDBP	3.18997	1.67354	5.18536e-11
BLCAP	0.589809	-0.761679	5.29728e-11
CAV1	6.83255	2.77242	5.35658e-11
PEA15	1.86126	0.896281	5.35967e-11
VAV3	0.333526	-1.58413	5.40803e-11
TUBA1C	2.06148	1.04368	5.52814e-11
PDHB	0.420968	-1.24822	5.65892e-11
TRADD	2.17022	1.11784	5.85864e-11
ALDH6A1	0.0933629	-3.42101	6.47024e-11
HIGD1A	0.337082	-1.56883	6.65759e-11
IGSF6	2.83239	1.50202	6.71725e-11
CHST15	3.62847	1.85936	6.75769e-11
TBC1D1	0.5785	-0.789612	6.9595e-11
VAV3	0.369005	-1.43829	7.51779e-11
SDR39U1	0.590403	-0.760227	7.77002e-11
VASH1	3.22435	1.68901	8.13709e-11
CEACAM1	0.308779	-1.69536	8.63154e-11
PGAM1	2.16414	1.1138	8.72457e-11
ACOT11	0.312774	-1.67681	8.85285e-11
TGFBR3	0.403184	-1.31049	9.05061e-11
IL27RA	4.97296	2.31411	9.0815e-11
ERMP1	0.320023	-1.64375	9.10221e-11
NEBL	0.430877	-1.21465	9.42015e-11
HLA-C	1.9403	0.956281	9.69211e-11
MECOM	0.300132	-1.73633	9.75909e-11
TUBA1C	2.13651	1.09525	1.00216e-10
HLA-C	1.76741	0.821635	1.00465e-10
HLA-DPB1	3.06097	1.61399	1.0166e-10
IFI16	3.09583	1.63033	1.02201e-10
CD86	2.78491	1.47763	1.03349e-10
GPRASP1	0.452861	-1.14286	1.06257e-10
IER5	2.02071	1.01486	1.06709e-10
SULT1C2	0.346584	-1.52872	1.13935e-10
NCKAP1L	3.8295	1.93716	1.15994e-10
TRAF3IP2	2.78616	1.47828	1.19289e-10
USP46	0.56041	-0.835446	1.23042e-10
CD63	1.82351	0.86672	1.25236e-10
PLXND1	5.57906	2.48002	1.26315e-10
#REF!	0.402835	-1.31174	1.29061e-10
SMARCAL1	2.66252	1.41279	1.29154e-10
ISG20	4.76363	2.25206	1.29387e-10
FLRT3	0.349801	-1.51539	1.30124e-10
HRG	0.190914	-2.389	1.39426e-10
PAX2	0.460589	-1.11845	1.41574e-10
EGLN3	6.97684	2.80257	1.44222e-10
CBR4	0.461847	-1.11451	1.52571e-10
LRBA	0.488108	-1.03473	1.54318e-10
NEBL	0.424249	-1.23702	1.56145e-10
CKMT1A///CKMT1B	0.438982	-1.18777	1.57817e-10
UMOD	0.00168874	-9.20984	1.64829e-10
GRHL2	0.353091	-1.50189	1.65565e-10
TOX3	0.20398	-2.2935	1.67182e-10
MUT	0.505791	-0.983386	1.68127e-10
PRR5-ARHGAP8///ARHGAP8	0.33213	-1.59018	1.70186e-10
TRIM2	0.446534	-1.16316	1.70532e-10
PKP4	0.560532	-0.835131	1.72865e-10
F11	0.203711	-2.2954	1.79255e-10
HLA-E	2.53466	1.34179	1.94143e-10
LY86	2.27755	1.18748	1.95214e-10
ACSM3	0.363679	-1.45926	1.95385e-10
NDUFA6	0.572375	-0.804969	2.02473e-10
HLA-B	2.11332	1.07951	2.05092e-10
TFAP2B	0.0490798	-4.34873	2.13041e-10
PSMB8	6.19376	2.63081	2.17518e-10
TOP2A	8.86338	3.14786	2.20759e-10
KCNJ1	0.0134375	-6.2176	2.22541e-10
GLDC	0.195783	-2.35267	2.28443e-10
TJP3	0.338818	-1.56142	2.28791e-10
LOC101928916///NNMT	10.0774	3.33306	2.60773e-10
SLC15A2	0.477962	-1.06503	2.66801e-10
CLDN8	0.0406075	-4.62211	2.66944e-10
SDHD	0.454439	-1.13784	2.67871e-10
LOC101929368///FKBP1A	1.62913	0.704101	2.81935e-10
ASAP2	0.450548	-1.15025	2.84538e-10
PLOD2	5.91929	2.56542	2.92432e-10
RGN	0.449454	-1.15375	3.05225e-10
YEATS2	2.28951	1.19504	3.0747e-10
ARHGAP45	5.75061	2.52371	3.07919e-10
BAG1	0.425859	-1.23155	3.10121e-10
CD4	3.00548	1.58759	3.14618e-10
DAAM1	0.534365	-0.904102	3.24422e-10
RAB32	1.60792	0.685196	3.34976e-10
CEACAM1	0.330027	-1.59935	3.40609e-10
GM2A	3.29794	1.72156	3.50397e-10
SUCLG2	0.458308	-1.12561	3.59739e-10
ARHGAP24	0.371551	-1.42837	3.60866e-10
AP5M1	0.48072	-1.05673	3.61189e-10
GMFG	2.62871	1.39436	3.6284e-10
RALYL	0.020961	-5.57615	3.68279e-10
PLPPR1	0.203769	-2.29499	3.75753e-10
PDHA1	0.515498	-0.955961	3.75963e-10
LOC101928916///NNMT	16.5258	4.04665	3.76479e-10
HLA-E	2.48982	1.31604	3.86345e-10
RNF38	0.664126	-0.590471	3.92795e-10
HRG	0.122669	-3.02715	3.97757e-10
MT1G	0.164848	-2.60079	3.98156e-10
PIK3C2G	0.366157	-1.44947	4.0875e-10
HADH	0.459099	-1.12312	4.24225e-10
SLC12A1	0.0068781	-7.18377	4.28732e-10
SIRPA	1.66977	0.73965	4.40742e-10
C11orf71	0.437244	-1.19349	4.45091e-10
FECH	0.334947	-1.578	4.46154e-10
IL15RA	2.30034	1.20184	4.49892e-10
PRC1	3.96717	1.98811	4.59532e-10
RPS19	2.77337	1.47164	4.60363e-10
ITPR2	0.53665	-0.897948	4.61701e-10
TLR2	3.6191	1.85563	4.65197e-10
FOXI1	0.147369	-2.76249	4.67328e-10
CADPS2	0.382737	-1.38558	4.76592e-10
RECQL	2.08476	1.05988	4.93792e-10
LRRC2	0.258831	-1.94992	5.17981e-10
SLC1A4	2.56188	1.35721	5.23369e-10
DNASE1L3	0.306532	-1.70589	5.29664e-10
STAP1	0.167426	-2.57841	5.39359e-10
BHLHE41	5.66788	2.50281	5.53965e-10
ACAD8	0.395429	-1.33851	5.77219e-10
KNG1	0.00401059	-7.96197	5.94354e-10
SULT1C2	0.349284	-1.51753	6.0518e-10
GDF7	0.442498	-1.17626	6.09231e-10
PROCR	3.11839	1.6408	6.19302e-10
GJA1	3.27208	1.71021	6.28382e-10
S100A10	2.42238	1.27643	6.37374e-10
IFI16	3.11276	1.63819	6.41433e-10
AP1M2	0.248707	-2.00748	6.5236e-10
NOL3	3.99464	1.99806	6.55064e-10
PFKM	0.558109	-0.841382	6.56639e-10
LGALS1	5.52658	2.46639	6.70465e-10
MUT	0.448278	-1.15753	6.7254e-10
PBK	2.35746	1.23723	6.7498e-10
MAGI2	0.485701	-1.04186	6.86145e-10
TNFRSF1B	2.2362	1.16105	7.08342e-10
ABHD14A///ACY1	0.539927	-0.889163	7.08632e-10
QRICH1	0.700682	-0.513169	7.23991e-10
MARCKS	2.23663	1.16133	7.26405e-10
CPT1A	0.5789	-0.788615	7.80357e-10
DARS	1.98069	0.986005	7.83567e-10
KIT	0.405489	-1.30227	8.10516e-10
PRDX4	3.57328	1.83725	8.10722e-10
FERMT1	0.383726	-1.38185	8.15867e-10
NARF	2.00295	1.00213	8.16209e-10
GABARAPL1	0.362866	-1.46249	8.23092e-10
RECQL	2.53551	1.34227	8.29526e-10
FAM171A1	0.358653	-1.47934	8.35587e-10
DIRAS3	0.37626	-1.4102	8.54844e-10
MAL	0.107153	-3.22226	8.69131e-10
NR3C2	0.272158	-1.87748	8.71636e-10
HADH	0.253748	-1.97853	8.76089e-10
FAM49A	5.3279	2.41357	8.87374e-10
FGF9	0.046802	-4.41729	9.03993e-10
TOX3	0.174038	-2.52253	9.07721e-10
TUBB	2.00106	1.00077	9.14355e-10
CAV2	4.94658	2.30643	9.18562e-10
GM2A	5.42405	2.43937	9.18734e-10
HK2	14.8085	3.88836	9.19391e-10
SH3BP4	0.460451	-1.11888	9.23327e-10
FMO5	0.308754	-1.69547	9.29827e-10
FUT6	0.362484	-1.46401	9.33706e-10
LYZ	3.91914	1.97054	9.49113e-10
ICA1	0.522349	-0.936915	9.60889e-10
BTN3A2///BTN3A3	3.75613	1.90925	9.82103e-10
EPB41L1	0.53705	-0.896871	9.8578e-10
PHKA2	4.15905	2.05625	9.96293e-10
LIPA	2.44491	1.28978	9.99779e-10
SLC15A3	4.91886	2.29832	1.00955e-09
C1orf115	0.484567	-1.04523	1.01192e-09
LSP1	4.4896	2.16659	1.03973e-09
FCGR1B	3.03722	1.60275	1.04583e-09
CDC14B	0.553577	-0.853145	1.0777e-09
#REF!	0.414202	-1.27159	1.12681e-09
LINC00472	0.202998	-2.30046	1.1474e-09
FAM107A	0.519219	-0.945584	1.1544e-09
TSR1	1.9338	0.951441	1.16333e-09
ABCB1	0.356187	-1.48929	1.17706e-09
KXD1	1.61084	0.687812	1.21099e-09
CAV1	5.63318	2.49395	1.22576e-09
ARHGAP25	1.8752	0.907047	1.23048e-09
ALDOA	2.45128	1.29354	1.2761e-09
AK2	0.535435	-0.901216	1.29081e-09
HOXB6	0.284155	-1.81525	1.29535e-09
STARD8	0.515411	-0.956206	1.3089e-09
CKLF	2.04691	1.03345	1.31616e-09
LILRB2	3.19188	1.67441	1.32171e-09
TMSB10	3.64832	1.86723	1.34255e-09
DAO	0.285052	-1.8107	1.36337e-09
DIO1	0.0529497	-4.23923	1.37031e-09
MAN2B1	2.70821	1.43734	1.37341e-09
AP3S1	1.66275	0.73357	1.37844e-09
TEK	0.45868	-1.12444	1.37993e-09
SP110	3.62048	1.85618	1.3829e-09
SLC25A20	0.644556	-0.633622	1.38572e-09
MCUB	3.0471	1.60744	1.39935e-09
LAT2	3.19924	1.67773	1.40983e-09
CLIC1	2.31825	1.21304	1.43181e-09
GALNT3	0.314505	-1.66885	1.4413e-09
FBL	2.07908	1.05595	1.44559e-09
ALDOA	2.46555	1.30191	1.48424e-09
IGSF3	0.538142	-0.893941	1.49822e-09
TRIM2	0.316503	-1.65971	1.52383e-09
C3	12.7798	3.6758	1.52683e-09
PCDHGA1///PCDHGA2///PCDHGA3///PCDHGA4///PCDHGA5///PCDHGA6///PCDHGA7///PCDHGA9///PCDHGA10///PCDHGA11///PCDHGB1///PCDHGB2///PCDHGB3///PCDHGB5///PCDHGB6///PCDHGB7///PCDHGC4///PCDHGC5///PCDHGA12///PCDHGA8///PCDHGB4///PCDHGC3	1.879	0.909961	1.54554e-09
WNK1	0.332334	-1.58929	1.58311e-09
CTSS	2.92476	1.54832	1.59351e-09
ESRRA	0.554147	-0.85166	1.59993e-09
THEMIS2	2.77257	1.47123	1.62151e-09
TUBB2B	0.233184	-2.10046	1.63618e-09
CASP9	0.633114	-0.659462	1.64082e-09
MINA	0.47434	-1.07601	1.67942e-09
CISH	0.540945	-0.886446	1.68693e-09
LRRC8D	0.591027	-0.758705	1.70838e-09
GSTM3	0.187507	-2.41499	1.71098e-09
PSMB9	3.98641	1.99509	1.72713e-09
TPI1	1.79902	0.847212	1.76716e-09
PRKAR2B	0.39925	-1.32463	1.79406e-09
TIMP1	4.98969	2.31895	1.80387e-09
CAV2	3.35524	1.74642	1.8257e-09
GATA3	0.156223	-2.67832	1.83605e-09
LOC103344931	0.466481	-1.10011	1.88265e-09
ACLY	2.36664	1.24284	1.88669e-09
HSPA6	3.14296	1.65212	1.91116e-09
#REF!	0.385742	-1.37429	1.93682e-09
PRF1	2.55671	1.35429	1.951e-09
HEY1	8.2564	3.04551	1.97724e-09
CEP170P1///CEP170	1.69104	0.757914	2.01332e-09
MIR6773///ESRP2	0.417356	-1.26065	2.01975e-09
GRK5	2.26805	1.18145	2.05147e-09
DNMBP	0.539194	-0.891124	2.05325e-09
AMT	0.444556	-1.16956	2.08882e-09
SLAMF8	5.34548	2.41832	2.09547e-09
MIR6872///SEMA3B	0.273625	-1.86973	2.142e-09
LST1	2.60012	1.37858	2.14765e-09
MAN1A1	0.473209	-1.07945	2.16299e-09
PLIN2	4.36757	2.12683	2.21824e-09
HADH	0.236669	-2.07906	2.25139e-09
DHRS1	0.615	-0.701341	2.30392e-09
PTGER1	0.0492712	-4.34311	2.30803e-09
LPCAT1	8.99362	3.1689	2.31686e-09
BBS1	0.518863	-0.946574	2.36877e-09
USP24	0.553242	-0.854018	2.41578e-09
NMI	2.39749	1.26153	2.47729e-09
TRPM3	0.354878	-1.49461	2.48596e-09
LOC101060835///LOC100996809///HLA-DRB5///HLA-DRB4///HLA-DRB1///HLA-DQB1	2.87561	1.52387	2.51273e-09
ALDOB	0.0240423	-5.37828	2.54155e-09
PAK6	0.389343	-1.36089	2.5704e-09
GALNT1	1.73512	0.795034	2.57285e-09
HS2ST1	1.9283	0.94733	2.69877e-09
ECHDC2	0.53749	-0.89569	2.73893e-09
ST6GALNAC2	0.387474	-1.36783	2.84715e-09
PEBP1	0.493107	-1.02003	2.85099e-09
PTPN3	0.358738	-1.479	2.85718e-09
WIPF1	2.57761	1.36603	2.8607e-09
EPM2A	0.448277	-1.15754	2.87003e-09
FCER1G	2.66869	1.41613	2.88344e-09
ACACB	0.425625	-1.23235	2.90996e-09
MCAM	3.62981	1.8599	2.94308e-09
PKP4	0.378112	-1.40312	2.94689e-09
MIR6787///SLC16A3	2.10158	1.07147	2.96004e-09
AZGP1P1///AZGP1	0.418926	-1.25523	3.06346e-09
TNFAIP8L2-SCNM1///SCNM1	2.09695	1.06829	3.09216e-09
SYNE1	0.445313	-1.16711	3.10487e-09
TNIP1	2.33163	1.22134	3.14651e-09
ACTR3	1.55705	0.63882	3.23246e-09
TOB1	0.498527	-1.00426	3.23752e-09
CTH	0.312815	-1.67662	3.42712e-09
ZNF395	6.74399	2.7536	3.43296e-09
LOC101928634///SENP3-EIF4A1///SNORD10///SNORA48///SNORA67///EIF4A1	2.33186	1.22148	3.58234e-09
HLA-DPA1	4.12018	2.04271	3.61186e-09
SELPLG	3.14305	1.65216	3.82712e-09
TREM2	19.3913	4.27734	3.86744e-09
RAF1	0.697034	-0.520699	3.87529e-09
HILPDA	11.0006	3.45951	3.90786e-09
NELL1	0.124409	-3.00683	3.98432e-09
TAPBP	3.03355	1.60101	3.98533e-09
SORD	0.192822	-2.37466	4.04399e-09
CENPF	3.01392	1.59164	4.08007e-09
LLGL2	0.408965	-1.28995	4.08268e-09
ITGB2	3.87967	1.95593	4.10197e-09
ANO10	0.563833	-0.826661	4.13388e-09
RHBDF2	2.87223	1.52217	4.16432e-09
GPR65	2.64759	1.40468	4.18578e-09
NAV2	0.334834	-1.57848	4.18907e-09
ABAT	0.113341	-3.14125	4.20256e-09
CXCL12	0.33496	-1.57794	4.22712e-09
SAP30	5.68229	2.50647	4.27309e-09
CWH43	0.076733	-3.70401	4.34238e-09
SLC4A1	0.0711447	-3.8131	4.36627e-09
DDIT4	4.90316	2.29371	4.3683e-09
GNB5	0.548355	-0.866817	4.41388e-09
ANGPT2	11.7012	3.54859	4.48503e-09
FN1	6.1323	2.61643	4.50802e-09
RPS19	2.51761	1.33205	4.66721e-09
CA10	0.160334	-2.64084	4.70587e-09
FBXO9	0.702186	-0.510075	4.77305e-09
HSD11B2	0.0742194	-3.75206	4.78803e-09
RAB25	0.152602	-2.71216	4.83898e-09
RPARP-AS1	0.565906	-0.821367	4.90485e-09
CLEC4A	3.06346	1.61516	4.91192e-09
PROC	0.146782	-2.76825	4.93337e-09
RAB31	3.26437	1.7068	5.05267e-09
SLC6A16	0.465615	-1.10279	5.05713e-09
SETBP1	0.494163	-1.01694	5.06545e-09
HLA-F	1.72564	0.787133	5.12984e-09
PLXNC1	2.34007	1.22655	5.16124e-09
CLEC7A	2.20647	1.14174	5.19488e-09
PGK1	2.62175	1.39053	5.25172e-09
LOC101930404///SNORD116-28///SNORD115-26///SNORD115-13///SNORD115-7///SNORD116-22///SNORD116-4///PWARSN///SNORD107///SNRPN///IPW	0.452677	-1.14344	5.2721e-09
CD74	2.35231	1.23408	5.29357e-09
OSBPL9	0.539774	-0.889573	5.30078e-09
HLA-DMA	2.72885	1.44829	5.34734e-09
EHD2	4.466	2.15898	5.35541e-09
ATP1A1	0.239716	-2.0606	5.58872e-09
OXCT1	0.322459	-1.63281	5.62153e-09
SERPINH1	14.6236	3.87022	5.67455e-09
CD86	3.9399	1.97816	5.74958e-09
MELK	4.7921	2.26066	5.76022e-09
HLA-F	2.9657	1.56837	5.81091e-09
TGFA	3.12832	1.64539	5.98568e-09
NDUFA4L2	50.882	5.66908	6.00784e-09
BFAR	1.68275	0.75082	6.01445e-09
PHKB	0.662605	-0.593778	6.02411e-09
SEC61G	2.67913	1.42177	6.10031e-09
C10orf10	2.58225	1.36863	6.12017e-09
ACAA1	0.285671	-1.80757	6.14913e-09
RAB40B	0.453192	-1.14181	6.1894e-09
MOCS2	0.472886	-1.08044	6.21266e-09
TPX2	5.78656	2.53271	6.29248e-09
TYMS	3.08866	1.62698	6.29285e-09
IFFO1	1.70733	0.771745	6.34567e-09
KCNMA1	5.28331	2.40144	6.38575e-09
CEP55	5.54664	2.47161	6.42848e-09
PTPRO	0.464011	-1.10777	6.52853e-09
HLA-G	3.17685	1.6676	6.5329e-09
MICB	2.44966	1.29258	6.55746e-09
SLAMF8	2.01085	1.0078	6.57368e-09
SLC25A4	0.387446	-1.36793	6.59613e-09
MYDGF	2.57622	1.36526	6.59818e-09
MGAT1	2.33526	1.22358	6.64038e-09
PACRG	0.322074	-1.63454	6.76614e-09
RAP1GAP2	0.390445	-1.35681	6.79923e-09
#REF!	0.423406	-1.23989	6.86744e-09
KNG1	0.0503127	-4.31293	6.96894e-09
GJB1	0.471248	-1.08544	6.98419e-09
SIK3	0.480744	-1.05666	7.02295e-09
SRSF5	0.603497	-0.728583	7.03567e-09
SNORD68///RPL13	1.96798	0.976715	7.08857e-09
TCF4	2.54574	1.34809	7.09893e-09
SPCS1	0.605633	-0.723483	7.10322e-09
RAB31	2.9996	1.58477	7.13467e-09
DAZAP2	0.669176	-0.579543	7.14805e-09
SH3BGR	0.407572	-1.29487	7.16891e-09
IDI1	0.60236	-0.731301	7.17062e-09
HLA-B	2.7608	1.46509	7.2265e-09
TNNT2	0.333348	-1.5849	7.23301e-09
MPC1	0.220787	-2.17927	7.27815e-09
MT1H	0.290857	-1.78162	7.33142e-09
AHNAK2	9.73856	3.28371	7.42717e-09
PLCH2	0.346559	-1.52883	7.49558e-09
C16orf45	0.541628	-0.884627	7.50902e-09
LAPTM5	3.88718	1.95872	7.79434e-09
FDX1	0.533286	-0.907019	7.81211e-09
KCNJ1	0.0132877	-6.23377	7.8309e-09
TMCC1	5.12429	2.35735	7.88183e-09
UBE2G1	0.716883	-0.480191	7.89991e-09
TMEM8B	0.643034	-0.637033	8.21069e-09
ITGA5	2.81926	1.49532	8.23699e-09
ANXA2	2.4377	1.28552	8.25307e-09
COL5A2	4.64364	2.21526	8.30411e-09
VKORC1	2.7218	1.44456	8.36909e-09
TRIM2	0.290814	-1.78183	8.69422e-09
DACH1	0.354056	-1.49795	8.80791e-09
CDH16	0.154792	-2.6916	8.86811e-09
SS18L1	0.517199	-0.951208	8.91408e-09
EHD2	18.3755	4.19971	8.99355e-09
WDR6	0.612694	-0.706762	9.00002e-09
SERPINB1	1.77823	0.830443	9.02534e-09
RAB31	1.84391	0.882765	9.06067e-09
MINA	0.603717	-0.728056	9.21278e-09
SH3GL2	0.192772	-2.37503	9.26795e-09
VWA8	0.417548	-1.25999	9.34205e-09
MT1G	0.317665	-1.65442	9.42359e-09
PCP4	0.145768	-2.77825	9.49487e-09
SUCLG2	0.464874	-1.10509	9.64904e-09
EPM2AIP1	0.532142	-0.910118	9.84934e-09
RGS19	2.00247	1.00178	9.87251e-09
DIAPH2	2.12078	1.08459	9.91441e-09
GNLY	4.90003	2.29279	9.93903e-09
RHBG	0.0897471	-3.47799	9.95767e-09
SNORD96A///SNORD95///RACK1	1.78375	0.834917	1.00002e-08
MT1F	0.196927	-2.34426	1.0156e-08
NDRG1	2.36881	1.24416	1.01815e-08
STK10	1.95961	0.970563	1.01917e-08
SAP30BP	1.85344	0.890204	1.02837e-08
C14orf159	0.521365	-0.939634	1.03189e-08
NINL	0.453172	-1.14187	1.04072e-08
HLA-E	1.7763	0.828872	1.04394e-08
ST3GAL6	0.523873	-0.932712	1.04632e-08
ABCA5	0.44375	-1.17218	1.04684e-08
FUT3	0.379928	-1.3962	1.05593e-08
CXCR4	6.066	2.60074	1.06538e-08
LST1	2.21254	1.1457	1.07151e-08
PCGF1	2.8627	1.51738	1.08464e-08
ZSCAN18	0.564002	-0.826228	1.09227e-08
BRD3	0.715066	-0.483852	1.10089e-08
BEX4	0.445671	-1.16595	1.11142e-08
ARHGEF9	0.490303	-1.02826	1.12075e-08
RAP2B	1.80588	0.852702	1.12408e-08
LGALS9	2.6442	1.40283	1.12786e-08
GTF3A	2.13532	1.09445	1.14068e-08
ATG12	1.92589	0.945529	1.14356e-08
CEACAM1	0.456668	-1.13078	1.15946e-08
RGCC	2.94204	1.55681	1.16038e-08
CLCN6	0.584009	-0.775938	1.16899e-08
MTDH	1.72448	0.786165	1.18291e-08
RPP14	0.632223	-0.661494	1.19527e-08
RGS10	1.91862	0.940067	1.20012e-08
MTCL1	2.23681	1.16144	1.20371e-08
DHRS11	0.354905	-1.49449	1.22463e-08
CRHBP	0.157838	-2.66349	1.23619e-08
ALDH6A1	0.0830316	-3.5902	1.23787e-08
APOC1	7.80406	2.96423	1.24427e-08
PTGER3	0.175407	-2.51122	1.25866e-08
EFHD2	1.58196	0.661712	1.25876e-08
C17orf62	2.25383	1.17238	1.25929e-08
TBXAS1	2.43605	1.28455	1.26086e-08
HLX	3.40367	1.76709	1.29241e-08
PRKCA	0.522074	-0.937674	1.30292e-08
NECAP2	1.63087	0.70564	1.32601e-08
FCGR1CP///FCGR1B///FCGR1A	3.36972	1.75263	1.33522e-08
MYO6	0.463927	-1.10803	1.35352e-08
GOLGA4	0.575082	-0.798159	1.36022e-08
BTN3A2	6.79229	2.7639	1.36526e-08
COLEC11	0.328175	-1.60746	1.41222e-08
FARP1	0.608522	-0.716619	1.41353e-08
37316	0.376654	-1.40869	1.41623e-08
TSPYL4	0.594701	-0.749765	1.43109e-08
CD36	4.42298	2.14502	1.43401e-08
CARMIL1	0.434753	-1.20173	1.43584e-08
MARK3	0.665654	-0.587155	1.46276e-08
ZHX2	2.03349	1.02396	1.49306e-08
ADM	3.75901	1.91035	1.51163e-08
TMEM140	2.60853	1.38324	1.51559e-08
GATM	0.298514	-1.74413	1.52647e-08
FUT6	0.327965	-1.60839	1.5634e-08
TUBA1B	2.24276	1.16528	1.56662e-08
ADGRE2	2.71195	1.43933	1.58092e-08
ADK	0.595163	-0.748644	1.58719e-08
ATP6V0E2	0.316761	-1.65853	1.59602e-08
SPAG5	0.288507	-1.79332	1.60077e-08
POLR3C	1.70631	0.770884	1.60211e-08
IDI1	0.630864	-0.6646	1.61275e-08
UQCRFS1	0.550966	-0.859966	1.65668e-08
ASB9	0.425078	-1.2342	1.66596e-08
ZCCHC14	0.582786	-0.778962	1.66712e-08
FN1	5.33904	2.41658	1.68425e-08
LMBRD1	0.552269	-0.856557	1.81792e-08
FH	0.57279	-0.803922	1.82678e-08
ALS2CL	0.583328	-0.777621	1.82905e-08
TBC1D30	0.449453	-1.15376	1.84128e-08
ATP6V1A	0.503961	-0.988616	1.84311e-08
LMAN2	2.0962	1.06778	1.84844e-08
DTL	5.69221	2.50899	1.86103e-08
CLMN	0.440791	-1.18183	1.86162e-08
PLXND1	2.14411	1.10038	1.90078e-08
NFASC	0.316109	-1.66151	1.91901e-08
FAS	2.54021	1.34495	1.92483e-08
MARCKS	1.87525	0.907087	1.92565e-08
ERBB2	0.364678	-1.45531	1.93479e-08
STRA6	0.376164	-1.41057	1.94776e-08
CHP1	0.598688	-0.740125	1.95464e-08
TBX3	0.27611	-1.85668	1.97562e-08
LOC101928634///SENP3-EIF4A1///SNORD10///SNORA48///SNORA67///EIF4A1	1.99017	0.99289	1.98389e-08
CPN2	0.362248	-1.46495	1.98539e-08
NUP62	2.0726	1.05144	2.00567e-08
SERINC3	1.64358	0.71684	2.00979e-08
PCK1	0.0618075	-4.01607	2.02074e-08
FN1	5.14423	2.36295	2.02086e-08
CLCNKB	0.0121813	-6.35919	2.03607e-08
PFN2	0.535161	-0.901956	2.0396e-08
ERCC1	1.84177	0.881092	2.041e-08
ANGPTL4	23.0699	4.52794	2.05469e-08
FMO4	0.396886	-1.3332	2.07833e-08
EMX2	0.413785	-1.27305	2.09443e-08
TUBA1B	2.38273	1.25262	2.10236e-08
AKR7A3	0.450729	-1.14967	2.12505e-08
SELENBP1	0.36224	-1.46498	2.14732e-08
SPHK2	0.411687	-1.28038	2.15838e-08
SEC24D	2.0994	1.06998	2.18885e-08
C7	0.14963	-2.74053	2.20363e-08
XPNPEP2	0.0655089	-3.93217	2.2101e-08
PRRG2	0.34396	-1.53969	2.26765e-08
UCP2	3.17567	1.66706	2.28067e-08
PVALB	0.0595861	-4.06888	2.28368e-08
APLP2	0.670105	-0.57754	2.30007e-08
FTCD	0.134342	-2.89602	2.33908e-08
SF3B3	1.45427	0.540294	2.3484e-08
SECISBP2L	0.652603	-0.615723	2.35e-08
WFDC1	0.538073	-0.894126	2.35554e-08
CTNNAL1	0.448323	-1.15739	2.36514e-08
COPG2IT1	0.430143	-1.21711	2.3671e-08
OS9	1.76592	0.820424	2.37272e-08
LOC102724200///TRAPPC10	0.520235	-0.942765	2.42047e-08
MET	2.73641	1.45228	2.43928e-08
EXPH5	0.479107	-1.06158	2.44419e-08
SNORD38B///SNORD55///RPS8	1.83786	0.878026	2.45014e-08
ARHGAP25	3.99714	1.99897	2.46641e-08
PAX8	0.503381	-0.990277	2.46916e-08
TMED9	2.38779	1.25568	2.54325e-08
TUBB	1.80174	0.849388	2.57434e-08
DYNLT3	0.693544	-0.52794	2.59481e-08
CD300A	3.94818	1.98119	2.60741e-08
PSMD4	1.58035	0.660243	2.72422e-08
BDH2	0.318695	-1.64975	2.72528e-08
STX4	1.89554	0.922609	2.74945e-08
MIR6805///RPL28	2.01943	1.01395	2.7592e-08
HLA-DMB	2.31597	1.21162	2.75998e-08
PEBP1	0.46897	-1.09243	2.77835e-08
BCAM	0.466591	-1.09977	2.7882e-08
NR3C1	2.09433	1.06649	2.8163e-08
RHCG	0.0199899	-5.64459	2.84419e-08
EXOSC5	1.66414	0.734775	2.86131e-08
CLCNKB///CLCNKA	0.0395891	-4.65875	2.86678e-08
CAPZA1	1.67988	0.748362	2.89884e-08
SRGN	1.8989	0.925163	2.9217e-08
MAD2L1	3.13838	1.65002	2.93201e-08
LOC101060835///HLA-DQB1	6.10814	2.61073	3.00143e-08
IFITM2	1.77275	0.825987	3.04618e-08
PAPPA	0.416343	-1.26416	3.11374e-08
MST1	0.361384	-1.4684	3.11458e-08
FBXO21	0.448906	-1.15551	3.13758e-08
LINC00623///LINC00869	2.1912	1.13172	3.17367e-08
OGDHL	0.139389	-2.84281	3.18151e-08
MT1F	0.247407	-2.01504	3.19081e-08
CAMK2G	0.612059	-0.708257	3.20756e-08
ACPP	0.102025	-3.293	3.22459e-08
NFS1	0.729467	-0.455085	3.30639e-08
MAP4K4	2.83328	1.50247	3.31393e-08
FDFT1	0.53334	-0.906872	3.32211e-08
ABAT	0.0916236	-3.44814	3.34695e-08
RUNX3	6.25776	2.64565	3.36068e-08
HLA-A	1.74349	0.801975	3.36814e-08
GPC3	0.233535	-2.09829	3.4072e-08
CTDSPL	0.472894	-1.08041	3.45337e-08
PSMB10	3.48269	1.8002	3.48414e-08
COL4A6	0.318301	-1.65154	3.49275e-08
HCLS1	2.35118	1.23338	3.52071e-08
HLA-DRB1	2.39162	1.25799	3.53891e-08
PBX1	0.385203	-1.37631	3.55359e-08
TMPRSS2	0.396151	-1.33588	3.56794e-08
MCM5	3.33355	1.73706	3.56832e-08
LOC100996809///HLA-DRB4///HLA-DRB1	2.52302	1.33515	3.58048e-08
GBP2	2.68268	1.42367	3.61983e-08
APOC1	32.381	5.01707	3.62031e-08
MST1	0.314867	-1.66719	3.63612e-08
NUDT4P1///NUDT4P2///NUDT4	0.406659	-1.29811	3.66507e-08
CEBPB	2.68053	1.42252	3.66805e-08
TAP1	3.85182	1.94554	3.6691e-08
ALDOB	0.402547	-1.31277	3.74543e-08
ANGPTL2	2.85791	1.51496	3.74645e-08
PPT1	1.46284	0.548767	3.80253e-08
ATP1B1	0.54952	-0.863757	3.80741e-08
TMEM30B	0.194521	-2.362	3.8299e-08
ABCD3	0.452616	-1.14364	3.84134e-08
AQP6	0.224459	-2.15548	3.9222e-08
THSD7A	0.412362	-1.27802	3.92932e-08
VTI1B	0.696259	-0.522304	3.97339e-08
SHMT2	2.98244	1.57649	3.98328e-08
BNIP3	2.6322	1.39627	3.99283e-08
VAV1	2.25871	1.1755	4.04689e-08
ABO	0.471274	-1.08536	4.05484e-08
AGMAT	0.145995	-2.77601	4.0781e-08
PAIP2B	0.493462	-1.01899	4.11376e-08
SACS	2.00163	1.00117	4.12221e-08
HLA-F	3.27032	1.70943	4.13451e-08
ENTPD1	2.53037	1.33935	4.16125e-08
GAPDH	1.87017	0.903166	4.16296e-08
ARPC1B	3.9287	1.97405	4.17848e-08
KIF1B	0.549788	-0.863053	4.24507e-08
APOO	0.475727	-1.07179	4.25602e-08
COL5A3	6.80912	2.76747	4.27234e-08
TUBA1B	1.99631	0.997338	4.31247e-08
SERPINB1	1.96621	0.975417	4.31822e-08
ANXA2	2.34781	1.23131	4.32704e-08
GOT1	0.396707	-1.33385	4.36477e-08
SIM1	0.188081	-2.41057	4.4466e-08
SHMT2	3.49442	1.80505	4.46373e-08
SLC12A6	0.491186	-1.02566	4.52407e-08
DNMT1	1.69998	0.76552	4.64988e-08
TMEM120B	0.578991	-0.788387	4.66689e-08
ANXA4	2.43703	1.28513	4.71871e-08
HCFC1R1	4.88727	2.28903	4.73779e-08
FCGR2B	2.43924	1.28643	4.75423e-08
COA3	0.629182	-0.668451	4.76128e-08
PTN	0.393334	-1.34617	4.76491e-08
ITPR2	0.48791	-1.03531	4.76753e-08
GABARAPL3///GABARAPL1	0.287302	-1.79936	4.79038e-08
NKTR	0.684317	-0.547263	4.84688e-08
CCR5	3.6431	1.86517	4.85162e-08
MYD88	1.27679	0.352524	4.88094e-08
ALDH2	0.465454	-1.10329	4.94542e-08
MIPEP	0.65722	-0.605551	4.99196e-08
ABTB2	0.554528	-0.850667	5.00082e-08
ESM1	3.19072	1.67388	5.00211e-08
LAMA4	5.07927	2.34462	5.01096e-08
NUP62CL	0.460193	-1.11969	5.025e-08
ENO2	14.4842	3.85641	5.06077e-08
MIR6824///SLC26A6	0.462783	-1.11159	5.07018e-08
BUB1B	2.28256	1.19065	5.07117e-08
TFAP2A	0.380092	-1.39558	5.0913e-08
OR7E14P	0.508418	-0.975912	5.09311e-08
CEACAM1	0.489374	-1.03099	5.09996e-08
GATA2	0.541128	-0.885959	5.1543e-08
RDH11	0.473692	-1.07798	5.17356e-08
AVIL	0.584181	-0.775513	5.20298e-08
SLC12A3	0.127531	-2.97108	5.21364e-08
ATP5L	0.488343	-1.03403	5.30086e-08
GRAMD1C	0.313007	-1.67573	5.30693e-08
LRRC19	0.251011	-1.99418	5.32199e-08
ITGA4	2.42772	1.2796	5.32893e-08
ALDH6A1	0.135068	-2.88824	5.3574e-08
EVL	2.11275	1.07912	5.38328e-08
MTDH	2.04236	1.03024	5.38689e-08
SHANK2	0.583008	-0.778412	5.40527e-08
HSPB8	3.20955	1.68237	5.40898e-08
DCAF11	0.599323	-0.738594	5.4102e-08
SFRP1	0.0620759	-4.00982	5.41565e-08
IFI30///PIK3R2	3.21867	1.68646	5.47037e-08
MCCC1	0.589847	-0.761587	5.52912e-08
CPEB3	0.457418	-1.12842	5.53954e-08
CA9	11.5576	3.53077	5.55638e-08
LAD1	0.429206	-1.22026	5.55985e-08
ST14	0.419136	-1.25451	5.59009e-08
ATP6V1B1	0.0707306	-3.82152	5.59076e-08
STK10	3.27099	1.70973	5.65489e-08
GPC5	0.0566841	-4.14091	5.65791e-08
ENTPD1	3.07492	1.62055	5.68149e-08
GOT2	0.531126	-0.912873	5.69384e-08
MIR3658///UCK2	2.31904	1.21353	5.7455e-08
TLN2	0.316652	-1.65903	5.75258e-08
MCCC2	0.548122	-0.867431	5.75265e-08
DUSP26	0.369148	-1.43773	5.83939e-08
APLP2	0.620197	-0.689201	5.84492e-08
GNLY	2.61104	1.38462	5.85717e-08
MCM5	5.68936	2.50827	5.87335e-08
ACAA1	0.45961	-1.12152	5.88132e-08
TRIB3	6.42208	2.68304	5.88736e-08
SERTAD2	1.81312	0.858474	5.95322e-08
DCLK1	3.64126	1.86444	6.00055e-08
PARM1	0.565794	-0.821651	6.02843e-08
C3AR1	2.56312	1.3579	6.08291e-08
CASR	0.219786	-2.18583	6.11032e-08
AQP2	0.153105	-2.70741	6.16527e-08
CSF2RA	2.76204	1.46573	6.21561e-08
AQP1	0.377766	-1.40444	6.23028e-08
PECAM1	2.0773	1.05471	6.25072e-08
ALOX5	5.25691	2.39422	6.27535e-08
PRSS8	0.322754	-1.63149	6.27565e-08
PDHB	0.460184	-1.11972	6.34087e-08
TLN2	0.437474	-1.19273	6.35733e-08
TM7SF2	0.39745	-1.33116	6.4327e-08
MCF2L-AS1	0.270436	-1.88664	6.44135e-08
TTK	4.36443	2.12579	6.46639e-08
FKBP15	1.417	0.502835	6.47608e-08
LOC102724562///MST1L///MST1P2///MST1	0.304075	-1.7175	6.51458e-08
ACOX2	0.219746	-2.18609	6.53194e-08
GPRC5B	0.511702	-0.966624	6.55868e-08
NUDT4P1///NUDT4P2///NUDT4	0.368448	-1.44047	6.62207e-08
CDH1	0.440982	-1.18121	6.63246e-08
GAL3ST1	9.08611	3.18366	6.71864e-08
CD40	2.36257	1.24036	6.72913e-08
HOOK2	0.56558	-0.822197	6.73542e-08
GAS1	0.272901	-1.87355	6.78649e-08
SMARCA2	0.544586	-0.876767	6.79174e-08
LAD1	0.311064	-1.68472	6.89972e-08
ADH1C	0.177407	-2.49486	6.90333e-08
OGFRL1	2.53301	1.34085	6.90484e-08
NUCB2	2.01556	1.01118	6.9915e-08
INHBB	5.89509	2.55951	6.99743e-08
SLC29A2	0.270399	-1.88684	7.00128e-08
LAPTM5	4.10539	2.03752	7.00536e-08
#REF!	0.380934	-1.39239	7.00644e-08
SHMT2	3.12412	1.64345	7.06843e-08
MRPS35	0.711972	-0.490107	7.10128e-08
CDK18	3.24665	1.69895	7.10504e-08
IL10RA	2.55873	1.35543	7.12686e-08
ADH1B	0.28448	-1.8136	7.15376e-08
ESRRG	0.236991	-2.07709	7.21699e-08
ASPM	10.6205	3.40877	7.21886e-08
SEL1L3	2.31476	1.21086	7.23537e-08
NFKBIE	1.8453	0.883858	7.24968e-08
SUSD4	0.210877	-2.24553	7.36263e-08
DCAF8	0.665265	-0.587998	7.50795e-08
WAPL	0.52071	-0.941448	7.51553e-08
SLC25A12	0.563879	-0.826544	7.54156e-08
ATXN7L3B	0.672481	-0.572434	7.59693e-08
LDOC1	0.615998	-0.699002	7.63182e-08
ANXA2	2.38495	1.25396	7.65059e-08
ACVR1B	0.507016	-0.979896	7.65313e-08
GLYAT	0.146025	-2.77572	7.65719e-08
CALU	2.12513	1.08755	7.66748e-08
PTH1R	0.0909098	-3.45942	7.6863e-08
HIBCH	0.310658	-1.6866	7.6999e-08
PCDH9	0.254305	-1.97537	7.79418e-08
AMFR	0.529724	-0.916688	7.83972e-08
ABCA1	2.93249	1.55213	7.8492e-08
LOC101930168///LOC100509620///AQP7	0.298266	-1.74533	7.94298e-08
ZMYND11	0.634312	-0.656735	7.96357e-08
SLC34A1	0.226975	-2.13939	7.98214e-08
CORO2B	0.338601	-1.56234	8.03905e-08
FBLN5	0.292575	-1.77312	8.08879e-08
ALDOB	0.0325316	-4.94201	8.09522e-08
SOSTDC1	0.0985611	-3.34284	8.19521e-08
EPHX2	0.239952	-2.05918	8.28454e-08
PCDHGA1///PCDHGA2///PCDHGA3///PCDHGA4///PCDHGA5///PCDHGA6///PCDHGA7///PCDHGA9///PCDHGA10///PCDHGA11///PCDHGB1///PCDHGB2///PCDHGB3///PCDHGB5///PCDHGB6///PCDHGB7///PCDHGC4///PCDHGC5///PCDHGA12///PCDHGA8///PCDHGB4///PCDHGC3	1.75253	0.809436	8.38393e-08
BCKDHB	0.385554	-1.375	8.38634e-08
DCXR	0.151395	-2.72361	8.40289e-08
DDX41	1.98948	0.992394	8.46941e-08
PLXNB1	0.152329	-2.71474	8.54241e-08
RERE	0.607182	-0.719798	8.55828e-08
CAT	0.455917	-1.13316	8.56442e-08
RACGAP1	2.24791	1.16859	8.57183e-08
LYN	1.89271	0.920453	8.60881e-08
PAFAH2	0.627641	-0.671989	8.60995e-08
EMP3	3.43607	1.78076	8.61642e-08
NETO2	9.72141	3.28117	8.6779e-08
CORO1C	1.95586	0.967806	8.69292e-08
FOXC1	0.408875	-1.29027	8.84064e-08
UNC13B	0.671128	-0.57534	8.86222e-08
OAT	0.403783	-1.30835	8.87768e-08
TLR7	3.78728	1.92116	8.87916e-08
ABHD14A-ACY1///ACY1	0.154034	-2.69868	8.90817e-08
TUBB6	1.95853	0.969769	8.91141e-08
ZCCHC2	1.58738	0.666647	9.32658e-08
SCARB1	5.58766	2.48224	9.43129e-08
NUP155	2.04313	1.03078	9.61504e-08
PHYH	0.38071	-1.39324	9.66599e-08
ARPC3	1.63668	0.710775	9.69361e-08
AGTR1	0.447599	-1.15972	9.72464e-08
HIST1H2BK	2.89599	1.53406	9.74719e-08
SLC7A8	0.193761	-2.36765	9.76253e-08
TUBB	1.86181	0.896707	1.00226e-07
LOC102724985///PDXDC1	0.673325	-0.570624	1.00692e-07
CELF2	2.28448	1.19187	1.01026e-07
MYO5C	0.600547	-0.73565	1.01044e-07
DNAJC6	0.418452	-1.25687	1.0134e-07
ACADM	0.372385	-1.42513	1.01927e-07
CCDC30	0.439764	-1.1852	1.02372e-07
ELMO1	2.45241	1.2942	1.02666e-07
PML	4.08185	2.02922	1.03415e-07
PMP22	3.6583	1.87117	1.04107e-07
MYCN	0.120849	-3.04872	1.04734e-07
ORMDL2	1.51265	0.597083	1.0491e-07
LYN	2.33076	1.2208	1.0494e-07
CDK19	1.83112	0.872728	1.05527e-07
HLA-B	2.86775	1.51992	1.06016e-07
FXYD5	2.89758	1.53485	1.06589e-07
TCF4	2.83315	1.50241	1.07296e-07
C1QB	8.49463	3.08655	1.07458e-07
DDC	0.156292	-2.67768	1.08018e-07
LAMC1	1.95314	0.965796	1.09435e-07
BHMT	0.22071	-2.17978	1.0971e-07
SSR2	1.54836	0.630739	1.09871e-07
FAM89B	3.21313	1.68398	1.10627e-07
TPI1	1.80446	0.851567	1.10702e-07
PRKD1	0.539247	-0.890983	1.1154e-07
EZH2	3.09538	1.63012	1.11665e-07
KLHL2	0.527296	-0.923315	1.12286e-07
CA2	0.379204	-1.39895	1.124e-07
CDKN1C	0.313224	-1.67473	1.13105e-07
SFXN3	2.22189	1.15179	1.13701e-07
CRYM	0.412501	-1.27753	1.13752e-07
PLCG2	0.404306	-1.30648	1.15687e-07
TSPYL5	0.493562	-1.0187	1.16369e-07
MST1L	0.135053	-2.8884	1.16724e-07
CKAP2	1.67918	0.747758	1.18133e-07
LOC101060835///LOC100996809///HLA-DRB4///HLA-DRB3///HLA-DRB1///HLA-DQB1	3.13613	1.64899	1.18963e-07
SLC27A2	0.249496	-2.00291	1.19203e-07
ACKR3	4.2696	2.0941	1.20711e-07
RUVBL2	1.68802	0.755332	1.21443e-07
LOC401021///HOXD4///HOXD3	0.46413	-1.1074	1.21523e-07
KCNK10	0.374439	-1.4172	1.21702e-07
MSRA	0.326289	-1.61578	1.23139e-07
ANAPC13	0.564151	-0.825847	1.23631e-07
PAQR5	0.304394	-1.71599	1.24171e-07
CD247	2.56207	1.35731	1.24366e-07
CYP4A11	0.103162	-3.27702	1.25011e-07
GHR	0.435286	-1.19997	1.26005e-07
COL1A2	7.40745	2.88898	1.2686e-07
EXOSC7	0.534453	-0.903864	1.27669e-07
INPP5J	0.120569	-3.05207	1.27957e-07
SP110	2.15498	1.10768	1.28817e-07
#REF!	0.205015	-2.2862	1.29116e-07
DLGAP5	3.01563	1.59246	1.29367e-07
CYB5R3	2.06024	1.04281	1.30033e-07
ETNK2	0.421728	-1.24561	1.30363e-07
AXL	2.92285	1.54738	1.31417e-07
GCAT	0.557768	-0.842263	1.32561e-07
PLXDC1	3.33484	1.73762	1.3397e-07
IFITM3	1.68731	0.754724	1.37285e-07
HTATIP2	3.15108	1.65585	1.3877e-07
CANT1	3.7358	1.90142	1.38772e-07
APOM	0.382024	-1.38827	1.39126e-07
NUAK2///AKIP1	0.425708	-1.23206	1.39904e-07
CDC42EP3	0.531078	-0.913004	1.40648e-07
GULP1	0.440891	-1.18151	1.40698e-07
AZGP1	0.194173	-2.36458	1.41014e-07
UBE2L6	1.85981	0.895152	1.4214e-07
TGFBI	14.0764	3.81521	1.42458e-07
C3orf18	0.484713	-1.0448	1.42663e-07
NDUFA5	0.451718	-1.14651	1.42947e-07
ACAD10	0.583428	-0.777372	1.43107e-07
ALDOB	0.0310536	-5.0091	1.4359e-07
PKM	2.34672	1.23065	1.43912e-07
FHIT	0.567503	-0.8173	1.44361e-07
ARHGEF18	0.654974	-0.610491	1.45394e-07
ERO1A	3.31152	1.72749	1.45868e-07
CDC42EP3	0.549659	-0.863392	1.46033e-07
WDR59	0.739851	-0.434693	1.46483e-07
ICAM1	3.02746	1.59811	1.4811e-07
HAO2	0.0932903	-3.42213	1.48997e-07
RNASE6	3.66949	1.87558	1.50601e-07
DUSP9	0.144575	-2.79011	1.51558e-07
PELI2	0.373109	-1.42233	1.52185e-07
ORAI3	1.70459	0.769429	1.52578e-07
RPL10L	2.84022	1.506	1.52949e-07
H2AFZ	1.68106	0.74937	1.53554e-07
RALBP1	0.56664	-0.819496	1.53579e-07
ARHGEF10L	0.571041	-0.808333	1.55509e-07
TMEM80	0.603795	-0.727868	1.55589e-07
SETD2	0.639485	-0.645017	1.56185e-07
HMGN5	0.479973	-1.05897	1.57298e-07
ARSF	0.399521	-1.32366	1.58204e-07
PCCA	0.317129	-1.65686	1.59539e-07
MTSS1	0.60659	-0.721207	1.5988e-07
RPS5	1.78104	0.832719	1.59917e-07
PCK2	0.20962	-2.25415	1.6082e-07
SYNJ2BP-COX16///COX16	0.532395	-0.909432	1.62738e-07
LCP2	2.72548	1.44651	1.63122e-07
MBIP	0.656313	-0.607545	1.63305e-07
FAM46A	1.64984	0.72233	1.63659e-07
SP100	1.97561	0.982301	1.64899e-07
CD14	4.3469	2.11999	1.65336e-07
MAP4K3	0.558856	-0.839451	1.65587e-07
OCLN	0.446688	-1.16266	1.66007e-07
KIF20A	8.05524	3.00993	1.66013e-07
ARRB2	3.02401	1.59646	1.66147e-07
SYNE2	0.393863	-1.34424	1.66206e-07
ACADSB	0.218633	-2.19342	1.66947e-07
TMEM256-PLSCR3///PLSCR3	4.39665	2.1364	1.67212e-07
ALDH6A1	0.123652	-3.01564	1.69255e-07
CDKN2C	2.17966	1.12411	1.70812e-07
LGR4	0.512502	-0.964371	1.71344e-07
MTOR	0.615774	-0.699526	1.7256e-07
ECI2	0.472906	-1.08037	1.72767e-07
ASS1	0.139176	-2.84501	1.72889e-07
KCNJ15	0.367841	-1.44285	1.73986e-07
LY96	4.40967	2.14067	1.74474e-07
#REF!	0.184477	-2.43849	1.75251e-07
GOLGA2P5	0.37417	-1.41823	1.75607e-07
FBXO34	0.694043	-0.526904	1.75719e-07
SLC27A3	2.0336	1.02403	1.78889e-07
ITSN2	0.798453	-0.324721	1.81387e-07
CSTA	3.39798	1.76468	1.8242e-07
GORASP1	0.57943	-0.787294	1.83481e-07
RPLP0	1.61435	0.690951	1.84149e-07
TSPYL1	0.574669	-0.799196	1.86684e-07
UQCRC1	0.466894	-1.09883	1.87845e-07
S100A11	2.87757	1.52485	1.90911e-07
CDKN2A	1.88698	0.916082	1.93657e-07
TUBA1B	2.07696	1.05447	1.96067e-07
DEPTOR	0.44577	-1.16563	1.97377e-07
ITIH4	0.543063	-0.880809	1.97379e-07
RPL19	1.64768	0.720437	1.97679e-07
CXCL12	0.448493	-1.15684	1.99156e-07
ABAT	0.315581	-1.66392	1.99574e-07
VPS13D	0.631009	-0.664266	2.00271e-07
BAZ1A	2.00782	1.00563	2.0144e-07
CGREF1	4.90345	2.2938	2.01618e-07
COL4A3	0.335954	-1.57366	2.01799e-07
CWH43	0.181805	-2.45954	2.04627e-07
SLC30A9	0.603565	-0.728418	2.05954e-07
DOK1	2.54495	1.34763	2.05994e-07
CBR3	3.40554	1.76788	2.06455e-07
HMGCL	0.59344	-0.752827	2.06512e-07
PTPN6	1.79807	0.846447	2.072e-07
FABP6	38.6463	5.27226	2.07867e-07
PEPD	0.346271	-1.53003	2.07982e-07
PLA2G7	3.64057	1.86416	2.10567e-07
GHITM	0.497469	-1.00732	2.14385e-07
NCF4	3.26837	1.70857	2.17184e-07
EMCN	0.28939	-1.78891	2.20045e-07
#REF!	0.421079	-1.24784	2.20901e-07
APOBEC3G	3.00024	1.58508	2.21013e-07
SLC25A3	0.716117	-0.481732	2.23354e-07
SORD	0.377609	-1.40504	2.2357e-07
SERTAD2	1.80558	0.852459	2.24109e-07
GAPDH	1.95727	0.968843	2.24457e-07
APOBEC3C	2.68043	1.42247	2.25094e-07
NEK4	0.640688	-0.642307	2.25639e-07
SLA	5.01986	2.32765	2.27301e-07
AGL	0.640393	-0.642971	2.27787e-07
CCND3	1.81169	0.857336	2.27874e-07
DGCR5	5.03585	2.33223	2.28086e-07
FH	0.510293	-0.970603	2.28768e-07
MAN1C1	0.299588	-1.73895	2.28791e-07
MMP11	2.00931	1.0067	2.29861e-07
PROZ	0.249985	-2.00009	2.30837e-07
PGK1	1.84724	0.885369	2.31738e-07
CRYL1	0.445902	-1.1652	2.32931e-07
FGF1	0.147257	-2.76359	2.34384e-07
SLC39A14	2.95725	1.56426	2.34883e-07
TOX3	0.189776	-2.39763	2.35281e-07
EPOR	0.59217	-0.755916	2.35808e-07
CD86	2.11844	1.083	2.36299e-07
KLK6	0.413106	-1.27541	2.37084e-07
MAP4K4	1.83379	0.874832	2.39905e-07
SIK3	0.675422	-0.56614	2.40416e-07
#REF!	0.121929	-3.03589	2.41597e-07
MEGF9	0.597368	-0.743307	2.43555e-07
BPHL	0.310815	-1.68587	2.4452e-07
PSMC4	1.80227	0.849816	2.46e-07
CLCN5	0.368391	-1.44069	2.46321e-07
CA4	0.390822	-1.35542	2.47854e-07
PLCL2	0.543064	-0.880807	2.48808e-07
IL32	4.74215	2.24554	2.49182e-07
C5	0.525057	-0.929454	2.49839e-07
TMED2	1.41793	0.503789	2.52982e-07
HCP5	2.47174	1.30553	2.53559e-07
RAC2	3.08716	1.62628	2.5365e-07
COL4A2	2.2384	1.16247	2.53743e-07
TNFSF12-TNFSF13///TNFSF12	3.47646	1.79762	2.54625e-07
HPGD	0.255534	-1.96841	2.55535e-07
ATP5S	0.661275	-0.596678	2.55884e-07
SLC7A8	0.167346	-2.57909	2.56751e-07
TBC1D9	0.525882	-0.927189	2.56913e-07
LIG1	2.12993	1.09081	2.60465e-07
ANK2	0.256414	-1.96345	2.61891e-07
FAS	2.00794	1.00572	2.65449e-07
SERPINA4	0.526267	-0.926134	2.66416e-07
RGS1	10.3206	3.36746	2.6805e-07
MARCKSL1	1.75008	0.807422	2.68686e-07
TRIM14	2.03749	1.02679	2.71015e-07
#REF!	0.283481	-1.81868	2.71303e-07
NPHS2	0.0246097	-5.34463	2.72965e-07
TNFSF9	2.22459	1.15354	2.7328e-07
TRPM3	0.222977	-2.16504	2.75181e-07
ADORA3	1.83547	0.876148	2.77538e-07
CALB1	0.00966034	-6.69371	2.80364e-07
LPGAT1	1.8327	0.873974	2.82331e-07
PEX3	0.652974	-0.614902	2.83602e-07
GEMIN4	3.76092	1.91108	2.84071e-07
CALB1	0.0124037	-6.33308	2.85114e-07
TUBA3D///TUBA3C	2.78496	1.47766	2.85439e-07
CHN2	0.474047	-1.0769	2.88605e-07
HMGCR	0.5199	-0.943693	2.89228e-07
NEDD4L	0.240946	-2.05322	2.91193e-07
BTN3A2	3.92733	1.97355	2.9295e-07
PPP1R13B	0.58634	-0.77019	2.93086e-07
GPX1	2.14165	1.09872	2.97371e-07
PARK2	0.495196	-1.01393	3.00486e-07
DOCK4	1.79614	0.8449	3.04655e-07
RING1	0.678362	-0.559873	3.06016e-07
VWF	8.83032	3.14247	3.07207e-07
ALDH1B1	0.420796	-1.24881	3.09632e-07
AEN	1.73268	0.793007	3.11113e-07
XPC	0.669659	-0.578501	3.12675e-07
HK1	1.80895	0.855153	3.13535e-07
CYFIP2	0.2216	-2.17397	3.13769e-07
CLDN10	0.233811	-2.09658	3.13892e-07
PCYT2	0.553737	-0.852728	3.15952e-07
HLA-DPA1	2.27559	1.18624	3.17273e-07
BCAR3	0.489124	-1.03173	3.18813e-07
BTG1	2.5083	1.32671	3.2284e-07
DEFB1	0.131531	-2.92652	3.24704e-07
DGCR9	3.50084	1.8077	3.27027e-07
CELF2	1.97477	0.981682	3.32171e-07
GLS	0.430686	-1.21529	3.32213e-07
AKAP13	1.70023	0.765732	3.34988e-07
ITGAM	2.04248	1.03032	3.36106e-07
PXDC1	1.68682	0.754306	3.40339e-07
FCGR3B	2.07258	1.05143	3.41455e-07
ADH6	0.248603	-2.00808	3.41473e-07
CLEC2B	4.26896	2.09389	3.4492e-07
KCNS3	2.03045	1.0218	3.48045e-07
SP110	1.67167	0.741289	3.49671e-07
SNRPD1	1.82122	0.864906	3.50614e-07
FGR	2.09997	1.07037	3.53607e-07
EGF	0.0317601	-4.97664	3.55499e-07
CST7	3.30189	1.72329	3.57738e-07
ALAS1	0.567957	-0.816146	3.58971e-07
SLC13A3	0.0805638	-3.63373	3.59861e-07
ATP6V1G1	0.663566	-0.591687	3.60207e-07
EIF4EBP1	5.86666	2.55254	3.62586e-07
THTPA	0.614557	-0.702382	3.63575e-07
VDR	0.302138	-1.72672	3.64069e-07
GAD1	0.233035	-2.10138	3.64786e-07
CCDC102B	3.3336	1.73708	3.69882e-07
PUS7	1.68554	0.75321	3.73977e-07
KLHL3	0.22077	-2.17939	3.76585e-07
KCNK5	0.437877	-1.1914	3.78007e-07
GBAS	0.619004	-0.691979	3.78426e-07
NARS2	0.622726	-0.683332	3.79188e-07
SULT1C2	0.385195	-1.37634	3.81546e-07
GNPTAB	1.86355	0.89805	3.82254e-07
SPAG16	0.592653	-0.754741	3.82857e-07
FGFR3	0.408002	-1.29335	3.83595e-07
CCDC28A	0.609763	-0.713679	3.84817e-07
ALDOB	0.499127	-1.00252	3.859e-07
HLA-DPA1	2.72266	1.44502	3.87313e-07
DLAT	0.61524	-0.700778	3.8864e-07
TEAD4	1.85093	0.888247	3.8935e-07
RPA1	1.5581	0.639791	3.91892e-07
TCF4	2.63056	1.39537	3.99389e-07
CNPY3	2.98992	1.58011	4.04309e-07
NUDT3	0.732219	-0.449652	4.11054e-07
ADGRF5	0.509026	-0.974188	4.13557e-07
LOC101928615///FNDC3B	2.50145	1.32277	4.14482e-07
ALAD	0.279515	-1.839	4.18945e-07
FHOD3	0.557479	-0.843011	4.19085e-07
ADD3	0.568925	-0.813689	4.1977e-07
COL4A3	0.26776	-1.90099	4.22828e-07
NKG7	46.9789	5.55394	4.27589e-07
40057	2.04647	1.03314	4.27723e-07
CYCS	0.578032	-0.790778	4.30635e-07
TBC1D13	0.600861	-0.734896	4.31726e-07
HSD17B12	0.563975	-0.826298	4.32571e-07
ALDH5A1	0.480444	-1.05756	4.32626e-07
PALM	0.44328	-1.17371	4.33095e-07
SCAP	0.642631	-0.637938	4.33374e-07
TBC1D2B	1.64003	0.713722	4.38833e-07
MIR1236///NELFE	2.09628	1.06783	4.41069e-07
CHRD	0.601723	-0.732829	4.41641e-07
BSPRY	0.436911	-1.19459	4.44049e-07
FBP1	0.216422	-2.20808	4.45032e-07
RARRES2	3.72663	1.89787	4.46479e-07
OLFML2B	4.08483	2.03028	4.46991e-07
C10orf10	3.5515	1.82843	4.50663e-07
MFNG	1.81871	0.862916	4.50941e-07
TMPRSS2	0.076791	-3.70292	4.51083e-07
TJP1	0.560994	-0.833943	4.5316e-07
BCKDK	2.00379	1.00273	4.55437e-07
HLA-J	3.04227	1.60515	4.57064e-07
TK1	2.67904	1.42172	4.57703e-07
RRM1	2.10424	1.0733	4.59759e-07
FCGR2C	2.02168	1.01555	4.62269e-07
MAN1C1	0.514347	-0.959186	4.67546e-07
IFFO1	1.46791	0.55376	4.6854e-07
AVEN	2.35736	1.23717	4.70564e-07
P4HB	2.72839	1.44805	4.77584e-07
ZNF204P	0.472988	-1.08013	4.77729e-07
SHC1	2.84831	1.51011	4.80585e-07
ATP2B4	1.84101	0.880496	4.81971e-07
TNFRSF4	6.41919	2.68239	4.82894e-07
SPTSSA	0.573065	-0.803231	4.84055e-07
ADH1B	0.315972	-1.66213	4.84656e-07
SAMSN1	2.59813	1.37747	4.85182e-07
TBC1D4	0.526218	-0.926268	4.87873e-07
ISCU	0.556146	-0.846464	4.89247e-07
FGF1	0.347097	-1.52659	4.89786e-07
PTPN4	0.576977	-0.793414	4.91241e-07
MIR6787///SLC16A3	7.63942	2.93346	4.94044e-07
RRM2	7.01835	2.81113	4.94137e-07
CLUHP3	0.481614	-1.05405	4.94453e-07
POP5	0.698566	-0.517532	4.94727e-07
TFE3	1.85752	0.893381	4.95699e-07
SLC22A6	0.13398	-2.89991	4.95882e-07
PCCB	0.539988	-0.889	4.98871e-07
ADD2	0.478461	-1.06353	5.02358e-07
BLOC1S5-TXNDC5///TXNDC5	1.83958	0.879376	5.05015e-07
KIF18A	3.12977	1.64606	5.06275e-07
GCDH	0.505047	-0.985511	5.06719e-07
SNORD68///RPL13	1.71876	0.781372	5.08219e-07
SYNPO	2.87757	1.52485	5.08519e-07
TST	0.400935	-1.31856	5.10339e-07
ADH6	0.267306	-1.90344	5.10825e-07
CA4	0.269467	-1.89182	5.11995e-07
SIK2	0.648705	-0.624364	5.12855e-07
TAF10	1.51126	0.595755	5.13085e-07
PAPPA2	0.313048	-1.67554	5.15293e-07
SOS2	0.671201	-0.575183	5.16724e-07
ABLIM1	0.612827	-0.706448	5.16875e-07
GZMB	2.8941	1.53312	5.24366e-07
CAMK2N1	0.59527	-0.748384	5.24978e-07
CD72	2.92848	1.55015	5.27987e-07
MEIS1	0.63231	-0.661297	5.28098e-07
ANKRD46	0.591683	-0.757105	5.30542e-07
RDH11	0.493485	-1.01892	5.3282e-07
DDAH1	0.495189	-1.01395	5.32969e-07
DUSP10	1.85652	0.892601	5.33355e-07
COBL	0.409684	-1.28742	5.33554e-07
ARID5A	2.56995	1.36174	5.34439e-07
MYH14	0.536671	-0.897891	5.35385e-07
SH3GL1	1.98108	0.986291	5.36733e-07
HDHD3	0.39798	-1.32923	5.3744e-07
SLC7A9	0.256922	-1.9606	5.37582e-07
LHFPL2	2.17498	1.121	5.37666e-07
RANBP2	0.646876	-0.628438	5.39095e-07
APOM	0.315066	-1.66627	5.44547e-07
NDFIP1	0.719722	-0.474488	5.44867e-07
HLA-A	1.6965	0.762558	5.46389e-07
HIP1R	0.581632	-0.781821	5.46706e-07
FIBP	1.46566	0.551549	5.48438e-07
PDGFRA	0.361927	-1.46623	5.48488e-07
XPO7	0.595598	-0.747589	5.50045e-07
MVP	2.05429	1.03864	5.50285e-07
CDKN1C	0.358053	-1.48176	5.5137e-07
COBLL1	0.272872	-1.8737	5.56223e-07
SCAMP5	0.652262	-0.616476	5.58715e-07
LOC101060835///HLA-DQB1	3.63112	1.86042	5.60302e-07
SLC34A1	0.0666422	-3.90742	5.61886e-07
MT1E	0.427582	-1.22573	5.64298e-07
MYO1F	1.91779	0.939448	5.65195e-07
CRABP1	0.300631	-1.73393	5.68919e-07
KNOP1	1.87239	0.904883	5.73033e-07
MYOF	2.44774	1.29145	5.77061e-07
RNF113A	1.74227	0.800972	5.8257e-07
IGFBP2	0.342033	-1.54779	5.85419e-07
PTP4A2	1.41591	0.501729	5.91077e-07
PEBP1	0.430496	-1.21593	5.98123e-07
MEF2C	1.74942	0.806881	5.99844e-07
FBXO16///ZNF395	4.61099	2.20507	6.01941e-07
TREH	0.123065	-3.0225	6.07828e-07
SLC44A4	0.265615	-1.91259	6.08331e-07
SNX10	2.21897	1.14989	6.09897e-07
NME1-NME2///NME2	1.77885	0.830944	6.13152e-07
MICU2	0.5397	-0.88977	6.16843e-07
CSGALNACT2	2.016	1.01149	6.17181e-07
CCDC181	0.224476	-2.15537	6.19144e-07
ATP5B	0.586743	-0.7692	6.19914e-07
LOC100996696///PABPC4	1.52962	0.613171	6.31242e-07
PTTG1	2.22454	1.15351	6.31871e-07
JAG2	1.92788	0.947012	6.37196e-07
AURKA	2.34469	1.22939	6.38158e-07
CDKN2A	2.45204	1.29398	6.39404e-07
NR0B2	0.233486	-2.09859	6.41068e-07
ATRN	0.643001	-0.637108	6.46825e-07
ADGRL4	3.1911	1.67405	6.51027e-07
CLUH	0.560225	-0.835922	6.5123e-07
OXSR1	0.72097	-0.471988	6.52338e-07
MPPED2	0.267698	-1.90132	6.52714e-07
ETFDH	0.562837	-0.82921	6.53566e-07
PCBP2	0.441372	-1.17993	6.55553e-07
PDE1A	0.358958	-1.47811	6.65417e-07
ATXN2	0.602361	-0.731299	6.72232e-07
LEPROT	0.661633	-0.595897	6.72344e-07
CENPM	9.98668	3.32001	6.7262e-07
PNRC2	0.645346	-0.631855	6.79752e-07
ACSF2	0.152582	-2.71235	6.81281e-07
PATZ1	0.500857	-0.997528	6.8589e-07
CASP4	1.68044	0.74884	6.88255e-07
CTSV	0.427833	-1.22488	6.88752e-07
LILRA2	2.84114	1.50647	6.95174e-07
THSD7A	0.377391	-1.40587	7.00319e-07
#REF!	1.73693	0.796543	7.09004e-07
FAM107A	0.415352	-1.26759	7.09612e-07
EIF1B	0.530217	-0.915346	7.1591e-07
ARHGEF3	0.441405	-1.17983	7.1708e-07
PIK3C2A	0.631777	-0.662513	7.18061e-07
LAMP2	1.66783	0.73797	7.19359e-07
SUCLA2	0.509389	-0.973159	7.19767e-07
TIMP2	3.82847	1.93677	7.20454e-07
KCNJ2	3.12345	1.64314	7.21823e-07
PLS3	0.704701	-0.504916	7.31956e-07
SFXN3	2.09619	1.06777	7.32632e-07
TRAPPC13	0.584392	-0.77499	7.34513e-07
HADHB	0.594421	-0.750443	7.36687e-07
LARS2	0.517669	-0.949897	7.46317e-07
CLASP2	0.640995	-0.641615	7.4909e-07
CD36	3.62202	1.85679	7.51127e-07
ARHGAP5	0.589293	-0.762942	7.52012e-07
KLHL26	0.523083	-0.934887	7.5245e-07
PGPEP1	0.609462	-0.714392	7.54232e-07
P2RX7	2.95351	1.56243	7.57675e-07
SLA	2.27115	1.18343	7.58358e-07
DRAM1	1.80426	0.851405	7.61978e-07
TRAPPC2L	1.63054	0.705354	7.62267e-07
PPP3CB	0.651191	-0.618847	7.63281e-07
MTHFD2	2.01855	1.01332	7.70725e-07
GTF2IRD1	0.69721	-0.520334	7.71967e-07
DPYSL2	1.8271	0.869559	7.79241e-07
BTN2A2	1.55999	0.64154	7.81462e-07
CHGB	0.321374	-1.63768	7.81637e-07
LASP1	1.32733	0.408528	7.82047e-07
ARFGEF1	0.752397	-0.410434	7.8615e-07
METAP1	0.715866	-0.482239	7.86333e-07
LXN	1.93388	0.951501	7.88022e-07
CD93	2.00911	1.00656	7.90857e-07
SH3BP2	2.14619	1.10177	7.98746e-07
ACSL3	0.697011	-0.520746	7.99206e-07
PLEKHO1	3.47645	1.79762	8.02571e-07
PHYHIP	0.36369	-1.45922	8.15123e-07
ADAM28	4.75135	2.24834	8.18686e-07
MLH1	0.785147	-0.348966	8.23182e-07
CNNM2	0.670191	-0.577356	8.23198e-07
BTN3A3	3.14014	1.65083	8.30974e-07
LCK	2.98719	1.57879	8.33827e-07
LOC102724200///TRAPPC10	0.630025	-0.66652	8.38817e-07
SLC1A3	3.1826	1.67021	8.4644e-07
TAGLN3	0.563232	-0.828199	8.49552e-07
CAMLG	2.08041	1.05686	8.50682e-07
DLAT	0.539204	-0.891097	8.55146e-07
IFITM2///IFITM1	1.93147	0.949699	8.56348e-07
OGG1	0.475308	-1.07306	8.61773e-07
SLC25A5	0.518013	-0.94894	8.66143e-07
KIF4A	2.24355	1.16579	8.76746e-07
RPL23AP7///CENPBD1P1	2.31701	1.21226	8.76986e-07
FAM47E-STBD1///FAM47E///STBD1	1.60038	0.678414	8.86443e-07
GAL3ST4	2.31435	1.21061	8.9287e-07
CSK	1.8638	0.898246	8.97722e-07
DEGS1	3.03961	1.60389	8.98482e-07
BIN2	4.29345	2.10214	9.00216e-07
NDRG2	0.369278	-1.43722	9.02278e-07
KIAA0226L	2.26437	1.17911	9.02467e-07
CASP1	3.00544	1.58758	9.07626e-07
PNMA2	3.30782	1.72588	9.13612e-07
NUP85	1.34481	0.427402	9.14103e-07
LOC100129518///SOD2	5.63115	2.49343	9.15278e-07
GOLGA4	0.531073	-0.913017	9.2496e-07
HSPB2	2.94882	1.56014	9.3242e-07
ADH5	0.522594	-0.936236	9.3278e-07
KDM3A	1.62777	0.702898	9.35373e-07
TCTA	0.639224	-0.645607	9.36774e-07
APEH	0.50253	-0.99272	9.39119e-07
PDK1	4.87853	2.28645	9.4126e-07
PRODH2	0.13773	-2.86008	9.46516e-07
COL5A2	4.46124	2.15745	9.47796e-07
SLC2A1	2.11705	1.08205	9.50465e-07
PDZRN3	0.423919	-1.23814	9.6155e-07
BTG1	1.7993	0.847435	9.67822e-07
MARCKS	3.28254	1.71481	9.72635e-07
ACOX1	0.587385	-0.767623	9.73127e-07
ABCC3	4.23468	2.08225	9.73404e-07
CHST11	3.4227	1.77513	9.80834e-07
PTGER3	0.356396	-1.48845	9.86912e-07
MOXD1	0.477692	-1.06585	9.87186e-07
IVD	0.583149	-0.778063	9.87907e-07
GABARAPL2	0.694297	-0.526375	9.94999e-07
ARG2	0.548773	-0.865719	9.96057e-07
MPP5	0.442013	-1.17784	9.99729e-07
SSX2IP	0.606157	-0.722236	1.00425e-06
GNA11	0.689426	-0.536532	1.00628e-06
CRIP1	3.11721	1.64025	1.00925e-06
ANKRD40	2.33866	1.22568	1.01395e-06
CENPU	2.28707	1.1935	1.01745e-06
SOCS2	0.563789	-0.826773	1.02529e-06
LRRD1///CYP51A1	0.564923	-0.823873	1.02615e-06
TNFAIP8	2.64542	1.4035	1.02796e-06
NOP16	1.64124	0.714788	1.04316e-06
HMMR	2.85611	1.51405	1.04373e-06
STS	1.9949	0.996316	1.04649e-06
TMEM177	0.620961	-0.687426	1.05226e-06
ALDH1A2	0.322086	-1.63448	1.05338e-06
KL	0.196651	-2.34629	1.06238e-06
CLIC5	0.0956491	-3.3861	1.0667e-06
GP2	0.221002	-2.17787	1.06684e-06
BUB1	2.67063	1.41718	1.06899e-06
PHF20	1.71525	0.778422	1.07464e-06
HLA-G	2.72572	1.44664	1.07488e-06
DCAF8	0.576961	-0.793453	1.0784e-06
SNORA64///RPS2	1.70421	0.769105	1.07999e-06
SCD	12.6206	3.65771	1.081e-06
MPDZ	0.527315	-0.923264	1.08382e-06
GOSR2	0.67437	-0.568388	1.09278e-06
LILRB3	2.82723	1.49939	1.09326e-06
RPL36	2.91269	1.54235	1.09952e-06
MAP7	0.474924	-1.07423	1.10305e-06
SLC16A2	0.593699	-0.752195	1.10457e-06
FERMT2	0.650886	-0.619524	1.11807e-06
EPS8L1	0.534752	-0.903059	1.13029e-06
CHKB-CPT1B///CPT1B	0.571676	-0.80673	1.1341e-06
TBC1D4	0.380892	-1.39255	1.13596e-06
ADAM17	1.43587	0.52192	1.13703e-06
ITPR2	0.541611	-0.884671	1.14127e-06
CROT	0.570594	-0.809463	1.14208e-06
CORO1A	4.68096	2.22681	1.14229e-06
FOLR2	2.2953	1.19868	1.14269e-06
FAM169A	0.21184	-2.23896	1.15378e-06
TBX19	2.25443	1.17276	1.15673e-06
COMMD8	0.565304	-0.822902	1.15861e-06
SYNE1	0.392076	-1.3508	1.16782e-06
SNURF///SNRPN	0.431603	-1.21222	1.17063e-06
FKBP11	4.04591	2.01646	1.17188e-06
DERL1	3.318	1.73032	1.17403e-06
AOAH	3.20729	1.68135	1.17738e-06
PTPRD	0.401461	-1.31667	1.17902e-06
MDH1	0.542363	-0.88267	1.19087e-06
PABPN1	0.580954	-0.783504	1.19144e-06
NLGN1	2.42616	1.27867	1.19153e-06
TCL6	0.154644	-2.69298	1.19282e-06
ARL4A	3.44978	1.78651	1.19328e-06
ACSL3	0.58014	-0.785527	1.19602e-06
DLD	0.576797	-0.793865	1.19828e-06
NR2F1	0.490298	-1.02827	1.19992e-06
CDK1	2.97119	1.57104	1.20343e-06
MIR6756///MCAM	2.87071	1.52141	1.20896e-06
THEMIS2	2.12751	1.08916	1.20929e-06
AKR7A3	0.436405	-1.19626	1.2229e-06
MNDA	2.81169	1.49144	1.2249e-06
RCN1	2.63163	1.39596	1.22672e-06
GLRX5	0.384002	-1.38081	1.22943e-06
ICMT	0.649185	-0.623298	1.23057e-06
FLOT1	1.48089	0.566469	1.23278e-06
ATRNL1	0.417036	-1.26176	1.23631e-06
PFN1	1.86792	0.901429	1.24282e-06
EOGT	1.84739	0.885485	1.24558e-06
TCF3	1.70744	0.771834	1.25386e-06
DCN	0.411237	-1.28196	1.25424e-06
GCDH	0.535648	-0.900642	1.263e-06
ANKHD1-EIF4EBP3///ANKHD1///EIF4EBP3	1.7096	0.773658	1.27352e-06
ANXA1	2.42755	1.2795	1.27499e-06
SHPK///TRPV1	0.425026	-1.23438	1.28704e-06
GHITM	0.594568	-0.750086	1.29718e-06
RAB2A	0.596201	-0.746129	1.31767e-06
COL4A1	2.12219	1.08556	1.31848e-06
SPTBN2	0.161201	-2.63307	1.32146e-06
SYNJ2BP-COX16///SYNJ2BP	0.481757	-1.05362	1.32526e-06
RP2	1.91215	0.935194	1.32925e-06
ABHD10	0.575015	-0.79833	1.33446e-06
MZT2A///MZT2B///PHGDH	2.53656	1.34287	1.33691e-06
PLA2G6	0.635303	-0.654483	1.33741e-06
POGZ	0.694091	-0.526803	1.35672e-06
MEIS2	0.530483	-0.914622	1.37089e-06
LOC101928625///MED21	0.608176	-0.71744	1.37677e-06
ETNK1	0.549968	-0.86258	1.37912e-06
EVC	0.363351	-1.46056	1.382e-06
TBC1D9B	1.61554	0.69202	1.38331e-06
ABCG1	2.1669	1.11563	1.38557e-06
AIF1	3.24765	1.69939	1.38593e-06
ACACB	0.407487	-1.29518	1.40346e-06
SLCO2B1	2.30567	1.20519	1.40574e-06
ACTN1	2.49858	1.32111	1.4122e-06
PLA2G6	0.637847	-0.648719	1.41581e-06
C1S	3.37482	1.75481	1.423e-06
FAM114A1	1.77836	0.830546	1.43103e-06
LOC101929036///PAH	0.0609154	-4.03705	1.43576e-06
TFPT	2.23701	1.16157	1.43587e-06
BMP1	2.93054	1.55117	1.43846e-06
39326	1.31008	0.38965	1.44174e-06
NAP1L1	1.6988	0.764515	1.44919e-06
LIMD2	2.9696	1.57027	1.45238e-06
CHKA	0.51327	-0.962211	1.46076e-06
HSPA13	1.92187	0.942512	1.4616e-06
PCSK1N	0.150263	-2.73444	1.46163e-06
MS4A4A	3.71349	1.89278	1.4706e-06
NAXD	0.666313	-0.585729	1.47889e-06
RCL1	0.721985	-0.469959	1.47998e-06
IDH2	0.463961	-1.10793	1.48878e-06
CLNS1A	1.46273	0.548668	1.49123e-06
MRPL33	0.685381	-0.545021	1.50618e-06
SIK3	0.662139	-0.594795	1.5099e-06
PDCD6IP	0.704999	-0.504308	1.51022e-06
IVD	0.553609	-0.853061	1.51834e-06
ADAP2	2.38705	1.25523	1.51918e-06
NAT8B	0.323439	-1.62843	1.52158e-06
DAG1	0.606354	-0.721769	1.53628e-06
IRF8	1.75834	0.814212	1.54105e-06
RNF43	0.39406	-1.34351	1.54569e-06
CYP4F3	0.171628	-2.54265	1.54704e-06
SCN2A	0.388902	-1.36252	1.54971e-06
NDUFS1	0.519308	-0.945337	1.55298e-06
TARDBP	0.682979	-0.550086	1.55422e-06
SLC6A3	8.49837	3.08719	1.55533e-06
MCOLN3	0.235968	-2.08334	1.55895e-06
ALDH6A1	0.191759	-2.38264	1.56283e-06
COL3A1	3.53057	1.8199	1.57354e-06
GCM1	0.429384	-1.21966	1.57936e-06
L2HGDH	0.529816	-0.916436	1.58899e-06
TYRP1	0.106004	-3.23782	1.59399e-06
PPP1R16B	0.265517	-1.91312	1.60093e-06
DAG1	0.626145	-0.675432	1.60652e-06
CD99	2.12163	1.08518	1.6275e-06
BCL7A	0.607456	-0.719148	1.62874e-06
CYP4F2	0.0522034	-4.25971	1.6299e-06
BID	2.39502	1.26004	1.64159e-06
BIRC3	4.71191	2.23631	1.65332e-06
DYRK2	2.11177	1.07845	1.65344e-06
SNORA64///RPS2	2.03497	1.02501	1.65434e-06
TRIM26	0.736133	-0.441961	1.65527e-06
PGM3	2.39668	1.26104	1.65915e-06
TLE2	0.472473	-1.0817	1.68959e-06
EVI2B	2.31486	1.21093	1.70718e-06
ARPC2	1.71153	0.775283	1.71501e-06
CDC37L1	0.595145	-0.748687	1.72227e-06
BICD1	2.42117	1.2757	1.72426e-06
MAP1S	1.6655	0.735958	1.72606e-06
RABL3	0.671774	-0.573953	1.7283e-06
UST	0.578356	-0.789971	1.73783e-06
DPYSL3	2.46035	1.29886	1.74972e-06
ATP5SL	0.749151	-0.416671	1.75541e-06
S100A14	0.545692	-0.873842	1.76499e-06
NCK1	1.647	0.719843	1.76835e-06
SAP30	2.41226	1.27039	1.77425e-06
C9orf3	0.574385	-0.79991	1.77472e-06
IGFBP7	0.52014	-0.943028	1.77863e-06
LEPROTL1	1.95962	0.970575	1.78433e-06
CYLD	2.21296	1.14598	1.79378e-06
KIAA0101	3.49403	1.80489	1.79835e-06
ISOC1	0.602032	-0.732089	1.80352e-06
NPHS1	0.152767	-2.71059	1.80984e-06
FN1	5.39634	2.43198	1.82974e-06
MUTYH	0.639833	-0.644232	1.84119e-06
CDKN1C	0.340698	-1.55343	1.84272e-06
MRPL49	0.726369	-0.461225	1.84377e-06
C4orf19	0.555468	-0.848223	1.8453e-06
TOM1L1	0.484643	-1.04501	1.85161e-06
CHST12	1.67746	0.746277	1.85958e-06
HIP1R	0.404561	-1.30557	1.8721e-06
OSBP	0.674717	-0.567647	1.87743e-06
FBXO17	3.70972	1.89131	1.8821e-06
ST3GAL6	0.584206	-0.77545	1.89077e-06
C1QA	5.01981	2.32763	1.9125e-06
ETFDH	0.597105	-0.743942	1.92084e-06
RPLP0	1.73514	0.795052	1.92349e-06
MAP3K7CL	2.31748	1.21256	1.92734e-06
CGB1///LHB	0.502968	-0.991461	1.92914e-06
FPR1	2.11199	1.0786	1.93027e-06
BTN3A3	2.5367	1.34295	1.94935e-06
PAPPA2	0.60767	-0.718639	1.97242e-06
EVI2A	2.31885	1.21341	1.99776e-06
MDN1	0.694669	-0.525603	2.00911e-06
MIR22///MIR22HG	0.526521	-0.925437	2.01524e-06
ME3	0.691587	-0.532016	2.0164e-06
PAX2	0.441916	-1.17815	2.01791e-06
AIF1	2.97315	1.57199	2.02857e-06
PLAUR	2.2392	1.16299	2.03063e-06
CBX3	1.70589	0.770523	2.03642e-06
NR3C1	1.66871	0.738731	2.03676e-06
LTBR	1.52711	0.610802	2.03768e-06
YY2///MBTPS2	0.549341	-0.864225	2.04465e-06
PLK2	5.4743	2.45267	2.04724e-06
PCM1	0.635955	-0.653003	2.04822e-06
WDFY3	0.525975	-0.926935	2.04952e-06
GTF3A	1.80505	0.852036	2.05386e-06
VCAN	5.2449	2.39091	2.05933e-06
EPOR	0.532307	-0.909669	2.0619e-06
PDZD3	0.188385	-2.40824	2.06521e-06
CDADC1	0.540898	-0.886573	2.07783e-06
PTPRC	2.50343	1.32391	2.08435e-06
HN1L	1.89881	0.925093	2.1107e-06
EIF3F	1.42304	0.508974	2.11565e-06
EMX1	0.191483	-2.38471	2.11641e-06
VSIG4	2.43463	1.2837	2.11685e-06
SNORA68///RPL18A	2.21004	1.14407	2.1226e-06
PGF	26.5036	4.72812	2.12588e-06
ZNF91	0.499633	-1.00106	2.12829e-06
RAB17	0.415904	-1.26568	2.1419e-06
SAC3D1	3.38243	1.75806	2.14308e-06
RMND5A	0.585498	-0.772264	2.14438e-06
SH3BGRL3	3.02993	1.59928	2.14775e-06
PXDN	4.12085	2.04294	2.14987e-06
SIL1	2.24734	1.16822	2.15784e-06
RTN4	0.806862	-0.309606	2.161e-06
CLIC2	2.65437	1.40837	2.17077e-06
GRHPR	0.537337	-0.896102	2.17435e-06
BMP2K	3.13148	1.64684	2.1747e-06
CASP1	1.67216	0.741712	2.1795e-06
PAWR	0.57752	-0.792058	2.18495e-06
CCL5	10.3785	3.37552	2.20296e-06
CALU	2.80798	1.48953	2.20316e-06
RPN2	1.74471	0.802983	2.22028e-06
VEGFA	3.8658	1.95077	2.22542e-06
DDOST	1.65961	0.730845	2.24674e-06
TACSTD2	0.0885144	-3.49794	2.25552e-06
DBT	0.373947	-1.41909	2.25982e-06
HLA-DRA	3.26101	1.70532	2.26585e-06
BLNK	0.541891	-0.883926	2.2674e-06
IQGAP2	0.378925	-1.40002	2.26782e-06
PKP4	0.443972	-1.17146	2.30775e-06
ITGAX	3.80967	1.92967	2.32577e-06
HIP1R	0.561987	-0.831392	2.33076e-06
APBA3	1.40983	0.495526	2.33335e-06
GULP1	0.444102	-1.17104	2.33449e-06
GOLT1B	1.99704	0.99786	2.33576e-06
SEMA3G	0.434075	-1.20398	2.36262e-06
SLC13A3	0.0865233	-3.53077	2.366e-06
SLC16A1	3.18479	1.6712	2.38481e-06
SLC27A2	0.206387	-2.27657	2.39453e-06
BTN3A1	1.6956	0.761798	2.39702e-06
ANXA4	2.96987	1.5704	2.39785e-06
SLC6A8	3.38059	1.75727	2.4026e-06
SDC3	3.62445	1.85776	2.40789e-06
HIST1H4J	4.25261	2.08835	2.41514e-06
RERGL	0.316967	-1.6576	2.4245e-06
LOC101928589///TMEM164	0.559334	-0.838218	2.42456e-06
FAR2	4.31693	2.11001	2.43749e-06
ARPC1A	1.82911	0.871141	2.44123e-06
COL1A2	3.51732	1.81448	2.46085e-06
FABP1	0.0202045	-5.62918	2.47887e-06
EDDM3A	0.576524	-0.794547	2.48381e-06
ABCC1	2.09278	1.06542	2.48475e-06
GLYAT	0.310636	-1.6867	2.49088e-06
SLC22A8	0.0210181	-5.57222	2.50663e-06
SNORD68///RPL13	2.03985	1.02846	2.51101e-06
PXMP2	0.528734	-0.919385	2.5198e-06
CS	0.724908	-0.464131	2.53668e-06
MIR1248///SNORA81///SNORA4///SNORD2///SNORA63///EIF4A2	0.714958	-0.48407	2.54369e-06
MIR6787///SLC16A3	9.6328	3.26795	2.5489e-06
RSU1	1.5309	0.61438	2.56861e-06
CYP27B1	0.146573	-2.77031	2.58694e-06
CYP17A1	0.173721	-2.52515	2.59081e-06
TRAK1	0.62211	-0.684758	2.59319e-06
APRT	1.84939	0.887053	2.6243e-06
SLC6A13	0.595132	-0.748718	2.63255e-06
SLC23A3///NHEJ1	0.639814	-0.644277	2.63621e-06
HLA-DOB	4.35342	2.12215	2.63929e-06
FDX1	0.384124	-1.38036	2.64098e-06
IFI16	3.85591	1.94707	2.65779e-06
LAMC1	1.7033	0.768333	2.65856e-06
SERINC3	1.4448	0.53087	2.66447e-06
LOC101929036///PAH	0.145043	-2.78545	2.70612e-06
POLR3B	0.60685	-0.720588	2.70645e-06
LOC100129518///SOD2	5.44755	2.44561	2.72143e-06
ERV3-2	3.39709	1.7643	2.73101e-06
TAGLN2	3.38621	1.75967	2.7364e-06
CALHM2	2.5625	1.35755	2.7396e-06
FBXO2	0.456165	-1.13237	2.74883e-06
HAGH	0.482968	-1.05	2.7517e-06
UBR2	0.584637	-0.774386	2.76229e-06
PARVB	1.71689	0.7798	2.78393e-06
LOC100507472///PCSK6	8.35688	3.06296	2.78485e-06
SNX6	1.81368	0.858923	2.788e-06
G6PC	0.0420738	-4.57093	2.7896e-06
CLDN14	0.440059	-1.18423	2.80163e-06
PMM2	1.74145	0.800287	2.80266e-06
ALLC	0.251307	-1.99248	2.80732e-06
CSF1R	2.88196	1.52705	2.81115e-06
HNRNPA3///HNRNPA3P1	1.33567	0.417565	2.81329e-06
CLN5	0.641309	-0.640907	2.82237e-06
GRN	2.20211	1.13889	2.82709e-06
OPA1	0.714391	-0.485214	2.83552e-06
SLC6A12	0.43961	-1.1857	2.83677e-06
STX18	0.656879	-0.606301	2.84477e-06
ACVR2A	0.594009	-0.751442	2.86283e-06
CSPG4	3.00444	1.5871	2.86362e-06
EXTL2	0.697756	-0.519206	2.87195e-06
PTGER3	0.236099	-2.08254	2.88932e-06
HDAC6	0.570355	-0.810067	2.8904e-06
GINS2	4.37604	2.12963	2.90774e-06
RAB5A	0.744763	-0.425146	2.9079e-06
CD52	5.71683	2.51521	2.91493e-06
SH3YL1	0.410877	-1.28322	2.91496e-06
ASPH	2.20059	1.13789	2.93145e-06
COL9A2	0.470265	-1.08845	2.947e-06
HLA-C	3.7029	1.88865	2.95494e-06
ZEB2	1.63788	0.711833	2.95581e-06
SLC2A3	3.52545	1.81781	2.97241e-06
ATXN7	0.662245	-0.594563	3.00434e-06
NDUFB8	0.651294	-0.618619	3.02e-06
SFRP1	0.065811	-3.92553	3.03103e-06
PTRF	1.88204	0.912297	3.03789e-06
CLASP2	0.543478	-0.879705	3.04093e-06
PCDH9	0.319978	-1.64396	3.04916e-06
PAWR	0.551872	-0.857595	3.05723e-06
SERPINB9	1.63109	0.705835	3.0593e-06
MT1HL1	0.372258	-1.42563	3.0733e-06
CYP2J2	21.8238	4.44783	3.08947e-06
PML	4.8238	2.27017	3.09894e-06
GPD1	0.139651	-2.8401	3.10079e-06
SLC48A1	0.473866	-1.07745	3.10612e-06
PBLD	0.31809	-1.65249	3.12505e-06
SNED1	0.661661	-0.595837	3.12541e-06
ENTPD5	0.456806	-1.13035	3.12668e-06
CCND1	4.23224	2.08142	3.1699e-06
CASR	0.0506391	-4.30361	3.17189e-06
KIAA1109	0.646652	-0.62894	3.17862e-06
AQP3	0.417485	-1.2602	3.20032e-06
MRE11A	2.77346	1.47169	3.20176e-06
ARL4C	5.92938	2.56788	3.20726e-06
PYCARD	5.43923	2.4434	3.23908e-06
MRPL34	0.472813	-1.08066	3.28139e-06
HLA-G	3.09406	1.6295	3.2993e-06
RPS6KA6	0.508002	-0.977095	3.30597e-06
TJP2	0.561888	-0.831646	3.30697e-06
TMEM2	1.68442	0.752251	3.31109e-06
CDH13	4.03711	2.01332	3.33394e-06
GMIP	2.60843	1.38318	3.36803e-06
CELF2	2.06122	1.0435	3.38153e-06
SOX13	0.650518	-0.62034	3.38502e-06
XPNPEP2	0.0448244	-4.47957	3.41726e-06
ECHS1	0.436306	-1.19659	3.42462e-06
LOXL2	7.55409	2.91726	3.42509e-06
IFT88	0.684389	-0.547112	3.42685e-06
PAX8	0.347057	-1.52676	3.45477e-06
ZKSCAN1	0.471792	-1.08378	3.46124e-06
ENOSF1	0.450861	-1.14924	3.49814e-06
MDH2	0.695724	-0.523414	3.53709e-06
HIBCH	0.331907	-1.59115	3.5384e-06
CD163	3.78709	1.92109	3.55965e-06
CTDSPL	0.389105	-1.36177	3.56251e-06
HPCAL1	3.28015	1.71376	3.57387e-06
SP100	1.5888	0.667934	3.57858e-06
VAT1	1.9428	0.958135	3.58945e-06
METTL7A	0.416218	-1.26459	3.59149e-06
PFKFB2	0.428143	-1.22384	3.61929e-06
UQCRHL///UQCRH	0.544098	-0.878062	3.62394e-06
VPS13D	0.615346	-0.700529	3.62767e-06
MTX1	1.72051	0.782832	3.68883e-06
BCR	0.640337	-0.643097	3.69492e-06
RPS15	1.53027	0.613785	3.71574e-06
CYLD	2.04433	1.03163	3.71616e-06
WAPL	1.37403	0.458412	3.72653e-06
ENSA	0.733128	-0.447862	3.73338e-06
PLOD2	7.13707	2.83533	3.78343e-06
CCL5	4.08868	2.03164	3.81587e-06
BEX1	0.458086	-1.12631	3.82858e-06
TSPAN4	1.85783	0.893621	3.84433e-06
GRIP2	0.440735	-1.18202	3.84566e-06
CD70	8.57915	3.10083	3.84959e-06
CAPN7	0.643392	-0.636231	3.85393e-06
#REF!	2.71908	1.44312	3.8571e-06
DYRK3	2.04486	1.032	3.8706e-06
MBOAT2	0.508656	-0.975238	3.87689e-06
HABP4	0.528992	-0.918682	3.87795e-06
ECHDC3	0.472474	-1.08169	3.88196e-06
ZDHHC3	0.683353	-0.549298	3.88836e-06
CTSH	0.430649	-1.21541	3.89194e-06
FECH	0.347155	-1.52635	3.91287e-06
MME	0.223389	-2.16237	3.95863e-06
IPO9	1.48672	0.572135	4.0113e-06
LOC101927705///P4HA2	1.86575	0.899755	4.01137e-06
ERLIN2	0.604038	-0.727289	4.01836e-06
MICAL2	2.30052	1.20196	4.03179e-06
TYRO3	0.423667	-1.239	4.03694e-06
PTPRD	0.371039	-1.43036	4.06553e-06
TCEAL2	0.242771	-2.04233	4.08449e-06
MTTP	0.455681	-1.1339	4.09144e-06
#REF!	1.86148	0.896451	4.11076e-06
PROSC	0.614305	-0.702974	4.11379e-06
BMP1	3.29781	1.72151	4.12199e-06
NR3C1	2.10541	1.0741	4.12568e-06
ACSM3	0.395003	-1.34006	4.12765e-06
SRSF5	0.62239	-0.68411	4.13911e-06
KPNA2	1.67953	0.748055	4.14179e-06
ADIPOR2	0.674671	-0.567744	4.14255e-06
NBN	1.95095	0.96418	4.15096e-06
DALRD3	0.717067	-0.47982	4.15222e-06
CCDC25	0.585883	-0.771316	4.15345e-06
SLC16A5	0.315944	-1.66226	4.16225e-06
CALM3///CALM2///CALM1	0.675444	-0.566092	4.17916e-06
MFAP3L	0.405836	-1.30103	4.1822e-06
PIPOX	0.184726	-2.43654	4.19705e-06
EDEM2	1.60287	0.68066	4.21455e-06
CYP2B6	0.225201	-2.15072	4.23213e-06
HSPA12A	0.498498	-1.00434	4.23358e-06
TSC1	0.668365	-0.581291	4.24318e-06
GABRA2	0.382921	-1.38488	4.25825e-06
GGH	0.37658	-1.40897	4.26145e-06
LMNB2	2.62683	1.39333	4.27136e-06
JMJD6	1.70046	0.765925	4.27228e-06
FZD7	0.551725	-0.857978	4.33486e-06
GP2	0.258635	-1.95101	4.35512e-06
OXSM	0.754907	-0.405628	4.37762e-06
NAALAD2	0.361861	-1.46649	4.38931e-06
LDLRAD4	1.9654	0.974819	4.43584e-06
PRPS2	0.651145	-0.618949	4.46335e-06
RAC1	1.62669	0.701937	4.48402e-06
TCF4	1.79019	0.840115	4.50801e-06
UPB1	0.351939	-1.5066	4.55744e-06
IFI44	1.94306	0.958327	4.59872e-06
SLC35G2	1.88301	0.913039	4.61731e-06
C2orf54	0.363211	-1.46112	4.66187e-06
SSBP3	0.681175	-0.553902	4.66827e-06
ANXA2P2	1.71696	0.77986	4.6874e-06
NUDT6	0.386905	-1.36995	4.69942e-06
KIAA0556	0.745591	-0.423544	4.74351e-06
SOX13	0.541544	-0.88485	4.75653e-06
FOLR3	0.296878	-1.75206	4.83867e-06
GATM	0.234143	-2.09454	4.84457e-06
#REF!	0.375147	-1.41447	4.84842e-06
TMPRSS4	0.188208	-2.4096	4.85126e-06
GPC4	0.498022	-1.00572	4.8638e-06
SNX1	0.583916	-0.776167	4.86449e-06
FEN1	2.05289	1.03766	4.87316e-06
ALDH4A1	0.301908	-1.72782	4.87826e-06
CAPN3	0.375503	-1.4131	4.90415e-06
FRK	0.530878	-0.913549	4.91209e-06
SLC11A2	0.69473	-0.525475	4.93817e-06
SUGCT	0.349539	-1.51648	4.94264e-06
BMP1	1.85355	0.890293	4.96075e-06
EIF3D	1.44913	0.53519	4.99872e-06
RRM2	2.71265	1.4397	5.00513e-06
PPM1A	0.555209	-0.848898	5.01279e-06
SEZ6L2	3.52793	1.81882	5.01886e-06
ANK2	0.320558	-1.64134	5.06198e-06
C1orf216	1.73057	0.79125	5.07372e-06
CCND1	5.01919	2.32746	5.07992e-06
KLK1	0.204563	-2.28938	5.09368e-06
FBXL2	0.634397	-0.656543	5.10626e-06
#REF!	0.329372	-1.60221	5.11608e-06
C14orf1	0.708495	-0.497171	5.11733e-06
XPOT	1.62676	0.701998	5.12971e-06
UBE2D2	2.06948	1.04927	5.13954e-06
PCDHGA1///PCDHGA2///PCDHGA3///PCDHGA4///PCDHGA5///PCDHGA6///PCDHGA7///PCDHGA9///PCDHGA10///PCDHGA11///PCDHGB1///PCDHGB2///PCDHGB3///PCDHGB5///PCDHGB6///PCDHGB7///PCDHGC4///PCDHGC5///PCDHGA12///PCDHGA8///PCDHGB4///PCDHGC3	1.44948	0.535535	5.14994e-06
CTNNBIP1	0.572056	-0.805772	5.15487e-06
BNIP3L	1.83771	0.87791	5.18059e-06
KDELC1	2.22011	1.15063	5.22078e-06
ZDHHC6	0.580026	-0.78581	5.2337e-06
RPRD1A	0.668315	-0.5814	5.24755e-06
SMARCC1	0.612866	-0.706357	5.3131e-06
RABGAP1L	2.03542	1.02533	5.37852e-06
LSM5	1.71455	0.777828	5.38959e-06
HPD	0.0141426	-6.14381	5.3963e-06
ACSL1	0.537345	-0.89608	5.44697e-06
CBX3	1.72673	0.78804	5.44816e-06
CALM3///CALM2///CALM1	1.62587	0.701216	5.44844e-06
ARPC2	2.08851	1.06248	5.44935e-06
ACBD3	1.59787	0.676148	5.45575e-06
SLC6A8	3.18199	1.66993	5.45807e-06
MMACHC	0.404635	-1.30531	5.46119e-06
RIN3	2.28082	1.18955	5.48003e-06
ICAM1	1.91902	0.940372	5.48396e-06
PLA2G16	2.02231	1.016	5.51486e-06
HMGCS1	0.655478	-0.609381	5.54143e-06
AGPAT4	2.66716	1.41531	5.54602e-06
KLK7	0.477175	-1.06741	5.54804e-06
ARNT2	0.318357	-1.65128	5.56785e-06
MYDGF	2.00002	1.00001	5.57246e-06
OLFML2A	3.10452	1.63437	5.57699e-06
IFNGR1	1.62311	0.698757	5.57721e-06
MIF	1.83024	0.87203	5.60458e-06
GNL2	1.42545	0.511422	5.62499e-06
SULF1	2.63072	1.39546	5.64685e-06
SULF1	2.30012	1.20171	5.67554e-06
TAF6L	0.645352	-0.631842	5.68747e-06
GRB7	0.531458	-0.911972	5.71861e-06
ALDH4A1	0.133683	-2.90311	5.7334e-06
CTH	0.413917	-1.27259	5.73729e-06
GNA15	2.09434	1.06649	5.74223e-06
SSX2IP	0.668138	-0.581782	5.75721e-06
YARS	1.87624	0.907846	5.80597e-06
BMP7	0.439841	-1.18494	5.8162e-06
AMPD2	1.89296	0.920645	5.82365e-06
PRLR	0.495151	-1.01406	5.852e-06
SLC25A38	0.658644	-0.60243	5.90965e-06
SLC5A2	0.117467	-3.08968	5.91001e-06
AKAP9	0.616869	-0.696965	5.91557e-06
ALDOB	0.0117788	-6.40766	5.91954e-06
MAGI1	0.322428	-1.63295	5.93488e-06
RPL18	1.78011	0.831964	5.93958e-06
FCGR2A	2.29874	1.20084	5.96655e-06
PIN1	2.12335	1.08634	6.02037e-06
CYP4A22///CYP4A11	0.0787779	-3.66606	6.04604e-06
RPN2	1.66157	0.732548	6.07848e-06
VAMP5	1.89045	0.918729	6.08263e-06
NCF1	2.92713	1.54949	6.09971e-06
SCML1	0.499327	-1.00194	6.10132e-06
#REF!	0.454358	-1.1381	6.13498e-06
AIF1	2.91459	1.54329	6.21926e-06
NCAPG	3.48424	1.80084	6.22181e-06
ALDH7A1	0.56717	-0.818148	6.22679e-06
PODXL	0.369863	-1.43494	6.26572e-06
COX11	0.551971	-0.857335	6.31237e-06
PTGS1	2.93095	1.55137	6.34877e-06
AGXT	0.0708537	-3.81901	6.35147e-06
ATXN10	0.773458	-0.370606	6.38734e-06
PAX8	0.512005	-0.965769	6.3937e-06
NAP1L1	1.56165	0.643073	6.39845e-06
C14orf105	0.440926	-1.18139	6.40258e-06
FAP	4.26944	2.09405	6.40475e-06
KIF14	1.91916	0.940477	6.40645e-06
ATP4B	0.589492	-0.762457	6.42603e-06
TUSC2	0.639132	-0.645814	6.42965e-06
UXT	1.69246	0.759125	6.43212e-06
RGS5	3.53961	1.82359	6.46498e-06
CD3D	2.54134	1.34559	6.47591e-06
ALDH3A2	0.468373	-1.09427	6.50462e-06
SLC6A10PB///SLC6A10P///SLC6A8	3.01482	1.59207	6.51867e-06
HLA-DRA	2.86686	1.51947	6.52412e-06
FAM129A	2.56291	1.35778	6.53258e-06
DHRS4L2///DHRS4	0.414955	-1.26897	6.54949e-06
MIR6756///MCAM	3.02436	1.59663	6.55757e-06
SPARC	1.79727	0.845805	6.56867e-06
EFEMP2	1.75343	0.810179	6.5914e-06
PLEKHF1	2.31876	1.21336	6.61806e-06
TMEM33	0.689285	-0.536828	6.6287e-06
CCNC	0.696677	-0.521439	6.63429e-06
NCF4	1.53645	0.619596	6.64008e-06
SLC1A4	1.73793	0.797368	6.65647e-06
INPP5D	1.59969	0.677794	6.70994e-06
#REF!	0.616169	-0.698603	6.7338e-06
PLG	0.0493008	-4.34225	6.7427e-06
SLCO2B1	3.21912	1.68667	6.74676e-06
DNAJC12	0.367536	-1.44404	6.77846e-06
COG2	0.746532	-0.421724	6.78852e-06
PSMD8	1.6162	0.692608	6.85425e-06
AGTR1	0.428687	-1.222	6.88839e-06
PAK1IP1	2.03612	1.02582	6.90739e-06
NOD2	3.7946	1.92395	6.95342e-06
SLC13A1	0.238641	-2.06708	6.96274e-06
LOC100509457///HLA-DQA2///HLA-DQA1	5.75448	2.52469	6.98328e-06
PMEPA1	4.73602	2.24368	7.01737e-06
LIMK1	5.53541	2.46869	7.0809e-06
COL4A3	0.349462	-1.51679	7.09449e-06
ADGRE5	1.85237	0.889372	7.09978e-06
HERC1	0.676043	-0.564812	7.11965e-06
R3HDM2	0.75073	-0.413635	7.12453e-06
TYMP	3.1227	1.64279	7.15839e-06
HLF	0.572328	-0.805085	7.19102e-06
LMO3	0.463844	-1.10829	7.21854e-06
MACROD1	0.397612	-1.33057	7.25288e-06
MIR4784///MZT2A///MZT2B	2.9147	1.54335	7.28808e-06
ACSL4	0.459862	-1.12073	7.30535e-06
MCM2	1.9689	0.97739	7.34281e-06
EPS8L1	0.288355	-1.79408	7.3568e-06
HSD17B8	0.618911	-0.692197	7.36738e-06
GABARAPL1	0.301989	-1.72743	7.39314e-06
FUT3	0.300282	-1.73561	7.40041e-06
MAPKAPK3	0.65657	-0.606979	7.4062e-06
COL1A1	9.31216	3.21912	7.43869e-06
NUDT4P1///NUDT4P2///NUDT4	0.285862	-1.80661	7.52026e-06
CIRBP	0.631899	-0.662233	7.54417e-06
NUBPL	0.585202	-0.772993	7.55396e-06
C21orf33	0.521929	-0.938074	7.56255e-06
PCLO	0.506391	-0.981676	7.57732e-06
HOXB2	0.585958	-0.771131	7.62072e-06
RPL13AP5///RPL13AP6///SNORD32A///SNORD33///SNORD34///SNORD35A///RPL13A	1.4966	0.581685	7.64172e-06
BCAM	0.398533	-1.32723	7.65538e-06
SLIT2	0.458877	-1.12382	7.68133e-06
GAPDH	2.01612	1.01158	7.68997e-06
CTAGE8///CTAGE4///CTAGE9	0.698969	-0.516701	7.70438e-06
CALML3	0.413547	-1.27388	7.71787e-06
ACTR3	1.50852	0.593138	7.73358e-06
NAP1L1	2.24653	1.1677	7.79054e-06
CHMP2B	0.603766	-0.72794	7.83333e-06
PRR15L	0.390854	-1.3553	7.86734e-06
ZNF132	0.628604	-0.669776	7.87493e-06
RIDA	0.344335	-1.53812	7.94193e-06
GABRA2	0.424098	-1.23753	7.94401e-06
HSPB1	1.95516	0.967286	7.95218e-06
PPP2R1B	0.638932	-0.646266	7.95351e-06
TSTD2///TMOD1	0.684621	-0.546623	7.96504e-06
PKLR	0.375527	-1.41301	7.97065e-06
LRPPRC	0.746898	-0.421016	8.02861e-06
KCNE4	3.3367	1.73842	8.06738e-06
HSP90AA1	0.731866	-0.450349	8.07827e-06
PTGER3	0.200285	-2.31987	8.09285e-06
SDHB	0.641974	-0.639414	8.1282e-06
MIPEP	0.625967	-0.675842	8.1671e-06
UBL4A	1.57212	0.652715	8.21324e-06
RNF219	1.86149	0.896454	8.21872e-06
CEND1	0.613377	-0.705154	8.24175e-06
YBX3	0.561176	-0.833474	8.247e-06
GAPDH	1.67328	0.742678	8.26075e-06
SLC25A10	0.314626	-1.66829	8.26282e-06
SLC22A7	0.148011	-2.75622	8.27829e-06
SLC20A2	0.584867	-0.773819	8.28804e-06
RRAGD	0.528097	-0.921125	8.33063e-06
RPL35	1.61287	0.689629	8.33601e-06
IFITM1	1.71121	0.775016	8.33979e-06
VCAN	4.68519	2.22811	8.34026e-06
GCH1	0.365208	-1.45321	8.34396e-06
ANGPTL2	1.95147	0.964561	8.37261e-06
PNPLA4	0.438205	-1.19032	8.37284e-06
MILR1	2.82942	1.50051	8.37375e-06
RALGAPB	0.754685	-0.406053	8.47634e-06
SMARCE1	1.88052	0.911133	8.56812e-06
CD1D	1.98353	0.988068	8.59723e-06
TNFRSF1A	1.62489	0.700346	8.62698e-06
COL4A1	3.67137	1.87632	8.63394e-06
DMPK	0.569223	-0.812933	8.67388e-06
IDS	2.06922	1.04909	8.72269e-06
GSTZ1	0.486385	-1.03983	8.74067e-06
IFI27	4.14922	2.05284	8.75509e-06
[truncated: 7,305 more rows]

## Sheet: B- (HEK) A20_trans_vs_EV
genes	baseMean	log2FoldChange	lfcSE	stat	pvalue	padj	#
SEC24B-AS1	2.68823	0.282997	1.22611	0.230809	0.817463	0.991202	1
A1BG	0.274445	2.62935	4.04508	0.650012	0.515684	0.991202	2
A1CF	0	NA	NA	NA	NA	NA	3
GGACT	0.565628	0.38315	3.71302	0.103191	0.917811	0.991202	4
A2M	0	NA	NA	NA	NA	NA	5
A2ML1	0	NA	NA	NA	NA	NA	6
A2MP1	0	NA	NA	NA	NA	NA	7
A4GALT	4.80274	0.347064	1.04763	0.331284	0.74043	0.991202	8
A4GNT	0	NA	NA	NA	NA	NA	9
AAAS	198.553	-0.341035	0.612268	-0.557003	0.577525	0.991202	10
AACS	69.7622	-0.0542162	0.49181	-0.110238	0.91222	0.991202	11
AADAC	0	NA	NA	NA	NA	NA	12
AADACL2	0	NA	NA	NA	NA	NA	13
AADACL3	0	NA	NA	NA	NA	NA	14
AADACL4	0.0452698	0.335675	4.0584	0.0827112	0.934081	0.991202	15
AADAT	139.749	-0.362284	1.25271	-0.2892	0.772428	0.991202	16
AAGAB	729.298	-0.109184	0.413751	-0.263888	0.791867	0.991202	17
AAK1	9.02946	-0.216041	0.88931	-0.242932	0.808058	0.991202	18
AAMP	592.349	-0.166022	0.494271	-0.335893	0.736951	0.991202	19
AANAT	0	NA	NA	NA	NA	NA	20
AARS	1569.47	0.701624	0.670085	1.04707	0.295069	0.991202	21
AARS2	116.542	0.370873	0.458083	0.80962	0.418159	0.991202	22
PTGES3L-AARSD1	1.57852	0.895023	2.29103	0.390663	0.696046	0.991202	23
AASDH	22.9319	-0.884459	0.915977	-0.965591	0.334249	0.991202	24
AASDHPPT	360.174	-0.00265993	0.453843	-0.00586089	0.995324	0.998369	25
AASS	13.903	-0.788751	0.880969	-0.895321	0.370615	0.991202	26
AATF	1019.87	0.324087	0.409559	0.791307	0.428765	0.991202	27
AATK	2.73258	0.61195	1.33697	0.457713	0.647159	0.991202	28
ABAT	85.8823	2.68634	1.09967	2.44287	0.0145711	0.991202	29
ABCA1	0.730164	-1.10479	2.34604	-0.470919	0.637698	0.991202	30
ABCA10	0.357539	0.990742	4.02987	0.245849	0.805799	0.991202	31
ABCA12	0.940648	2.38438	2.60836	0.914128	0.36065	0.991202	32
ABCA13	0	NA	NA	NA	NA	NA	33
ABCA17P	0	NA	NA	NA	NA	NA	34
ABCA2	227.543	2.01335	0.965938	2.08434	0.0371291	0.991202	35
ABCA3	507.378	1.16604	0.678466	1.71864	0.0856803	0.991202	36
ABCA4	0	NA	NA	NA	NA	NA	37
ABCA5	132.752	0.608427	0.731953	0.831237	0.40584	0.991202	38
ABCA6	0	NA	NA	NA	NA	NA	39
ABCA7	2.5912	-1.61899	1.36892	-1.18268	0.236936	0.991202	40
ABCA8	0	NA	NA	NA	NA	NA	41
ABCA9	0	NA	NA	NA	NA	NA	42
ABCB1	59.1391	0.014286	0.60404	0.0236507	0.981131	0.992358	43
ABCB10	1378.31	2.42203	1.02135	2.3714	NA	NA	44
ABCB11	0	NA	NA	NA	NA	NA	45
ABCB4	3.25303	1.20454	1.35279	0.890412	0.373245	0.991202	46
ABCB5	0	NA	NA	NA	NA	NA	47
ABCB6	87.5226	0.0747341	0.63708	0.117307	0.906617	0.991202	48
ABCB7	240.356	-0.517547	0.401219	-1.28994	0.197073	0.991202	49
ABCB8	21.3122	0.37447	0.675817	0.554099	0.579511	0.991202	50
ABCB9	2.5434	0.153434	1.45064	0.105769	0.915765	0.991202	51
ABCC1	198.924	2.09694	0.963413	2.17657	0.0295128	0.991202	52
ABCC10	75.8043	0.0938716	0.405491	0.231501	0.816925	0.991202	53
ABCC11	1.43787	-2.14746	2.23843	-0.959358	0.337379	0.991202	54
ABCC12	0	NA	NA	NA	NA	NA	55
ABCC2	1.92848	-1.05727	1.87718	-0.563222	0.573284	0.991202	56
ABCC3	0	NA	NA	NA	NA	NA	57
ABCC4	79.9617	-0.227628	0.618315	-0.368142	0.712767	0.991202	58
ABCC5	92.4769	-0.285105	1.00307	-0.284234	0.776231	0.991202	59
ABCC6	0.711328	0.0973734	2.70163	0.0360424	0.971249	0.991202	60
ABCC8	5.62546	0.62949	0.893086	0.704848	0.480905	0.991202	61
ABCC9	0.29158	-1.0375	4.02148	-0.25799	0.796415	0.991202	62
ABCD1	63.9413	1.48465	0.867183	1.71204	0.0868888	0.991202	63
ABCD2	2.02008	-0.0185048	1.7641	-0.0104897	0.991631	0.997188	64
ABCD3	624.457	1.59185	0.949951	1.67571	NA	NA	65
ABCD4	105.671	-0.0639344	0.456221	-0.140139	0.88855	0.991202	66
ABCE1	4780.73	1.59442	0.876512	1.81905	0.068903	0.991202	67
ABCF1	789.774	1.07928	0.686137	1.57298	0.115724	0.991202	68
ABCF2	914.867	-0.498129	0.956134	-0.520982	0.602379	0.991202	69
ABCF3	193.833	0.101949	0.388278	0.262567	0.792885	0.991202	70
ABCG1	0.137222	2.0626	4.06963	0.506828	0.612276	0.991202	71
ABCG2	37.2202	1.24665	0.707925	1.76098	0.078241	0.991202	72
ABCG4	13.6179	-0.154737	0.907747	-0.170462	0.864646	0.991202	73
ABCG5	8.61366	2.82593	1.32426	2.13397	0.0328452	0.991202	74
ABCG8	0.520611	2.27986	4.0628	0.561155	0.574692	0.991202	75
ABHD1	9.31623	-0.504955	0.78396	-0.644108	0.519505	0.991202	76
ABHD10	82.1192	-0.514305	0.650247	-0.790938	0.42898	0.991202	77
ABHD11	38.5418	-0.832544	0.974977	-0.853911	0.393154	0.991202	78
ABHD12	106.143	-0.730693	1.16169	-0.628991	0.529355	0.991202	79
ABHD12B	0	NA	NA	NA	NA	NA	80
ABHD13	11.0926	-0.230696	0.846051	-0.272674	0.785104	0.991202	81
ABHD14A	25.5064	-0.924223	0.757628	-1.21989	0.222507	0.991202	82
ABHD14B	141.57	0.162699	0.421466	0.38603	0.699474	0.991202	83
ABHD15	61.5109	1.11651	0.871828	1.28065	0.200317	0.991202	84
ABHD16A	128.813	0.879556	0.68627	1.28165	0.199967	0.991202	85
ABHD16B	12.5484	0.64909	0.845522	0.76768	0.442678	0.991202	86
ABHD2	136.327	-0.273981	1.06842	-0.256436	0.797614	0.991202	87
ABHD3	242.547	-0.566096	0.905982	-0.624842	0.532074	0.991202	88
ABHD4	84.2588	0.612273	0.642346	0.953183	0.340497	0.991202	89
ABHD5	604.986	2.46939	1.04698	2.35858	NA	NA	90
ABHD6	313.227	1.46336	0.776656	1.88418	0.0595407	0.991202	91
ABHD8	17.3531	0.992293	0.790956	1.25455	0.209643	0.991202	92
ABI1	708.332	-0.375592	0.791726	-0.474396	0.635217	0.991202	93
ABI2	114.501	-0.770836	1.00131	-0.769827	0.441402	0.991202	94
ABI3	0.0452698	0.335675	4.0584	0.0827112	0.934081	0.991202	95
ABI3BP	2.51487	-0.582425	1.58859	-0.36663	0.713895	0.991202	96
ABL1	429.517	0.977251	0.664071	1.47161	0.141127	0.991202	97
ABL2	504.68	-0.241347	1.08259	-0.222936	0.823586	0.991202	98
ABLIM1	29.3432	0.292925	0.530169	0.552512	0.580597	0.991202	99
ABLIM2	0.20104	-0.11766	4.04769	-0.0290684	0.97681	0.991202	100
ABLIM3	3.44425	0.0264825	1.05804	0.0250297	0.980031	0.992039	101
ABO	0	NA	NA	NA	NA	NA	102
ABP1	0	NA	NA	NA	NA	NA	103
ABR	10.2455	-0.188438	0.749603	-0.251384	0.801517	0.991202	104
ABRA	0.137222	2.0626	4.06963	0.506828	0.612276	0.991202	105
ABT1	744.742	2.14306	1.00684	2.1285	0.0332954	0.991202	106
ABTB1	53.5348	0.657451	0.538356	1.22122	0.222003	0.991202	107
ABTB2	95.6655	1.48419	0.801963	1.8507	0.0642133	0.991202	108
ACAA1	82.2624	-0.211396	0.480315	-0.440119	0.659851	0.991202	109
ACAA2	246.019	-0.138466	0.407946	-0.339422	0.734292	0.991202	110
ACACA	297.177	1.30317	0.758287	1.71857	0.0856931	0.991202	111
ACACB	54.8862	1.6319	1.06422	1.53343	0.12517	0.991202	112
ACAD10	187.11	2.7498	1.13652	2.41949	NA	NA	113
ACAD8	204.896	-0.494905	0.85751	-0.577142	0.563844	0.991202	114
ACAD9	307.729	1.02114	0.755757	1.35115	0.176646	0.991202	115
ACADL	12.8098	-1.15132	0.923597	-1.24656	0.212558	0.991202	116
ACADM	161.997	-0.447531	0.907854	-0.492955	0.622044	0.991202	117
ACADS	101.75	1.83609	1.00125	1.8338	0.0666834	0.991202	118
ACADSB	84.7883	0.181109	0.785018	0.230706	0.817543	0.991202	119
ACADVL	135.684	2.45444	1.07233	2.28889	NA	NA	120
ACAN	1.32418	1.32941	1.86252	0.71377	0.47537	0.991202	121
ACAP1	7.33806	0.37926	1.08431	0.34977	0.726511	0.991202	122
ACAP2	115.748	0.107951	0.390552	0.276406	0.782236	0.991202	123
ACAP3	34.961	-1.04215	0.819444	-1.27177	0.203453	0.991202	124
ACAT1	360.341	-0.624649	0.906811	-0.688842	0.490923	0.991202	125
ACAT2	571.235	-0.489369	0.441727	-1.10786	0.267924	0.991202	126
ACBD3	470.501	1.12549	0.756739	1.4873	0.136937	0.991202	127
ACBD4	17.6767	-0.833526	0.888577	-0.938045	0.348221	0.991202	128
ACBD5	192.779	1.21652	0.857023	1.41948	0.15576	0.991202	129
ACBD6	273.187	-0.607504	1.04515	-0.581261	0.561065	0.991202	130
ACBD7	64.0629	-0.401255	0.587758	-0.682687	0.494804	0.991202	131
ASIC2	0	NA	NA	NA	NA	NA	132
ASIC1	76.4038	-0.378786	0.621276	-0.60969	0.542067	0.991202	133
ASIC3	3.4788	-0.192	1.14615	-0.167518	0.866963	0.991202	134
ASIC5	0	NA	NA	NA	NA	NA	135
ACCS	2.67008	0.536834	1.33006	0.403617	0.686494	0.991202	136
ACCSL	0.137222	2.0626	4.06963	0.506828	0.612276	0.991202	137
ACD	54.152	-0.843771	0.965385	-0.874026	0.382104	0.991202	138
ACE	2.22468	2.23221	1.43664	1.55377	0.120239	0.991202	139
ACE2	1.07919	0.957339	2.35408	0.406672	0.684249	0.991202	140
ACER1	0	NA	NA	NA	NA	NA	141
ACER2	146.74	0.136134	0.50736	0.268318	0.788455	0.991202	142
ACER3	40.8936	-0.55717	0.741078	-0.751837	0.452149	0.991202	143
ACHE	2.08817	-0.713301	1.64556	-0.433471	0.664673	0.991202	144
ACIN1	189.271	-0.207076	0.411849	-0.502795	0.615109	0.991202	145
ACLY	1212.62	-0.612091	0.864746	-0.707827	0.479052	0.991202	146
ACMSD	0	NA	NA	NA	NA	NA	147
ACN9	373.727	-0.418375	0.795096	-0.526194	0.598754	0.991202	148
ACO1	238.209	-0.421159	1.29952	-0.324089	0.745871	0.991202	149
ACO2	576.787	1.32978	0.870546	1.52752	0.126631	0.991202	150
ACOT11	9.18971	0.606908	0.79981	0.758815	0.447963	0.991202	151
ACOT12	0	NA	NA	NA	NA	NA	152
ACOT13	143.012	-0.430947	0.614265	-0.701565	0.48295	0.991202	153
ACOT2	34.9445	1.12082	0.791593	1.4159	0.156803	0.991202	154
ACOT4	0	NA	NA	NA	NA	NA	155
ACOT6	0	NA	NA	NA	NA	NA	156
ACOT7	426.196	1.66032	0.851188	1.9506	0.051105	0.991202	157
ACOT8	35.6371	-0.660365	0.914388	-0.722194	0.470176	0.991202	158
ACOT9	133.857	-0.224474	0.407728	-0.550549	0.581943	0.991202	159
ACOX1	462.359	1.33053	0.874053	1.52226	0.127945	0.991202	160
ACOX2	0.274445	2.62935	4.04508	0.650012	0.515684	0.991202	161
ACOX3	29.9315	-0.68392	0.756551	-0.903997	0.365997	0.991202	162
ACOXL	0.756886	-0.267807	2.18085	-0.122799	0.902266	0.991202	163
ACP1	1588.74	0.663019	0.594461	1.11533	0.26471	0.991202	164
ACP2	68.7007	0.0381073	0.601035	0.0634028	0.949446	0.991202	165
ACP5	0	NA	NA	NA	NA	NA	166
ACP6	457.73	1.30538	0.766667	1.70266	0.0886309	0.991202	167
ACPL2	440.555	0.979017	0.570944	1.71473	0.0863939	0.991202	168
ACPP	0.96032	2.32737	2.20248	1.0567	0.290646	0.991202	169
ACPT	0	NA	NA	NA	NA	NA	170
ACR	1.27608	-0.396585	1.79936	-0.220404	0.825557	0.991202	171
ACRBP	0.0452698	0.335675	4.0584	0.0827112	0.934081	0.991202	172
ACRC	4.18023	0.0777843	1.09035	0.0713388	0.943128	0.991202	173
ACRV1	0	NA	NA	NA	NA	NA	174
ACSBG1	1.25317	4.25733	3.0067	1.41595	0.156791	0.991202	175
ACSBG2	0	NA	NA	NA	NA	NA	176
ACSF2	70.7991	-0.346322	0.680512	-0.508914	0.610813	0.991202	177
ACSF3	231.366	2.03527	1.02134	1.99275	0.0462886	0.991202	178
ACSL1	172.023	1.17357	0.76731	1.52945	0.126152	0.991202	179
ACSL3	161.656	-0.48274	1.26377	-0.381983	0.702474	0.991202	180
ACSL4	551.793	0.695357	0.547241	1.27066	0.20385	0.991202	181
ACSL5	0	NA	NA	NA	NA	NA	182
ACSL6	17.1042	-0.471258	0.622601	-0.756918	0.449099	0.991202	183
ACSM1	0	NA	NA	NA	NA	NA	184
ACSM2A	0	NA	NA	NA	NA	NA	185
ACSM2B	0	NA	NA	NA	NA	NA	186
ACSM3	143.529	2.83659	1.12539	2.52055	0.0117172	0.991202	187
ACSM4	0	NA	NA	NA	NA	NA	188
ACSM5	0	NA	NA	NA	NA	NA	189
ACSS2	0.190862	-0.622771	4.03877	-0.154198	0.877454	0.991202	190
ACSS3	0	NA	NA	NA	NA	NA	191
ACTA1	1.62105	-1.72939	1.73166	-0.998691	0.317944	0.991202	192
ACTA2	63.3835	-0.0405345	0.560532	-0.0723145	0.942352	0.991202	193
ACTB	49739.4	2.53587	1.08398	2.33942	NA	NA	194
ACTBL2	0.795199	1.64829	2.68806	0.61319	0.539751	0.991202	195
ACTC1	0.967513	1.36634	2.48316	0.550242	0.582153	0.991202	196
ACTG1	24308.3	0.182092	0.380148	0.479002	0.631937	0.991202	197
ACTG2	0.656421	0.646527	3.56671	0.181267	0.856158	0.991202	198
ACTL10	11.5485	0.705707	0.760365	0.928116	0.353347	0.991202	199
ACTL6A	57.4639	-0.374634	1.16851	-0.320608	0.748508	0.991202	200
ACTL6B	0.373354	-0.00149617	3.10519	-0.000481831	0.999616	0.999863	201
ACTL7A	0.738338	0.567153	2.59166	0.218838	0.826777	0.991202	202
ACTL7B	0.0452698	0.335675	4.0584	0.0827112	0.934081	0.991202	203
ACTL8	7.4026	0.276431	0.965102	0.286426	0.774552	0.991202	204
ACTL9	0.456937	2.21664	3.78253	0.586022	0.557861	0.991202	205
ACTN1	162.741	-0.214406	0.73269	-0.292628	0.769806	0.991202	206
ACTN2	73.9522	0.245865	0.498034	0.493671	0.621539	0.991202	207
ACTN3	1.15386	2.14063	2.27998	0.938884	0.347791	0.991202	208
ACTN4	680.719	-0.0922323	0.471255	-0.195716	0.844832	0.991202	209
ACTR10	959.553	1.69026	0.890272	1.89859	0.057619	0.991202	210
ACTR1A	397.368	-0.61007	0.959956	-0.635519	0.52509	0.991202	211
ACTR1B	293.711	0.613985	0.703916	0.872242	0.383077	0.991202	212
ACTR2	1414.27	-0.411817	0.756815	-0.544144	0.586342	0.991202	213
ACTR3	716.12	-0.262944	0.731273	-0.35957	0.719169	0.991202	214
ACTR3B	32.0769	-0.0617543	0.531828	-0.116117	0.90756	0.991202	215
ACTR3BP2	9.72159	1.89784	2.67784	0.708721	0.478498	0.991202	216
ACTR3C	1.69505	-2.55002	1.78237	-1.43069	0.15252	0.991202	217
ACTR5	165.515	0.0270896	0.379019	0.0714729	0.943021	0.991202	218
ACTR6	188.724	-0.275678	0.531091	-0.519079	0.603705	0.991202	219
ACTR8	859.505	1.51041	0.739916	2.04132	0.0412187	0.991202	220
ACTRT1	3.10378	1.91075	2.69403	0.709254	0.478167	0.991202	221
ACTRT2	1.69052	2.79899	2.84086	0.985258	0.324497	0.991202	222
ACVR1	353.994	2.16389	1.02625	2.10854	NA	NA	223
ACVR1B	722.66	1.1063	0.695433	1.5908	0.111654	0.991202	224
ACVR1C	9.99204	-0.430824	0.836373	-0.51511	0.606476	0.991202	225
ACVR2A	97.2555	0.112809	0.461255	0.244569	0.80679	0.991202	226
ACVR2B	138.966	-0.441781	0.925407	-0.477391	0.633083	0.991202	227
ACVRL1	0.20104	-0.11766	4.04769	-0.0290684	0.97681	0.991202	228
ACY1	28.0457	0.189938	0.521673	0.364094	0.715788	0.991202	229
ACY3	0.291184	-1.08378	4.01961	-0.269622	0.787451	0.991202	230
ACYP1	232.147	2.11025	1.03824	2.03254	NA	NA	231
ACYP2	35.8495	2.10743	0.989611	2.12955	0.0332084	0.991202	232
ADA	47.9055	-0.30065	0.758928	-0.39615	0.691994	0.991202	233
ADAD1	0	NA	NA	NA	NA	NA	234
ADAD2	0	NA	NA	NA	NA	NA	235
ADAL	173.415	1.46796	0.89681	1.63687	0.101657	0.991202	236
ADAM1A	16.6939	-0.707255	0.740085	-0.95564	0.339254	0.991202	237
ADAM10	139.518	-0.125125	0.407109	-0.307349	0.758578	0.991202	238
ADAM11	56.6695	0.320252	0.498939	0.641866	0.52096	0.991202	239
ADAM12	0	NA	NA	NA	NA	NA	240
ADAM15	706.203	-0.363635	0.815958	-0.445654	0.655847	0.991202	241
ADAM17	146.655	-0.317425	0.396866	-0.799828	0.42381	0.991202	242
ADAM18	0	NA	NA	NA	NA	NA	243
ADAM19	16.3128	-0.688856	0.714124	-0.964616	0.334737	0.991202	244
ADAM2	0	NA	NA	NA	NA	NA	245
ADAM20	0	NA	NA	NA	NA	NA	246
ADAM21	0	NA	NA	NA	NA	NA	247
ADAM21P1	2.39222	2.29085	2.18315	1.04934	0.294024	0.991202	248
ADAM22	56.5067	-0.179761	0.573016	-0.313711	0.753741	0.991202	249
ADAM23	423.734	0.383614	0.514222	0.746007	0.455663	0.991202	250
ADAM28	0	NA	NA	NA	NA	NA	251
ADAM29	0	NA	NA	NA	NA	NA	252
ADAM30	1.41608	2.52483	2.91932	0.864872	0.387109	0.991202	253
ADAM32	0	NA	NA	NA	NA	NA	254
ADAM33	0	NA	NA	NA	NA	NA	255
ADAM6	0.0452698	0.335675	4.0584	0.0827112	0.934081	0.991202	256
ADAM7	0	NA	NA	NA	NA	NA	257
ADAM8	2.18724	1.23655	1.56528	0.789987	0.429536	0.991202	258
ADAM9	1017.22	0.922628	0.735513	1.2544	0.209696	0.991202	259
ADAMDEC1	0	NA	NA	NA	NA	NA	260
ADAMTS1	1430.96	2.35128	1.02596	2.29179	NA	NA	261
ADAMTS10	7.93187	0.111411	0.921321	0.120925	0.90375	0.991202	262
ADAMTS12	21.544	0.727013	0.758168	0.958908	0.337605	0.991202	263
ADAMTS13	11.5541	-0.960093	1.02779	-0.934135	0.350234	0.991202	264
ADAMTS14	0.20104	-0.11766	4.04769	-0.0290684	0.97681	0.991202	265
ADAMTS15	23.1998	-0.0872381	0.634113	-0.137575	0.890576	0.991202	266
ADAMTS16	0	NA	NA	NA	NA	NA	267
ADAMTS17	7.63621	-0.138595	0.927666	-0.149402	0.881237	0.991202	268
ADAMTS18	0.145592	-0.11766	4.04769	-0.0290684	0.97681	0.991202	269
ADAMTS19	17.6706	1.71767	0.911401	1.88465	0.0594777	0.991202	270
ADAMTS2	19.2824	1.19053	0.985793	1.20769	0.227167	0.991202	271
ADAMTS20	34.5025	0.606576	0.582065	1.04211	0.297361	0.991202	272
ADAMTS3	11.3556	-0.582219	0.710556	-0.819385	0.412567	0.991202	273
ADAMTS4	0.182492	1.22682	4.04751	0.303105	0.76181	0.991202	274
ADAMTS5	0.92083	0.695027	2.48239	0.279983	0.77949	0.991202	275
ADAMTS6	45.5596	-0.0863169	0.62396	-0.138337	0.889974	0.991202	276
ADAMTS7	69.8923	1.80911	0.939554	1.9255	0.0541671	0.991202	277
ADAMTS8	1.99694	-0.460628	1.45639	-0.316281	0.751789	0.991202	278
ADAMTS9	29.9746	-0.395917	0.995406	-0.397744	0.690819	0.991202	279
ADAMTSL1	0.555846	0.360813	2.78478	0.129566	0.89691	0.991202	280
ADAMTSL2	0	NA	NA	NA	NA	NA	281
ADAMTSL3	3.39026	-0.539534	1.17376	-0.459663	0.645758	0.991202	282
ADAMTSL4	3.66563	0.602788	1.20434	0.500512	0.616714	0.991202	283
ADAMTSL5	11.528	0.577936	0.842334	0.686112	0.492642	0.991202	284
ADAP1	14.7761	-0.0742249	0.770353	-0.0963518	0.923241	0.991202	285
ADAP2	18.6659	0.419248	0.586288	0.715088	0.474554	0.991202	286
ADAR	1826.6	0.191223	0.393877	0.48549	0.627329	0.991202	287
ADARB1	422.12	2.59473	1.11524	2.32661	NA	NA	288
ADARB2	0	NA	NA	NA	NA	NA	289
ADAT1	110.896	-0.351549	0.460929	-0.762697	0.445644	0.991202	290
ADAT2	205.464	1.2554	0.862678	1.45524	0.145603	0.991202	291
ADAT3	3.41771	-0.0314276	1.16371	-0.0270065	0.978455	0.991665	292
ADC	1.04122	4.00836	3.98312	1.00634	0.314254	0.991202	293
ADCK1	51.2965	1.33781	0.950613	1.40732	0.159333	0.991202	294
ADCK2	93.7826	-0.783078	0.815456	-0.960294	0.336907	0.991202	295
ADCK3	356.017	0.832493	0.721045	1.15456	0.248269	0.991202	296
ADCK4	53.8039	-0.542888	0.738222	-0.735399	0.462096	0.991202	297
ADCK5	13.6175	-0.752976	0.832894	-0.904049	0.36597	0.991202	298
ADCY1	20.3918	-0.68774	0.757046	-0.908453	0.363639	0.991202	299
ADCY10	0.137222	2.0626	4.06963	0.506828	0.612276	0.991202	300
ADCY2	4.28912	1.21722	1.62609	0.748559	0.454123	0.991202	301
ADCY3	250.352	-0.241881	0.678775	-0.356349	0.721579	0.991202	302
ADCY4	0	NA	NA	NA	NA	NA	303
ADCY5	3.92609	0.267836	1.00753	0.265835	0.790366	0.991202	304
ADCY6	62.17	-0.181418	0.504466	-0.359625	0.719128	0.991202	305
ADCY7	38.2519	-0.0681062	0.493525	-0.138	0.890241	0.991202	306
ADCY8	0	NA	NA	NA	NA	NA	307
ADCY9	100.407	-0.278049	0.554049	-0.501848	0.615774	0.991202	308
ADCYAP1	0	NA	NA	NA	NA	NA	309
ADCYAP1R1	30.2169	0.113489	0.678365	0.167298	0.867136	0.991202	310
ADD1	643.218	0.531509	0.524492	1.01338	0.31088	0.991202	311
ADD2	332.078	-0.0229163	1.05591	-0.021703	0.982685	0.993255	312
ADD3	144.183	0.64322	0.628193	1.02392	0.305872	0.991202	313
ADH1A	0.0452698	0.335675	4.0584	0.0827112	0.934081	0.991202	314
ADH1B	0.145592	-0.11766	4.04769	-0.0290684	0.97681	0.991202	315
ADH1C	0	NA	NA	NA	NA	NA	316
ADH4	0	NA	NA	NA	NA	NA	317
ADH5	1127.32	-0.621668	0.993072	-0.626004	0.531312	0.991202	318
ADH6	0	NA	NA	NA	NA	NA	319
ADH7	0	NA	NA	NA	NA	NA	320
ADHFE1	2.16528	0.65886	1.27083	0.518447	0.604146	0.991202	321
ADI1	399.13	-0.515659	1.0499	-0.491149	0.623321	0.991202	322
ADIG	0.0905396	-0.123426	4.04757	-0.030494	0.975673	0.991202	323
ADIPOQ	0	NA	NA	NA	NA	NA	324
ADIPOR1	723.278	-0.384078	0.579986	-0.66222	0.507831	0.991202	325
ADIPOR2	154.474	-0.202652	0.433649	-0.467318	0.640273	0.991202	326
ADK	131.736	-0.50434	1.04521	-0.482525	0.629433	0.991202	327
ADM	35.2272	-0.307912	0.695378	-0.442798	0.657912	0.991202	328
ADM2	0	NA	NA	NA	NA	NA	329
ADNP	94.7741	-0.726518	0.692893	-1.04853	0.294395	0.991202	330
ADNP2	535.42	0.743743	0.570393	1.30391	0.192263	0.991202	331
ADO	168.001	-0.482487	0.627274	-0.769181	0.441786	0.991202	332
ADORA1	5.96519	1.31911	0.8594	1.53492	0.124803	0.991202	333
ADORA2A	6.19021	-0.604137	1.20443	-0.501595	0.615952	0.991202	334
ADORA2B	261.787	1.50557	0.777369	1.93675	0.0527758	0.991202	335
ADORA3	0	NA	NA	NA	NA	NA	336
ADPGK	92.2787	-0.650168	0.674655	-0.963703	0.335195	0.991202	337
ADPRH	0	NA	NA	NA	NA	NA	338
ADPRHL1	21.1921	-0.444981	0.921663	-0.482803	0.629236	0.991202	339
ADPRHL2	120.847	0.12908	0.400741	0.322103	0.747374	0.991202	340
ADRA1A	0.474072	-0.394015	2.93152	-0.134406	0.893081	0.991202	341
ADRA1B	0.383532	0.28987	3.16747	0.0915149	0.927084	0.991202	342
ADRA1D	0	NA	NA	NA	NA	NA	343
ADRA2A	0.547476	1.43684	3.60878	0.398151	0.690519	0.991202	344
ADRA2B	3.13912	0.67752	1.393	0.486374	0.626702	0.991202	345
ADRA2C	144.982	0.631384	0.497919	1.26804	0.204782	0.991202	346
ADRB1	1.94933	-0.273555	1.78332	-0.153397	0.878085	0.991202	347
ADRB2	3.73538	0.201201	1.13319	0.177554	0.859074	0.991202	348
ADRBK1	304.547	0.347231	0.531797	0.652938	0.513796	0.991202	349
ADRBK2	22.5948	-0.852502	0.712661	-1.19622	0.231609	0.991202	350
ADRM1	2223.11	1.72697	0.908686	1.90051	0.0573658	0.991202	351
ADSL	3364.92	1.25631	0.838033	1.49912	0.133843	0.991202	352
ADSS	175.159	-0.499463	0.818494	-0.610222	0.541715	0.991202	353
ADSSL1	0.227762	0.767718	4.03664	0.190187	0.849162	0.991202	354
AEBP1	0.274445	2.62935	4.04508	0.650012	0.515684	0.991202	355
AEBP2	224.555	0.232842	0.425386	0.547366	0.584128	0.991202	356
AEN	267.095	1.33182	0.73507	1.81183	0.0700132	0.991202	357
AES	635.267	0.774672	0.594093	1.30396	0.192248	0.991202	358
AFAP1	47.5175	-0.495062	0.763613	-0.648316	0.516781	0.991202	359
AFAP1L1	51.3285	0.347058	0.476179	0.728839	0.4661	0.991202	360
AFAP1L2	7.52974	0.214405	0.843999	0.254034	0.799469	0.991202	361
AFF1	130.051	-0.172848	1.00678	-0.171684	0.863686	0.991202	362
AFF2	57.947	2.75786	1.18057	2.33604	0.0194892	0.991202	363
AFF3	40.0559	1.56782	0.959732	1.6336	0.102342	0.991202	364
AFF4	324.539	0.570643	0.601885	0.948094	0.343082	0.991202	365
AFG3L2	377.242	-0.310519	0.767096	-0.404799	0.685625	0.991202	366
AFM	0	NA	NA	NA	NA	NA	367
AFMID	0.410254	1.01912	3.92168	0.259869	0.794965	0.991202	368
AFP	0	NA	NA	NA	NA	NA	369
AFTPH	104.367	-0.371902	0.752005	-0.494548	0.62092	0.991202	370
AGA	137.526	-0.930275	1.0829	-0.859061	0.390307	0.991202	371
AGAP1	88.1041	0.340993	0.493269	0.691292	0.489382	0.991202	372
AGAP11	0.0452698	0.335675	4.0584	0.0827112	0.934081	0.991202	373
AGAP2	6.20365	0.303536	0.998113	0.30411	0.761044	0.991202	374
AGAP3	418.377	-0.767037	0.764139	-1.00379	0.315479	0.991202	375
AGAP5	17.9108	0.0239253	0.579428	0.0412912	0.967064	0.991202	376
AGAP6	41.0484	0.145921	0.533398	0.273569	0.784416	0.991202	377
AGAP7	17.2048	-0.0582677	0.781956	-0.0745154	0.9406	0.991202	378
AGBL1	0	NA	NA	NA	NA	NA	379
AGBL2	0	NA	NA	NA	NA	NA	380
AGBL3	1.82463	-0.64415	1.4498	-0.444304	0.656823	0.991202	381
AGBL4	0	NA	NA	NA	NA	NA	382
AGBL5	77.0854	0.883801	0.856657	1.03169	0.302219	0.991202	383
AGER	7.09699	-0.124641	0.863663	-0.144317	0.88525	0.991202	384
AGFG1	1.49654	-0.730226	1.54894	-0.471435	0.63733	0.991202	385
AGFG2	127.967	2.16964	0.951221	2.2809	0.0225545	0.991202	386
AGGF1	129.088	-0.706424	0.89141	-0.792479	0.428082	0.991202	387
AGK	2.72099	0.910512	1.34395	0.677488	0.498096	0.991202	388
AGL	195.332	-0.674671	0.629104	-1.07243	0.283527	0.991202	389
AGMAT	21.3503	0.0118415	0.557139	0.0212541	0.983043	0.993255	390
AGMO	0	NA	NA	NA	NA	NA	391
AGPAT1	952.455	-0.431758	0.725789	-0.594882	0.551923	0.991202	392
AGPAT2	45.7156	-0.0600684	0.642277	-0.0935242	0.925487	0.991202	393
AGPAT3	185.473	-0.262828	0.582697	-0.451055	0.65195	0.991202	394
AGPAT4	27.0954	-0.379214	0.546159	-0.694328	0.487477	0.991202	395
AGPAT5	265.267	-0.972184	0.915415	-1.06201	0.28823	0.991202	396
AGPAT6	517.35	0.126477	0.424155	0.298187	0.765561	0.991202	397
AGPAT9	132.335	0.603924	0.435588	1.38646	0.165608	0.991202	398
AGPHD1	53.3274	-0.347192	0.577793	-0.600893	0.547911	0.991202	399
AGPS	508.094	-0.561103	1.16403	-0.482036	0.629781	0.991202	400
AGR2	0	NA	NA	NA	NA	NA	401
AGR3	0	NA	NA	NA	NA	NA	402
AGRN	90.4842	-0.484155	0.505618	-0.957551	0.338289	0.991202	403
AGRP	0.0452698	0.335675	4.0584	0.0827112	0.934081	0.991202	404
AGT	0	NA	NA	NA	NA	NA	405
AGTPBP1	134.233	-0.0331106	0.522124	-0.0634153	0.949436	0.991202	406
AGTR1	4.26695	0.0190774	1.05911	0.0180127	0.985629	0.994617	407
AGTR2	0.0905396	-0.123426	4.04757	-0.030494	0.975673	0.991202	408
AGTRAP	1033.64	1.91721	0.939739	2.04015	NA	NA	409
AGXT	0	NA	NA	NA	NA	NA	410
AGXT2	0	NA	NA	NA	NA	NA	411
AGXT2L1	3.37452	-0.973751	1.16541	-0.835544	0.403412	0.991202	412
AGXT2L2	46.5463	2.60275	1.08824	2.39171	0.0167699	0.991202	413
AHCTF1	134.246	-0.552353	0.753034	-0.733503	0.463252	0.991202	414
AHCY	533.167	-0.679409	0.84846	-0.800756	0.423273	0.991202	415
AHCYL1	3083.82	2.1425	0.94976	2.25583	NA	NA	416
AHCYL2	15.8141	-0.134592	0.764599	-0.17603	0.860271	0.991202	417
AHDC1	2.9244	-1.07803	1.5359	-0.701886	0.48275	0.991202	418
AHI1	83.8444	-0.430755	0.791844	-0.543989	0.586449	0.991202	419
AHNAK	10.5704	0.343609	0.960146	0.357871	0.72044	0.991202	420
AHNAK2	6.2703	0.213036	1.06784	0.199502	0.84187	0.991202	421
AHR	16.8682	-0.267144	0.908626	-0.294008	0.768752	0.991202	422
AHRR	14.9653	0.174923	0.651399	0.268535	0.788288	0.991202	423
AHSA1	432.388	-0.556461	1.00302	-0.554783	0.579043	0.991202	424
AHSA2	60.5913	0.213011	0.612931	0.347529	0.728194	0.991202	425
AHSG	0	NA	NA	NA	NA	NA	426
AHSP	0	NA	NA	NA	NA	NA	427
AICDA	0	NA	NA	NA	NA	NA	428
AIDA	943.58	1.7759	0.957634	1.85446	NA	NA	429
AIF1	0	NA	NA	NA	NA	NA	430
AIF1L	746.622	1.10281	0.71914	1.53351	0.125151	0.991202	431
AIFM1	1404.83	1.46813	0.81054	1.8113	0.0700951	0.991202	432
AIFM2	0.520611	2.27986	4.0628	0.561155	0.574692	0.991202	433
AIG1	473.541	0.6906	0.598539	1.15381	0.248579	0.991202	434
AIM1	0.182492	1.22682	4.04751	0.303105	0.76181	0.991202	435
AIM1L	3.95377	0.690349	1.07318	0.643273	0.520047	0.991202	436
AIM2	0	NA	NA	NA	NA	NA	437
AIMP1	260.105	-0.289322	0.399225	-0.72471	0.46863	0.991202	438
AIMP2	779.841	2.20145	1.0145	2.16998	NA	NA	439
AIP	41.0909	-0.434643	0.992325	-0.438004	0.661383	0.991202	440
AIPL1	0	NA	NA	NA	NA	NA	441
AIRE	0	NA	NA	NA	NA	NA	442
AJAP1	0.520611	2.27986	4.0628	0.561155	0.574692	0.991202	443
AJUBA	29.0069	-0.342855	0.796797	-0.430291	0.666984	0.991202	444
AK1	165.734	-0.83319	1.23691	-0.673609	0.50056	0.991202	445
AK2	2141.68	-0.540148	1.17242	-0.460713	0.645005	0.991202	446
AK3	191.768	-0.0862663	0.499486	-0.17271	0.862879	0.991202	447
AK4	427.522	-0.512938	1.21121	-0.423492	0.671937	0.991202	448
AK5	17.2938	-1.12021	0.705545	-1.58773	0.112348	0.991202	449
AK7	3.89158	-0.771469	1.19365	-0.646312	0.518077	0.991202	450
AK8	6.42189	-0.19011	1.15706	-0.164304	0.869492	0.991202	451
AKAP1	298.818	0.723096	0.692589	1.04405	0.296464	0.991202	452
AKAP10	52.5597	-0.483077	0.62444	-0.773617	0.439158	0.991202	453
AKAP11	205.702	-0.363407	0.546124	-0.665429	0.505776	0.991202	454
AKAP12	226.578	-0.222783	0.377881	-0.589559	0.555486	0.991202	455
AKAP13	12.013	-0.779261	0.857276	-0.908997	0.363352	0.991202	456
AKAP14	1.45435	1.3241	1.83453	0.721765	0.470439	0.991202	457
AKAP17A	564.497	1.54381	0.798074	1.93442	0.0530618	0.991202	458
AKAP3	0.660026	0.955054	2.7476	0.347595	0.728144	0.991202	459
AKAP4	0	NA	NA	NA	NA	NA	460
AKAP5	6.32389	0.0019541	0.993723	0.00196645	0.998431	0.999863	461
AKAP6	7.89064	0.432474	0.986114	0.438564	0.660978	0.991202	462
AKAP7	38.8338	-0.491958	1.0217	-0.481511	0.630153	0.991202	463
AKAP8	540.445	2.52551	1.11692	2.26114	NA	NA	464
AKAP8L	371.634	-0.148806	0.595471	-0.249896	0.802668	0.991202	465
AKAP9	88.8902	-0.224025	0.87403	-0.256312	0.79771	0.991202	466
AKD1	8.32779	0.445289	1.01902	0.436976	0.662129	0.991202	467
AKIP1	101.471	0.590358	0.5799	1.01803	0.308662	0.991202	468
AKIRIN1	3005.26	1.43117	0.815612	1.75472	0.0793066	0.991202	469
AKIRIN2	366.305	1.18291	0.790785	1.49587	0.134688	0.991202	470
AKNA	3.51252	-0.27154	1.26901	-0.213978	0.830565	0.991202	471
AKNAD1	0.282814	0.773479	4.03676	0.191609	0.848048	0.991202	472
AKR1A1	91.9801	-0.473937	0.583449	-0.812302	0.416619	0.991202	473
AKR1B1	304.626	-0.730621	0.664685	-1.0992	0.271681	0.991202	474
AKR1B10	0.475485	1.34947	3.84598	0.350878	0.72568	0.991202	475
AKR1B15	0	NA	NA	NA	NA	NA	476
AKR1C2	0.291184	-1.08378	4.01961	-0.269622	0.787451	0.991202	477
AKR1C3	0.777828	2.49364	2.73886	0.910466	0.362577	0.991202	478
AKR1C4	0	NA	NA	NA	NA	NA	479
AKR1CL1	0.319714	1.79357	4.02282	0.445849	0.655706	0.991202	480
AKR1D1	0	NA	NA	NA	NA	NA	481
AKR1E2	0	NA	NA	NA	NA	NA	482
AKR7A2	168.462	-0.356443	0.70065	-0.508731	0.610941	0.991202	483
AKR7A2P1	3.65536	0.0630565	1.21871	0.0517403	0.958736	0.991202	484
AKR7A3	8.1065	-0.704259	0.820551	-0.858276	0.39074	0.991202	485
AKT1	92.6015	0.138889	0.500968	0.27724	0.781596	0.991202	486
AKT1S1	39.0156	-0.0185982	0.892593	-0.0208361	0.983376	0.993284	487
AKT2	332.643	0.138574	0.347496	0.398777	0.690057	0.991202	488
AKT3	556.183	-0.464368	1.05608	-0.439709	0.660148	0.991202	489
AKTIP	113.598	-0.516798	1.20103	-0.430294	0.666982	0.991202	490
ALAD	28.087	-0.145816	0.746709	-0.195278	0.845175	0.991202	491
ALAS1	53.7296	-0.172733	0.629581	-0.274362	0.783806	0.991202	492
ALAS2	0	NA	NA	NA	NA	NA	493
ALB	0.137222	2.0626	4.06963	0.506828	0.612276	0.991202	494
ALCAM	575.062	2.03674	0.986292	2.06505	NA	NA	495
ALDH16A1	66.2992	-0.500788	0.944138	-0.530418	0.595822	0.991202	496
ALDH18A1	525.636	-0.217582	0.446804	-0.486975	0.626276	0.991202	497
ALDH1A1	0.0905396	-0.123426	4.04757	-0.030494	0.975673	0.991202	498
ALDH1A2	16.3965	0.61611	1.01733	0.605612	0.544772	0.991202	499
ALDH1A3	1.73099	0.903197	1.52109	0.593782	0.552658	0.991202	500
ALDH1B1	24.2263	-0.534727	0.852194	-0.627471	0.53035	0.991202	501
ALDH1L1	0	NA	NA	NA	NA	NA	502
ALDH1L2	763.464	2.78078	1.09506	2.53939	NA	NA	503
ALDH2	369.306	-0.480965	0.570734	-0.842712	0.39939	0.991202	504
ALDH3A1	8.46291	2.38126	1.0515	2.26464	0.0235347	0.991202	505
ALDH3A2	10.3462	-0.613823	0.797317	-0.76986	0.441383	0.991202	506
ALDH3B1	0.787466	1.18805	2.59268	0.458231	0.646787	0.991202	507
ALDH3B2	0	NA	NA	NA	NA	NA	508
ALDH4A1	12.2248	-0.486893	0.896121	-0.543334	0.5869	0.991202	509
ALDH5A1	69.5077	-0.504152	1.10665	-0.455565	0.648703	0.991202	510
ALDH6A1	31.6025	1.51639	1.27724	1.18724	0.235133	0.991202	511
ALDH7A1	666.84	1.98428	1.02779	1.93062	NA	NA	512
ALDH8A1	0.182492	1.22682	4.04751	0.303105	0.76181	0.991202	513
ALDH9A1	3058.42	1.56302	0.869587	1.79743	0.0722676	0.991202	514
ALDOB	0	NA	NA	NA	NA	NA	515
ALDOC	176.746	2.41249	1.05838	2.27943	NA	NA	516
ALG1	131.448	0.0920272	0.46643	0.197301	0.843592	0.991202	517
ALG10	140.903	0.0275848	0.407824	0.0676391	0.946073	0.991202	518
ALG10B	267.638	0.526336	0.655006	0.80356	0.421651	0.991202	519
ALG11	54.6016	-0.0839368	0.485855	-0.172761	0.862839	0.991202	520
ALG12	199.121	-0.550427	0.453973	-1.21247	0.225334	0.991202	521
ALG13	128.109	-0.242774	0.51858	-0.468151	0.639677	0.991202	522
ALG14	65.7513	-0.471383	0.467786	-1.00769	0.313604	0.991202	523
ALG1L	93.8444	-0.540739	0.984199	-0.54942	0.582717	0.991202	524
ALG1L2	0	NA	NA	NA	NA	NA	525
ALG2	98.9617	-0.400672	0.493212	-0.812374	0.416577	0.991202	526
ALG3	17.314	0.478116	0.630731	0.758035	0.44843	0.991202	527
ALG5	466.844	0.512876	0.532306	0.963499	0.335297	0.991202	528
ALG6	180.532	-0.468489	0.819645	-0.571575	0.56761	0.991202	529
ALG8	222.844	-0.98892	0.881006	-1.12249	0.261654	0.991202	530
ALG9	196.557	0.384276	0.452597	0.849045	0.395856	0.991202	531
ALK	0	NA	NA	NA	NA	NA	532
ALKBH1	247.728	1.85115	1.03241	1.79304	0.0729669	0.991202	533
ALKBH2	259.438	2.32605	1.00607	2.31202	NA	NA	534
ALKBH3	168.574	-0.0928689	0.525987	-0.176561	0.859853	0.991202	535
ALKBH4	137.654	0.790309	0.547902	1.44243	0.149182	0.991202	536
ALKBH5	1429.45	-0.410251	0.836005	-0.490728	0.623619	0.991202	537
ALKBH6	7.80789	-0.00826374	1.00416	-0.00822947	0.993434	0.99823	538
ALKBH7	40.4599	-0.996519	0.988974	-1.00763	0.313632	0.991202	539
ALKBH8	541.808	0.613191	0.553965	1.10691	0.268332	0.991202	540
ALLC	0	NA	NA	NA	NA	NA	541
ALMS1	35.3265	-0.112589	0.747704	-0.15058	0.880307	0.991202	542
ALOX12	1.53011	-1.64014	1.91947	-0.854473	0.392843	0.991202	543
ALOX12B	0.411667	3.04855	4.02418	0.757556	0.448717	0.991202	544
ALOX15	0.977691	1.49764	2.52769	0.592492	0.553521	0.991202	545
ALOX15B	0.594159	2.53228	3.52238	0.718913	0.472194	0.991202	546
ALOX5	0.882517	-0.715375	2.45364	-0.291557	0.770625	0.991202	547
ALOX5AP	0	NA	NA	NA	NA	NA	548
ALOXE3	5.09603	1.88094	1.36275	1.38026	0.167508	0.991202	549
ALPI	0	NA	NA	NA	NA	NA	550
ALPK1	24.8193	1.50369	0.949304	1.58399	0.113196	0.991202	551
ALPK2	0	NA	NA	NA	NA	NA	552
ALPK3	0.145592	-0.11766	4.04769	-0.0290684	0.97681	0.991202	553
ALPL	11.9296	-0.537177	0.818475	-0.656314	0.511622	0.991202	554
ALPP	0.227762	0.767718	4.03664	0.190187	0.849162	0.991202	555
ALPPL2	0.0452698	0.335675	4.0584	0.0827112	0.934081	0.991202	556
ALS2	169.962	0.18526	0.540509	0.342751	0.731785	0.991202	557
ALS2CL	0.357539	0.990742	4.02987	0.245849	0.805799	0.991202	558
ALS2CR11	0	NA	NA	NA	NA	NA	559
ALS2CR12	0	NA	NA	NA	NA	NA	560
ALS2CR8	10.0321	-0.370678	1.02829	-0.36048	0.718488	0.991202	561
ALX1	67.1621	-0.699401	0.918943	-0.761093	0.446602	0.991202	562
ALX3	0	NA	NA	NA	NA	NA	563
ALX4	19.8762	0.429857	1.01113	0.425124	0.670747	0.991202	564
ALYREF	870.68	-0.532244	0.457243	-1.16403	0.244413	0.991202	565
AMACR	329.266	2.36536	0.9744	2.42751	NA	NA	566
AMBN	18.6172	-0.302049	0.856934	-0.352476	0.724481	0.991202	567
AMBP	0	NA	NA	NA	NA	NA	568
AMBRA1	132.455	-0.533699	1.04922	-0.508662	0.610989	0.991202	569
AMD1	1811.81	0.287064	0.47253	0.607504	0.543516	0.991202	570
AMDHD1	6.6827	2.33868	1.4303	1.63509	0.10203	0.991202	571
AMDHD2	91.3532	-0.588054	0.83829	-0.701492	0.482996	0.991202	572
AMELX	0	NA	NA	NA	NA	NA	573
AMELY	0	NA	NA	NA	NA	NA	574
AMFR	418.575	-0.494188	0.782098	-0.631876	0.527468	0.991202	575
AMH	11.6287	-0.601931	1.09272	-0.550854	0.581734	0.991202	576
AMHR2	3.28721	-0.000461749	1.15476	-0.000399867	0.999681	0.999863	577
AMICA1	0	NA	NA	NA	NA	NA	578
AMIGO1	7.12333	0.23355	0.939682	0.248542	0.803715	0.991202	579
AMIGO2	0.336453	-1.29684	4.00653	-0.323681	0.74618	0.991202	580
AMIGO3	24.5902	-0.648449	0.9529	-0.6805	0.496188	0.991202	581
AMMECR1	679.158	1.52116	0.872463	1.74352	0.0812428	0.991202	582
AMMECR1L	670.346	1.60838	0.841705	1.91087	0.0560218	0.991202	583
AMN	0.564612	-0.775485	2.80344	-0.276619	0.782073	0.991202	584
AMN1	23.8418	-1.05835	0.876995	-1.20679	0.227512	0.991202	585
AMOT	404.131	0.355702	0.398622	0.892329	0.372216	0.991202	586
AMOTL1	83.8772	-0.198388	0.44676	-0.444061	0.656999	0.991202	587
AMOTL2	48.4568	-0.0571568	0.431156	-0.132567	0.894536	0.991202	588
AMPD1	1.19082	2.08053	2.19319	0.94863	0.342809	0.991202	589
AMPD2	100.517	-0.473492	0.785324	-0.602925	0.546558	0.991202	590
AMPD3	1.34103	-0.158768	2.10275	-0.0755049	0.939813	0.991202	591
AMPH	27.4903	-0.963091	0.621307	-1.55011	0.121116	0.991202	592
AMT	8.04171	1.35292	1.04485	1.29484	0.195375	0.991202	593
AMTN	0	NA	NA	NA	NA	NA	594
AMY2A	0.0452698	0.335675	4.0584	0.0827112	0.934081	0.991202	595
AMY2B	1.12432	0.0884619	2.02733	0.0436347	0.965196	0.991202	596
AMZ1	0	NA	NA	NA	NA	NA	597
AMZ2	79.8877	-0.645648	0.650199	-0.993	0.32071	0.991202	598
AMZ2P1	5.71605	0.0193155	1.02801	0.0187893	0.985009	0.994262	599
ANAPC1	331.615	-0.550191	1.02466	-0.536948	0.591304	0.991202	600
ANAPC10	889.83	2.92634	1.14209	2.56225	NA	NA	601
ANAPC11	3.14015	0.949326	1.26583	0.749965	0.453276	0.991202	602
ANAPC13	1152.55	1.95599	0.989223	1.97729	NA	NA	603
ANAPC16	400.355	-0.22597	0.461704	-0.489426	0.62454	0.991202	604
ANAPC2	87.9711	0.391677	0.423737	0.92434	0.355309	0.991202	605
ANAPC4	160.235	-0.172602	0.516911	-0.33391	0.738447	0.991202	606
ANAPC5	848.108	-0.25614	0.429265	-0.596695	0.550711	0.991202	607
ANAPC7	694.495	-0.433075	0.548422	-0.789675	0.429718	0.991202	608
ANG	0	NA	NA	NA	NA	NA	609
ANGEL1	296.747	0.950458	0.809447	1.17421	0.240312	0.991202	610
ANGEL2	84.731	-1.02164	1.09739	-0.930978	0.351865	0.991202	611
ANGPT1	0.482441	-1.80397	2.82753	-0.638004	0.523471	0.991202	612
ANGPT2	0.145592	-0.11766	4.04769	-0.0290684	0.97681	0.991202	613
ANGPT4	0	NA	NA	NA	NA	NA	614
ANGPTL1	0.0452698	0.335675	4.0584	0.0827112	0.934081	0.991202	615
ANGPTL2	0	NA	NA	NA	NA	NA	616
ANGPTL3	0	NA	NA	NA	NA	NA	617
ANGPTL4	0	NA	NA	NA	NA	NA	618
ANGPTL5	0	NA	NA	NA	NA	NA	619
ANGPTL6	0.29158	-1.0375	4.02148	-0.25799	0.796415	0.991202	620
ANGPTL7	0.383532	0.28987	3.16747	0.0915149	0.927084	0.991202	621
ANK1	11.6525	0.546324	0.861498	0.634156	0.525979	0.991202	622
ANK2	5.84793	1.8887	1.21969	1.54851	0.1215	0.991202	623
ANK3	0.5484	-0.209518	2.89266	-0.072431	0.942259	0.991202	624
ANKAR	3.27844	-0.102904	1.13992	-0.0902727	0.928071	0.991202	625
ANKDD1A	1.24741	-1.95251	1.93785	-1.00757	0.313663	0.991202	626
ANKFN1	1.59143	3.20734	2.12425	1.50987	0.131077	0.991202	627
ANKFY1	266.951	0.407267	0.582365	0.699333	0.484344	0.991202	628
ANKH	202.34	2.01691	0.955373	2.11112	0.0347617	0.991202	629
ANKIB1	417.581	-0.231497	0.520154	-0.445055	0.65628	0.991202	630
ANKK1	0	NA	NA	NA	NA	NA	631
ANKLE1	0.465306	0.880953	2.99367	0.294271	0.768551	0.991202	632
ANKLE2	2457.57	1.25946	0.837463	1.50389	0.132609	0.991202	633
ANKMY1	25.3866	-0.404111	0.660533	-0.611795	0.540673	0.991202	634
ANKMY2	120.741	-0.5894	1.03656	-0.568611	0.56962	0.991202	635
ANKRA2	51.9002	-0.43989	0.902706	-0.487302	0.626044	0.991202	636
ANKRD1	7.96195	0.0643138	1.121	0.0573716	0.954249	0.991202	637
ANKRD10	152.558	2.41565	1.07033	2.25692	NA	NA	638
ANKRD11	694.877	2.71869	1.12657	2.41325	NA	NA	639
ANKRD12	388.502	-0.563603	1.01286	-0.556449	0.577904	0.991202	640
ANKRD13A	1397.65	2.75242	1.16869	2.35513	NA	NA	641
ANKRD13B	192.33	2.33581	1.02012	2.28975	0.022036	0.991202	642
ANKRD13C	2062.32	1.58999	0.902177	1.76239	0.0780028	0.991202	643
ANKRD13D	15.0192	-0.203943	0.691111	-0.295095	0.767922	0.991202	644
ANKRD16	25.1353	1.56289	1.02424	1.5259	0.127036	0.991202	645
ANKRD17	222.571	-0.72381	0.644757	-1.12261	0.261604	0.991202	646
ANKRD18A	369.569	0.456462	0.58165	0.784771	0.432588	0.991202	647
ANKRD2	0	NA	NA	NA	NA	NA	648
ANKRD20A4	80.324	3.218	1.16329	2.7663	0.0056697	0.991202	649
ANKRD20A9P	54.1588	0.852718	1.34284	0.635011	0.525422	0.991202	650
ANKRD22	0	NA	NA	NA	NA	NA	651
ANKRD23	103.173	2.12663	0.986836	2.155	0.0311618	0.991202	652
ANKRD24	17.019	1.4183	0.949521	1.4937	0.135255	0.991202	653
ANKRD26	108.642	-0.714513	0.908475	-0.786497	0.431576	0.991202	654
ANKRD26P1	0	NA	NA	NA	NA	NA	655
ANKRD26P3	0	NA	NA	NA	NA	NA	656
ANKRD27	63.5413	2.03529	0.998027	2.03932	0.0414185	0.991202	657
ANKRD28	123.715	1.85614	0.963449	1.92656	0.0540347	0.991202	658
ANKRD29	22.4931	1.08732	0.805079	1.35058	0.176831	0.991202	659
ANKRD30A	0	NA	NA	NA	NA	NA	660
ANKRD30B	0	NA	NA	NA	NA	NA	661
ANKRD30BL	0	NA	NA	NA	NA	NA	662
ANKRD31	0.923563	0.532463	1.85602	0.286883	0.774202	0.991202	663
ANKRD32	154.661	-0.58757	1.22375	-0.480138	0.631129	0.991202	664
ANKRD33	0	NA	NA	NA	NA	NA	665
ANKRD33B	8.69906	0.587533	1.04931	0.559925	0.575531	0.991202	666
ANKRD34A	2.93021	-0.336984	1.29084	-0.261058	0.794047	0.991202	667
ANKRD34B	1.06887	0.170539	2.0269	0.0841379	0.932947	0.991202	668
ANKRD34C	0.520611	2.27986	4.0628	0.561155	0.574692	0.991202	669
ANKRD35	0	NA	NA	NA	NA	NA	670
ANKRD36	105.875	-0.326766	0.892132	-0.366275	0.71416	0.991202	671
ANKRD36B	39.7083	-0.0765996	1.05372	-0.0726947	0.942049	0.991202	672
ANKRD37	11.7266	-0.622722	0.896535	-0.694587	0.487314	0.991202	673
ANKRD39	20.8139	-0.537681	0.797019	-0.674616	0.49992	0.991202	674
ANKRD40	398.577	-0.177981	0.467796	-0.380468	0.703598	0.991202	675
ANKRD42	63.3627	2.38675	0.963645	2.47679	0.013257	0.991202	676
ANKRD44	54.8447	1.25762	0.794268	1.58337	0.113337	0.991202	677
ANKRD45	0	NA	NA	NA	NA	NA	678
ANKRD46	16.2684	0.931147	0.757722	1.22888	0.219118	0.991202	679
ANKRD49	39.2393	-0.928211	0.731152	-1.26952	0.204256	0.991202	680
ANKRD5	28.5413	-0.483246	0.505818	-0.955375	0.339388	0.991202	681
ANKRD50	48.6959	0.533909	0.534121	0.999602	0.317503	0.991202	682
ANKRD52	915.24	1.9926	0.981588	2.02998	NA	NA	683
ANKRD53	2.69374	2.65483	1.90808	1.39136	0.164116	0.991202	684
ANKRD54	188.737	-0.640819	0.56186	-1.14053	0.254064	0.991202	685
ANKRD55	0	NA	NA	NA	NA	NA	686
ANKRD6	87.9507	1.98067	0.972789	2.03608	0.0417425	0.991202	687
ANKRD63	0.410254	1.01912	3.92168	0.259869	0.794965	0.991202	688
ANKRD65	0.282814	0.773479	4.03676	0.191609	0.848048	0.991202	689
ANKRD7	0.810922	-1.39247	2.56415	-0.543055	0.587092	0.991202	690
ANKRD9	60.4513	2.15165	1.09492	1.96513	0.0493997	0.991202	691
ANKS1A	85.6638	-0.295001	0.668768	-0.441111	0.659132	0.991202	692
ANKS1B	0.0452698	0.335675	4.0584	0.0827112	0.934081	0.991202	693
ANKS3	41.4695	-0.537156	0.672316	-0.798964	0.424311	0.991202	694
ANKS4B	0	NA	NA	NA	NA	NA	695
ANKS6	171.432	-0.335042	0.560697	-0.597546	0.550143	0.991202	696
ANKUB1	0	NA	NA	NA	NA	NA	697
ANKZF1	61.1957	-0.518734	1.08028	-0.480186	0.631095	0.991202	698
ANLN	912.824	-0.448942	0.626585	-0.716489	0.473689	0.991202	699
ANO1	10.3977	3.19251	1.03185	3.09396	0.00197507	0.991202	700
ANO10	70.66	-0.416404	1.12359	-0.370602	0.710934	0.991202	701
ANO2	9.22769	1.16945	1.07476	1.08811	0.276548	0.991202	702
ANO3	0	NA	NA	NA	NA	NA	703
ANO4	14.926	-0.280629	0.989971	-0.283472	0.776815	0.991202	704
ANO5	184.467	-0.532331	0.83396	-0.638317	0.523268	0.991202	705
ANO6	102.723	-0.24873	0.47547	-0.523125	0.600887	0.991202	706
ANO7	0	NA	NA	NA	NA	NA	707
ANO8	19.0602	0.609155	0.68222	0.892902	0.37191	0.991202	708
ANO9	0.0452698	0.335675	4.0584	0.0827112	0.934081	0.991202	709
ANP32A	376.665	-0.671972	1.11927	-0.600369	0.548261	0.991202	710
ANP32AP1	1.22565	0.577267	1.93396	0.29849	0.765329	0.991202	711
ANP32B	2391.45	-0.312925	0.500037	-0.625803	0.531444	0.991202	712
ANP32C	1.37767	-0.0976574	1.65067	-0.0591625	0.952823	0.991202	713
ANP32D	1.77965	1.69143	2.82695	0.598322	0.549625	0.991202	714
ANP32E	715.459	-0.555534	0.755154	-0.735657	0.46194	0.991202	715
ANPEP	0.145592	-0.11766	4.04769	-0.0290684	0.97681	0.991202	716
ANTXR1	221.529	-0.317421	0.447323	-0.709601	0.477951	0.991202	717
ANTXR2	97.8659	1.37946	0.812173	1.69848	0.0894166	0.991202	718
ANXA1	97.0789	0.534707	0.707115	0.756181	0.449541	0.991202	719
ANXA10	0	NA	NA	NA	NA	NA	720
ANXA11	213.242	-0.334874	0.478536	-0.699789	0.484059	0.991202	721
ANXA13	0.0452698	0.335675	4.0584	0.0827112	0.934081	0.991202	722
ANXA2	506.362	-0.363603	0.736901	-0.493421	0.621715	0.991202	723
ANXA2P1	6.10401	1.5754	1.17665	1.33889	0.180607	0.991202	724
ANXA2P3	3.241	1.98619	2.68374	0.740085	0.459249	0.991202	725
ANXA3	3.73443	-1.99014	1.21034	-1.64428	0.100118	0.991202	726
ANXA4	156.769	-0.13237	0.422132	-0.313574	0.753845	0.991202	727
ANXA5	1820.81	0.0918231	0.432417	0.212349	0.831835	0.991202	728
ANXA6	1736.01	2.35794	1.09066	2.16194	NA	NA	729
ANXA7	1550.32	1.07136	0.68634	1.56098	0.118529	0.991202	730
ANXA8L1	0	NA	NA	NA	NA	NA	731
ANXA8L2	0	NA	NA	NA	NA	NA	732
ANXA9	0.211947	2.27986	4.0628	0.561155	0.574692	0.991202	733
AOAH	0	NA	NA	NA	NA	NA	734
AOC2	2.90576	-1.59054	1.33243	-1.19371	0.232592	0.991202	735
AOC3	3.15607	0.925367	1.23155	0.751386	0.45242	0.991202	736
AOX1	0.20104	-0.11766	4.04769	-0.0290684	0.97681	0.991202	737
AP1AR	29.5786	-0.522268	0.653411	-0.799295	0.42412	0.991202	738
AP1B1	702.011	-0.588741	0.737699	-0.798078	0.424825	0.991202	739
AP1B1P1	0	NA	NA	NA	NA	NA	740
AP1G1	320.904	-0.717316	0.669713	-1.07108	0.284134	0.991202	741
AP1G2	339.477	1.01701	0.796259	1.27723	0.20152	0.991202	742
AP1M1	2819.91	2.70893	1.08429	2.49834	NA	NA	743
AP1M2	4.28	0.475716	1.53526	0.309859	0.756668	0.991202	744
AP1S1	148.387	-0.543184	1.058	-0.513406	0.607667	0.991202	745
AP1S2	2184.56	1.57181	0.881817	1.78247	0.0746726	0.991202	746
AP1S3	20.7689	-0.0513001	0.964887	-0.053167	0.957599	0.991202	747
AP2A1	732.716	0.886388	0.609224	1.45495	0.145684	0.991202	748
AP2A2	801.147	1.74626	0.925428	1.88697	NA	NA	749
AP2B1	1650.33	1.0741	0.782536	1.37259	0.169879	0.991202	750
AP2M1	3374.56	1.7346	0.934409	1.85636	NA	NA	751
AP2S1	500.681	-0.4715	0.619232	-0.761428	0.446402	0.991202	752
AP3B1	275.123	-0.373116	0.637416	-0.585357	0.558307	0.991202	753
AP3B2	8.2418	2.83004	1.77882	1.59096	0.111618	0.991202	754
AP3D1	105.975	-0.25392	0.993835	-0.255495	0.798341	0.991202	755
AP3M1	539.135	0.0295237	0.322419	0.0915695	0.92704	0.991202	756
AP3M2	40.5262	-0.584959	0.833756	-0.701595	0.482932	0.991202	757
AP3S1	252.852	-0.526032	1.14612	-0.458968	0.646257	0.991202	758
AP4E1	57.7164	-0.455292	1.07932	-0.421834	0.673146	0.991202	759
AP4M1	17.8193	0.180655	0.702815	0.257045	0.797144	0.991202	760
APAF1	65.8466	-0.0852695	0.461149	-0.184907	0.853302	0.991202	761
APBA1	24.5606	0.256349	0.594021	0.431549	0.666069	0.991202	762
APBA2	29.8456	0.0391149	0.504751	0.0774933	0.938231	0.991202	763
APBA3	84.9926	1.54206	0.851047	1.81196	0.0699926	0.991202	764
APBB1	192.864	-0.211987	0.539495	-0.392937	0.694366	0.991202	765
APBB1IP	0.0452698	0.335675	4.0584	0.0827112	0.934081	0.991202	766
APBB2	63.0077	-0.0953979	0.444721	-0.214512	0.830148	0.991202	767
APBB3	7.79333	-0.01408	0.785532	-0.0179242	0.985699	0.994617	768
APC	303.171	1.29721	0.760808	1.70504	0.0881875	0.991202	769
APC2	1.87847	0.914177	1.82577	0.500707	0.616578	0.991202	770
APCDD1	3.38302	0.0171069	1.20457	0.0142016	0.988669	0.995694	771
APCDD1L	0	NA	NA	NA	NA	NA	772
APCS	0.137222	2.0626	4.06963	0.506828	0.612276	0.991202	773
APEH	411.946	1.34497	0.83661	1.60764	0.107913	0.991202	774
APEX2	100.872	-0.424331	0.815627	-0.520252	0.602888	0.991202	775
APH1A	1984.08	2.03345	0.958619	2.12123	0.0339028	0.991202	776
APH1B	163.537	2.19023	0.974449	2.24766	0.0245978	0.991202	777
API5	1402.17	-0.358899	0.83133	-0.431716	0.665948	0.991202	778
APIP	399.642	-0.327246	0.731516	-0.447352	0.654621	0.991202	779
APLF	54.2641	0.265802	0.681271	0.390156	0.696421	0.991202	780
APLN	1.91336	-1.27012	1.51381	-0.83902	0.401458	0.991202	781
APLNR	2.14605	2.20738	2.74926	0.802899	0.422033	0.991202	782
APLP1	66.2006	0.0604629	0.700321	0.086336	0.931199	0.991202	783
APOA1	0	NA	NA	NA	NA	NA	784
APOA1BP	170.193	-0.623113	0.776684	-0.802274	0.422395	0.991202	785
APOA2	4.74573	1.44317	1.60257	0.900533	0.367837	0.991202	786
APOA4	0	NA	NA	NA	NA	NA	787
APOA5	0	NA	NA	NA	NA	NA	788
APOB	0.821921	1.99322	3.26078	0.61127	0.541021	0.991202	789
APOBEC1	0	NA	NA	NA	NA	NA	790
APOBEC2	0	NA	NA	NA	NA	NA	791
APOBEC3B	13.945	0.571695	0.998614	0.572489	0.566991	0.991202	792
APOBEC3C	152.065	0.187565	0.565133	0.331895	0.739969	0.991202	793
APOBEC3D	1.53457	1.78008	2.06945	0.860168	0.389696	0.991202	794
APOBEC3F	7.63279	-0.970385	0.80931	-1.19903	0.230517	0.991202	795
APOBEC3H	0	NA	NA	NA	NA	NA	796
APOBEC4	0	NA	NA	NA	NA	NA	797
APOBR	0.740343	-1.18889	3.58812	-0.331342	0.740386	0.991202	798
APOC1	419.146	1.19576	0.762472	1.56826	0.11682	0.991202	799
APOC3	0	NA	NA	NA	NA	NA	800
APOC4	0	NA	NA	NA	NA	NA	801
APOD	0.428406	-0.19259	4.00615	-0.0480735	0.961658	0.991202	802
APOE	120.578	-0.535404	0.444455	-1.20463	0.228345	0.991202	803
APOF	0	NA	NA	NA	NA	NA	804
APOH	0	NA	NA	NA	NA	NA	805
APOL1	0.949413	0.877121	2.22253	0.394649	0.693102	0.991202	806
APOL2	0.182492	1.22682	4.04751	0.303105	0.76181	0.991202	807
APOL3	0.137222	2.0626	4.06963	0.506828	0.612276	0.991202	808
APOL4	0	NA	NA	NA	NA	NA	809
APOL5	0	NA	NA	NA	NA	NA	810
APOL6	0	NA	NA	NA	NA	NA	811
APOM	5.43166	-1.35785	1.08327	-1.25347	0.210037	0.991202	812
APOO	124.752	0.0323569	0.433312	0.0746735	0.940474	0.991202	813
APOOL	156.656	1.27378	0.846961	1.50395	0.132595	0.991202	814
APP	803.191	-0.553372	0.521121	-1.06189	0.288287	0.991202	815
APPBP2	409.447	0.942066	0.847981	1.11095	0.266589	0.991202	816
APPL1	201.714	-0.50104	0.981249	-0.510615	0.609621	0.991202	817
APPL2	86.8709	-0.9178	0.680147	-1.34941	0.177204	0.991202	818
APRT	7960.74	2.0519	1.01024	2.0311	0.0422445	0.991202	819
APTX	102.733	-0.70522	1.16355	-0.606095	0.544452	0.991202	820
AQP10	1.32554	3.11337	2.9684	1.04884	0.294253	0.991202	821
AQP11	2.3098	-1.38644	1.42694	-0.971612	0.331244	0.991202	822
AQP12A	0	NA	NA	NA	NA	NA	823
AQP12B	0	NA	NA	NA	NA	NA	824
AQP2	0	NA	NA	NA	NA	NA	825
AQP3	6.9434	-0.911465	1.18635	-0.768293	0.442313	0.991202	826
AQP4	0.382119	-1.49	3.92985	-0.379149	0.704577	0.991202	827
AQP5	0.0452698	0.335675	4.0584	0.0827112	0.934081	0.991202	828
AQP6	0.684894	-1.01707	2.88843	-0.35212	0.724749	0.991202	829
AQP7	0.211947	2.27986	4.0628	0.561155	0.574692	0.991202	830
AQP7P1	1.8606	0.223215	2.21072	0.100969	0.919575	0.991202	831
AQP8	1.00583	3.24036	3.10819	1.04252	0.297169	0.991202	832
AQP9	0	NA	NA	NA	NA	NA	833
AQPEP	1.57268	-0.0447346	1.52431	-0.0293475	0.976587	0.991202	834
AQR	327.518	-0.370894	0.655563	-0.565764	0.571554	0.991202	835
AR	30.2956	0.738542	1.09064	0.677162	0.498303	0.991202	836
ARAF	155.082	-0.337174	0.599351	-0.562565	0.573731	0.991202	837
ARAP1	61.312	-0.607492	1.07633	-0.564412	0.572474	0.991202	838
ARAP2	20.3118	-0.87113	1.00515	-0.86667	0.386123	0.991202	839
ARAP3	11.1136	0.869741	0.756918	1.14906	0.250533	0.991202	840
ARC	24.1454	-0.2629	0.903146	-0.291093	0.77098	0.991202	841
ARCN1	2427.13	-0.297464	0.699368	-0.425333	0.670594	0.991202	842
AREG	0.684894	-1.01707	2.88843	-0.35212	0.724749	0.991202	843
ARF1	5827.12	-0.314534	0.596657	-0.527161	0.598082	0.991202	844
ARF3	1402.07	1.06279	0.780709	1.36131	0.173416	0.991202	845
ARF4	8993.08	2.00926	0.940197	2.13706	0.0325932	0.991202	846
ARF5	3800	2.11489	1.03629	2.04081	NA	NA	847
ARF6	0.517533	-1.95029	3.51911	-0.5542	0.579442	0.991202	848
ARFGAP1	360.278	1.44676	0.816247	1.77245	0.0763192	0.991202	849
ARFGAP2	88.1897	-0.120999	0.547749	-0.220902	0.825168	0.991202	850
ARFGAP3	133.951	-0.562748	0.782323	-0.719329	0.471938	0.991202	851
ARFGEF1	56.5792	-0.466753	0.899743	-0.518762	0.603927	0.991202	852
ARFGEF2	149.789	-0.697103	0.930167	-0.749439	0.453593	0.991202	853
ARFIP1	56.8319	-0.597834	0.61824	-0.966994	0.333547	0.991202	854
ARFIP2	418.312	-0.254866	0.335381	-0.75993	0.447296	0.991202	855
ARFRP1	70.1335	-0.667348	0.927573	-0.719456	0.47186	0.991202	856
ARG1	0	NA	NA	NA	NA	NA	857
ARG2	111.026	0.123591	0.479409	0.257798	0.796562	0.991202	858
ARGFX	0.609881	-0.930947	2.75749	-0.337606	0.73566	0.991202	859
ARGLU1	190.616	-0.663938	0.933858	-0.710963	0.477107	0.991202	860
ARHGAP1	249.871	-0.0441008	0.46151	-0.0955575	0.923872	0.991202	861
ARHGAP10	52.3398	-0.415162	0.798262	-0.520082	0.603006	0.991202	862
ARHGAP11A	252.533	-0.145353	0.54466	-0.266869	0.78957	0.991202	863
ARHGAP11B	119.447	-0.455321	0.629845	-0.722909	0.469736	0.991202	864
ARHGAP12	83.9542	1.0351	0.914495	1.13188	0.257686	0.991202	865
ARHGAP15	0	NA	NA	NA	NA	NA	866
ARHGAP17	840.958	0.38239	0.429031	0.891289	0.372774	0.991202	867
ARHGAP18	220.808	1.70584	0.976528	1.74684	0.0806643	0.991202	868
ARHGAP19	121.273	-0.518157	0.489019	-1.05959	0.289333	0.991202	869
ARHGAP20	11.1868	-0.983868	0.882697	-1.11462	0.265015	0.991202	870
ARHGAP21	102.262	-0.380094	1.01297	-0.375227	0.707491	0.991202	871
ARHGAP22	14.3675	1.05523	0.93333	1.13061	0.258219	0.991202	872
ARHGAP23	1.53627	0.855955	1.67457	0.511149	0.609247	0.991202	873
ARHGAP24	22.9379	2.05599	0.916023	2.24447	0.0248019	0.991202	874
ARHGAP25	0.0452698	0.335675	4.0584	0.0827112	0.934081	0.991202	875
ARHGAP26	5.37169	0.287799	1.3534	0.212648	0.831601	0.991202	876
ARHGAP27	13.6661	0.818294	0.73405	1.11477	0.264951	0.991202	877
ARHGAP28	0.691655	-0.218611	2.64105	-0.0827743	0.934031	0.991202	878
ARHGAP29	34.8819	-0.967704	0.942967	-1.02623	0.304782	0.991202	879
ARHGAP30	0.135809	-0.437978	4.04171	-0.108364	0.913707	0.991202	880
ARHGAP31	69.3333	2.12799	0.97016	2.19344	0.0282756	0.991202	881
ARHGAP32	48.6933	-0.0171339	0.43992	-0.0389478	0.968932	0.991202	882
ARHGAP33	43.9953	0.0888307	0.594666	0.149379	0.881254	0.991202	883
ARHGAP35	252.41	-0.249849	0.675105	-0.370089	0.711316	0.991202	884
ARHGAP36	3.60046	-0.60224	1.41153	-0.426659	0.669628	0.991202	885
ARHGAP39	0.546063	0.335874	3.60582	0.0931478	0.925786	0.991202	886
ARHGAP4	1.15	1.38355	2.38765	0.579461	0.562278	0.991202	887
ARHGAP40	1.41618	-0.5474	1.67395	-0.327011	0.743659	0.991202	888
ARHGAP42	189.143	2.5426	1.03155	2.46483	NA	NA	889
ARHGAP44	101.675	-0.333254	0.712122	-0.467974	0.639803	0.991202	890
ARHGAP5	345.724	-0.310524	0.453357	-0.684944	0.493379	0.991202	891
ARHGAP6	35.9569	3.57116	1.21571	2.9375	0.00330868	0.991202	892
ARHGAP9	1.04705	-1.82932	2.01311	-0.908705	0.363506	0.991202	893
ARHGDIA	3.57404	-1.44365	1.16299	-1.24132	0.214488	0.991202	894
ARHGDIB	0	NA	NA	NA	NA	NA	895
ARHGDIG	132.816	1.93412	0.971387	1.99109	0.0464712	0.991202	896
ARHGEF1	102.97	0.366172	0.40799	0.897503	0.36945	0.991202	897
ARHGEF10	47.2253	-0.416233	0.583532	-0.7133	0.47566	0.991202	898
ARHGEF10L	29.5141	1.31486	0.710178	1.85145	0.0641044	0.991202	899
ARHGEF11	229.607	0.274159	0.393545	0.696639	0.486029	0.991202	900
ARHGEF12	1035.93	1.83695	0.93481	1.96505	NA	NA	901
ARHGEF15	0.0452698	0.335675	4.0584	0.0827112	0.934081	0.991202	902
ARHGEF16	15.0915	1.13716	1.36773	0.831426	0.405733	0.991202	903
ARHGEF17	48.5614	0.533153	0.52923	1.00741	0.313737	0.991202	904
ARHGEF18	296.059	2.6368	1.11427	2.36639	NA	NA	905
ARHGEF19	20.0801	0.199299	0.548295	0.363488	0.71624	0.991202	906
ARHGEF2	37.284	-0.385404	1.01559	-0.379489	0.704325	0.991202	907
ARHGEF25	0	NA	NA	NA	NA	NA	908
ARHGEF3	214.526	2.92184	1.08211	2.70014	NA	NA	909
ARHGEF33	0.181079	-0.678975	4.0379	-0.16815	0.866465	0.991202	910
ARHGEF35	0	NA	NA	NA	NA	NA	911
ARHGEF37	8.73836	1.49149	1.22074	1.22179	0.221786	0.991202	912
ARHGEF38	0	NA	NA	NA	NA	NA	913
ARHGEF40	9.11067	0.448271	1.27615	0.351268	0.725387	0.991202	914
ARHGEF5	0	NA	NA	NA	NA	NA	915
ARHGEF6	23.0604	0.17632	0.673458	0.261814	0.793465	0.991202	916
ARHGEF7	142.642	1.34623	0.944298	1.42564	0.153972	0.991202	917
ARHGEF9	143.403	-0.211693	0.557371	-0.379806	0.704089	0.991202	918
ARID1A	281.68	-0.237739	0.481421	-0.493828	0.621428	0.991202	919
ARID1B	634.839	-0.348669	0.630109	-0.553347	0.580026	0.991202	920
ARID2	68.2682	-0.405002	0.9444	-0.428846	0.668035	0.991202	921
ARID3A	195.555	1.27845	0.853966	1.49708	0.134373	0.991202	922
ARID3B	304.906	0.128233	0.413969	0.309764	0.75674	0.991202	923
ARID3C	0.902731	-0.432717	2.65626	-0.162904	0.870594	0.991202	924
ARID4A	301.835	0.955656	0.679969	1.40544	0.159891	0.991202	925
ARID4B	140.578	-0.530585	0.391215	-1.35625	0.17502	0.991202	926
ARID5A	0.548797	-0.216986	2.81957	-0.076957	0.938658	0.991202	927
ARID5B	189.601	1.61875	0.8999	1.79882	0.0720478	0.991202	928
ARIH1	452.599	0.792534	0.669057	1.18455	0.236194	0.991202	929
ARIH2	1548.48	0.920361	0.686454	1.34075	0.180003	0.991202	930
ARL1	963.363	-0.567347	0.849658	-0.667735	0.504303	0.991202	931
ARL10	259.842	1.7718	1.00129	1.76951	NA	NA	932
ARL11	0	NA	NA	NA	NA	NA	933
ARL13A	0	NA	NA	NA	NA	NA	934
ARL13B	80.5737	-0.40821	0.729647	-0.559463	0.575846	0.991202	935
ARL14	4.19041	1.77564	1.8485	0.960583	0.336762	0.991202	936
ARL15	174.165	1.86951	0.889243	2.10236	0.0355217	0.991202	937
ARL16	415.946	1.62306	0.930317	1.74463	0.0810495	0.991202	938
ARL17A	491.539	-0.958574	1.05324	-0.910115	0.362762	0.991202	939
ARL2	82.9503	-0.430414	0.748605	-0.574955	0.565322	0.991202	940
ARL2BP	238.155	-0.773143	0.950122	-0.81373	0.4158	0.991202	941
ARL3	590.388	1.9865	0.961638	2.06574	NA	NA	942
ARL4A	10.5488	-0.474691	0.93222	-0.509205	0.610608	0.991202	943
ARL4C	52.6505	0.379567	0.529062	0.717433	0.473107	0.991202	944
ARL4D	13.8653	0.0776479	0.802149	0.0967999	0.922885	0.991202	945
ARL5A	129.731	-0.881011	0.785729	-1.12127	0.262175	0.991202	946
ARL5B	2263.32	2.37984	1.07943	2.20473	NA	NA	947
ARL5C	0	NA	NA	NA	NA	NA	948
ARL6	15.5561	1.22078	0.87177	1.40035	0.161409	0.991202	949
ARL6IP1	986.635	-0.712235	1.19471	-0.596158	0.551069	0.991202	950
ARL6IP4	123.355	-0.420279	0.571363	-0.735571	0.461992	0.991202	951
ARL6IP5	747.213	0.160768	0.405075	0.396885	0.691452	0.991202	952
ARL6IP6	646.042	-0.580551	0.766438	-0.757466	0.448771	0.991202	953
ARL8A	111.668	-0.509151	0.568118	-0.896206	0.370143	0.991202	954
ARL8B	2247.68	1.21811	0.765839	1.59055	0.111711	0.991202	955
ARL9	1.08649	3.11284	3.22459	0.965342	0.334374	0.991202	956
ARMC1	858.224	0.138405	0.441127	0.313754	0.753708	0.991202	957
ARMC10	194.885	1.6231	0.933838	1.7381	0.0821933	0.991202	958
ARMC12	1.62451	-1.2951	1.86044	-0.696129	0.486348	0.991202	959
ARMC2	2.67612	2.41237	1.9915	1.21133	0.225768	0.991202	960
ARMC3	3.29195	2.08697	1.74002	1.1994	0.230374	0.991202	961
ARMC4	25.9683	-0.677474	0.974366	-0.695298	0.486869	0.991202	962
ARMC5	17.0164	-0.459081	0.891008	-0.515238	0.606387	0.991202	963
ARMC6	122.876	-0.353537	1.05472	-0.335195	0.737478	0.991202	964
ARMC7	160.773	1.34825	0.799594	1.68617	0.091763	0.991202	965
ARMC8	263.98	-0.0263663	0.362353	-0.0727641	0.941994	0.991202	966
ARMC9	171.656	0.151269	0.406249	0.372356	0.709628	0.991202	967
ARMCX1	0.0452698	0.335675	4.0584	0.0827112	0.934081	0.991202	968
ARMCX2	0	NA	NA	NA	NA	NA	969
ARMCX3	30.7674	0.727127	0.718541	1.01195	0.311562	0.991202	970
ARMCX4	0.907748	1.06571	2.3019	0.462971	0.643385	0.991202	971
ARMCX5	360.716	1.94842	0.956112	2.03786	0.041564	0.991202	972
ARMCX6	42.816	-0.475194	0.546027	-0.870276	0.38415	0.991202	973
ARMS2	0	NA	NA	NA	NA	NA	974
ARNT	3824.95	3.27159	1.2053	2.71432	NA	NA	975
ARNT2	153.349	1.92159	0.828077	2.32054	0.0203115	0.991202	976
ARNTL	26.1409	0.192734	0.817138	0.235865	0.813538	0.991202	977
ARPC1A	703.444	-0.540055	0.857725	-0.629636	0.528933	0.991202	978
ARPC1B	126.684	-0.0654622	0.437686	-0.149564	0.881108	0.991202	979
ARPC2	5159.89	1.4325	0.809398	1.76983	0.076755	0.991202	980
ARPC3	2086.83	-0.151964	0.55609	-0.273272	0.784644	0.991202	981
ARPC5	531.664	-0.145454	0.42934	-0.338786	0.734771	0.991202	982
ARPC5L	133.632	1.27192	0.792606	1.60473	0.108554	0.991202	983
ACTRT3	136.679	2.42827	1.07253	2.26406	NA	NA	984
ARPP19	805.516	2.00462	0.994248	2.01621	NA	NA	985
ARPP21	0	NA	NA	NA	NA	NA	986
ARR3	0	NA	NA	NA	NA	NA	987
ARRB1	27.0329	1.28001	0.968769	1.32128	0.186409	0.991202	988
ARRB2	646.431	-0.374135	0.62612	-0.597545	0.550144	0.991202	989
ARRDC1	46.0941	0.561018	0.698884	0.802734	0.422128	0.991202	990
ARRDC2	37.1405	0.703428	0.575159	1.22302	0.221324	0.991202	991
ARRDC3	11.7324	0.219366	0.702426	0.312297	0.754815	0.991202	992
ARRDC4	20.8049	-0.568996	0.944553	-0.602397	0.54691	0.991202	993
ARRDC5	0	NA	NA	NA	NA	NA	994
ARSA	21.811	-0.629977	0.908419	-0.693488	0.488004	0.991202	995
ARSB	46.3208	-0.407254	0.886336	-0.45948	0.64589	0.991202	996
ARSD	0	NA	NA	NA	NA	NA	997
ARSE	0.812191	0.0595287	2.74627	0.0216762	0.982706	0.993255	998
ARSF	0	NA	NA	NA	NA	NA	999
ARSG	0.20104	-0.11766	4.04769	-0.0290684	0.97681	0.991202	1000
ARSH	0	NA	NA	NA	NA	NA	1001
ARSI	0.428406	-0.19259	4.00615	-0.0480735	0.961658	0.991202	1002
ARSJ	72.3337	0.554695	0.5181	1.07063	0.284335	0.991202	1003
ARSK	52.6032	0.768241	0.796419	0.964619	0.334736	0.991202	1004
ART1	0	NA	NA	NA	NA	NA	1005
ART3	0	NA	NA	NA	NA	NA	1006
ART4	0	NA	NA	NA	NA	NA	1007
ART5	12.905	0.687265	0.637969	1.07727	0.28136	0.991202	1008
ARTN	0.0452698	0.335675	4.0584	0.0827112	0.934081	0.991202	1009
ARV1	116.373	-0.469242	0.763399	-0.614674	0.53877	0.991202	1010
ARVCF	16.7039	-0.244296	0.660183	-0.370044	0.71135	0.991202	1011
ARX	0.137222	2.0626	4.06963	0.506828	0.612276	0.991202	1012
AS3MT	86.1049	-0.233766	0.744467	-0.314005	0.753517	0.991202	1013
ASAH1	134.148	-0.930366	1.01863	-0.913354	0.361056	0.991202	1014
ASAH2	0	NA	NA	NA	NA	NA	1015
ASAH2B	78.519	0.0162333	0.404392	0.0401424	0.96798	0.991202	1016
ASAP1	3593.74	2.48152	1.05797	2.34555	0.018999	0.991202	1017
ASAP2	140.131	0.0517976	0.459862	0.112637	0.910318	0.991202	1018
ASAP3	18.0172	-0.636137	0.726759	-0.875307	0.381407	0.991202	1019
ASB1	71.7669	-0.0379929	0.495896	-0.0766147	0.93893	0.991202	1020
ASB10	0	NA	NA	NA	NA	NA	1021
ASB11	2.32875	3.21044	2.494	1.28727	0.198001	0.991202	1022
ASB13	27.4839	-0.231477	0.751155	-0.308161	0.75796	0.991202	1023
ASB14	0	NA	NA	NA	NA	NA	1024
ASB15	0	NA	NA	NA	NA	NA	1025
ASB16	0.0905396	-0.123426	4.04757	-0.030494	0.975673	0.991202	1026
ASB17	0	NA	NA	NA	NA	NA	1027
ASB18	0	NA	NA	NA	NA	NA	1028
ASB2	0	NA	NA	NA	NA	NA	1029
ASB4	0	NA	NA	NA	NA	NA	1030
ASB5	1.56198	2.51422	2.07064	1.21422	0.224662	0.991202	1031
ASB6	101.676	-0.402322	0.654463	-0.614735	0.538729	0.991202	1032
ASB7	167.789	3.09231	1.19129	2.59578	NA	NA	1033
ASB8	99.458	-0.558631	0.618824	-0.902729	0.36667	0.991202	1034
ASB9	0	NA	NA	NA	NA	NA	1035
ASB9P1	2.08757	0.262495	2.12839	0.12333	0.901845	0.991202	1036
ASCC1	43.5116	0.643692	0.504028	1.2771	0.201568	0.991202	1037
ASCC2	315.567	-0.371065	0.401961	-0.923137	0.355936	0.991202	1038
ASCC3	636.554	0.810261	0.743325	1.09005	0.275692	0.991202	1039
ASCL1	0.0452698	0.335675	4.0584	0.0827112	0.934081	0.991202	1040
ASCL3	0	NA	NA	NA	NA	NA	1041
ASCL4	1.53607	2.32536	2.26249	1.02779	0.304049	0.991202	1042
ASF1A	558.254	0.396728	0.544981	0.727967	0.466634	0.991202	1043
ASF1B	301.811	-0.637668	1.03755	-0.61459	0.538825	0.991202	1044
ASGR1	0	NA	NA	NA	NA	NA	1045
ASGR2	0	NA	NA	NA	NA	NA	1046
ASH1L	108.926	-0.310145	0.437496	-0.708909	0.478381	0.991202	1047
ASH2L	375.447	-0.0764977	0.454973	-0.168137	0.866476	0.991202	1048
ASIP	0	NA	NA	NA	NA	NA	1049
ASL	146.24	1.2328	0.860812	1.43214	0.152105	0.991202	1050
ASMT	0.0452698	0.335675	4.0584	0.0827112	0.934081	0.991202	1051
ASMTL	48.3042	-0.0625109	0.778711	-0.0802749	0.936019	0.991202	1052
ASNA1	404.019	-0.270155	0.676824	-0.399151	0.689782	0.991202	1053
ASNS	557.419	-0.465188	0.881091	-0.527968	0.597521	0.991202	1054
ASNSD1	123.227	-0.848225	1.01396	-0.836548	0.402847	0.991202	1055
ASPA	0	NA	NA	NA	NA	NA	1056
ASPDH	0.802156	-0.420747	2.13727	-0.196862	0.843935	0.991202	1057
ASPG	0.281401	-1.09794	4.01905	-0.273184	0.784712	0.991202	1058
ASPH	263.206	-0.758812	1.00434	-0.755533	0.449929	0.991202	1059
ASPHD1	57.8905	2.13879	1.03101	2.07446	0.0380368	0.991202	1060
ASPHD2	153.838	3.13659	1.18676	2.64299	NA	NA	1061
ASPM	293.999	-0.316445	1.34281	-0.235659	0.813697	0.991202	1062
ASPN	0	NA	NA	NA	NA	NA	1063
ASPRV1	2.91812	0.855356	1.72004	0.497287	0.618986	0.991202	1064
ASRGL1	52.4977	-0.782673	0.789941	-0.9908	0.321783	0.991202	1065
ASS1	588.912	0.389005	0.405199	0.960033	0.337039	0.991202	1066
ASTE1	74.08	-0.120028	0.434258	-0.276397	0.782243	0.991202	1067
ASTL	0	NA	NA	NA	NA	NA	1068
ASTN1	0.273032	0.453167	4.03077	0.112427	0.910485	0.991202	1069
ASTN2	0.274445	2.62935	4.04508	0.650012	0.515684	0.991202	1070
ASUN	493.004	-0.0813571	0.695014	-0.117058	0.906814	0.991202	1071
ASXL1	106.227	-0.824341	0.719633	-1.1455	0.252001	0.991202	1072
ASXL2	165.85	-0.26004	0.36178	-0.71878	0.472277	0.991202	1073
ASXL3	2.16711	-1.22902	1.61469	-0.761147	0.446569	0.991202	1074
ASZ1	0	NA	NA	NA	NA	NA	1075
ATAD1	4174.16	2.21285	1.06273	2.08224	0.0373204	0.991202	1076
ATAD2	381.207	-0.177063	0.642914	-0.275407	0.783003	0.991202	1077
ATAD2B	29.7291	-0.607992	0.946094	-0.642634	0.520462	0.991202	1078
ATAD3A	354.88	-0.537521	0.822522	-0.653504	0.513431	0.991202	1079
ATAD3B	123.365	0.311099	0.546052	0.569723	0.568865	0.991202	1080
ATAD3C	0.357539	0.990742	4.02987	0.245849	0.805799	0.991202	1081
ATAD5	219.272	-0.245379	0.64601	-0.379838	0.704066	0.991202	1082
ATAT1	82.2711	-0.831776	1.10978	-0.749494	0.45356	0.991202	1083
ATCAY	0	NA	NA	NA	NA	NA	1084
ATE1	212.847	2.28908	1.12393	2.03667	NA	NA	1085
ATF1	116.411	-0.854625	0.844433	-1.01207	0.311505	0.991202	1086
ATF2	0	NA	NA	NA	NA	NA	1087
ATF3	156.482	1.08092	0.72602	1.48883	0.136531	0.991202	1088
ATF4	3013.17	-0.760902	0.64039	-1.18819	0.23476	0.991202	1089
ATF5	110.695	0.41526	0.575782	0.721212	0.470779	0.991202	1090
ATF6	452.479	-0.371123	0.922452	-0.402323	0.687447	0.991202	1091
ATF6B	375.14	0.233319	0.406163	0.574447	0.565665	0.991202	1092
ATF7	102.716	-0.141585	0.683859	-0.207038	0.83598	0.991202	1093
ATF7IP	174.743	-0.71198	0.856202	-0.831556	0.40566	0.991202	1094
ATF7IP2	21.8903	0.087638	0.563129	0.155627	0.876327	0.991202	1095
ATG10	119.387	1.0034	0.713111	1.40708	0.159403	0.991202	1096
ATG12	334.197	-0.671881	1.00334	-0.669647	0.503083	0.991202	1097
ATG13	0.0452698	0.335675	4.0584	0.0827112	0.934081	0.991202	1098
ATG14	56.9085	-0.30374	0.634679	-0.478572	0.632243	0.991202	1099
ATG16L1	260.446	1.66629	0.954253	1.74618	0.0807803	0.991202	1100
ATG16L2	21.7667	0.405137	0.53683	0.754683	0.450439	0.991202	1101
ATG2A	480.199	1.43502	0.801697	1.78998	0.073457	0.991202	1102
ATG2B	132.891	-0.552989	0.649454	-0.851467	0.39451	0.991202	1103
ATG3	660.986	-0.574564	0.943759	-0.608804	0.542654	0.991202	1104
ATG4A	87.2946	-0.159326	0.409817	-0.388773	0.697444	0.991202	1105
ATG4B	974.886	1.59462	0.871642	1.82944	0.0673333	0.991202	1106
ATG4C	130.683	-0.688174	1.20288	-0.572105	0.567251	0.991202	1107
ATG4D	10.01	-0.814668	1.12768	-0.72243	0.47003	0.991202	1108
ATG5	345.44	1.82124	0.971085	1.87547	NA	NA	1109
ATG7	48.7373	-0.114557	0.49635	-0.230799	0.817471	0.991202	1110
ATG9A	169.386	-0.673125	1.236	-0.544598	0.58603	0.991202	1111
ATG9B	0	NA	NA	NA	NA	NA	1112
ATHL1	144.267	1.26212	0.717131	1.75995	0.0784161	0.991202	1113
ATIC	18282.9	2.68865	1.07078	2.51094	0.0120411	0.991202	1114
ATL1	40.0892	0.151503	0.468208	0.32358	0.746256	0.991202	1115
ATL2	334.759	-0.635907	0.703048	-0.904499	0.365731	0.991202	1116
ATL3	200.625	0.15137	0.360617	0.419753	0.674666	0.991202	1117
ATM	34.7468	-0.493125	1.1149	-0.442305	0.658268	0.991202	1118
ATMIN	743.334	1.95934	1.00074	1.95789	NA	NA	1119
ATN1	301.821	-0.0542211	0.450944	-0.120239	0.904294	0.991202	1120
ATOH1	0.650243	0.924669	3.47877	0.265803	0.790391	0.991202	1121
ATOH7	1.5883	0.91657	1.86288	0.492019	0.622706	0.991202	1122
ATOH8	1.85135	-0.297447	1.47715	-0.201366	0.840413	0.991202	1123
ATOX1	901.644	2.10111	1.02902	2.04186	NA	NA	1124
ATP10A	0	NA	NA	NA	NA	NA	1125
ATP10B	0	NA	NA	NA	NA	NA	1126
ATP10D	55.6476	-0.41324	1.08457	-0.381018	0.70319	0.991202	1127
ATP11A	46.7183	-0.36817	0.725618	-0.507388	0.611882	0.991202	1128
ATP11B	291.668	0.392088	0.386161	1.01535	0.30994	0.991202	1129
ATP11C	478.568	-0.531604	0.731999	-0.726236	0.467694	0.991202	1130
ATP12A	0.758299	0.69433	2.8079	0.247278	0.804693	0.991202	1131
ATP13A1	110.138	-0.559048	0.846685	-0.660278	0.509075	0.991202	1132
ATP13A2	102.619	-0.524537	0.559951	-0.936755	0.348885	0.991202	1133
ATP13A3	384.567	-0.238598	0.554334	-0.430422	0.666889	0.991202	1134
ATP13A4	0.20104	-0.11766	4.04769	-0.0290684	0.97681	0.991202	1135
ATP13A5	0	NA	NA	NA	NA	NA	1136
ATP1A1	11403.5	1.65598	0.892726	1.85497	0.0636011	0.991202	1137
ATP1A2	0	NA	NA	NA	NA	NA	1138
ATP1A3	148.578	1.95557	0.867278	2.25484	0.0241434	0.991202	1139
ATP1A4	0	NA	NA	NA	NA	NA	1140
ATP1B1	230.759	-0.116489	0.338606	-0.344025	0.730827	0.991202	1141
ATP1B2	47.2983	-0.16687	0.551217	-0.302731	0.762095	0.991202	1142
ATP1B3	1558.2	0.171825	0.445951	0.385301	0.700015	0.991202	1143
ATP1B4	0	NA	NA	NA	NA	NA	1144
ATP2A1	11.8123	-0.189026	0.793895	-0.238099	0.811804	0.991202	1145
ATP2A2	792.924	-0.465741	0.80741	-0.576833	0.564052	0.991202	1146
ATP2A3	5.23871	0.377967	1.13215	0.333848	0.738494	0.991202	1147
ATP2B1	191.821	-0.407033	0.676555	-0.601625	0.547423	0.991202	1148
ATP2B2	0.319714	1.79357	4.02282	0.445849	0.655706	0.991202	1149
ATP2B3	0.145592	-0.11766	4.04769	-0.0290684	0.97681	0.991202	1150
ATP2B4	261.219	2.06461	0.95181	2.16914	0.0300722	0.991202	1151
ATP2C1	0.0452698	0.335675	4.0584	0.0827112	0.934081	0.991202	1152
ATP2C2	0	NA	NA	NA	NA	NA	1153
ATP4A	0.565881	1.43526	3.69034	0.388923	0.697333	0.991202	1154
ATP4B	0	NA	NA	NA	NA	NA	1155
ATP5A1	1739.02	-0.534769	1.00761	-0.530732	0.595604	0.991202	1156
ATP5B	3613.73	0.0453918	0.37155	0.122169	0.902766	0.991202	1157
ATP5C1	3640.32	1.74502	0.934543	1.86724	0.0618675	0.991202	1158
ATP5D	1711.43	2.14404	1.02781	2.08602	0.0369765	0.991202	1159
ATP5E	685.903	-0.211961	0.40815	-0.519321	0.603537	0.991202	1160
ATP5EP2	0.328084	0.286347	3.26923	0.0875887	0.930204	0.991202	1161
ATP5F1	510.639	-0.998707	0.879794	-1.13516	0.256308	0.991202	1162
ATP5G1	570.261	1.26323	0.878322	1.43823	0.150367	0.991202	1163
ATP5G2	3721.38	0.562986	0.634307	0.887562	0.374776	0.991202	1164
ATP5G3	1032.45	-0.767841	0.664824	-1.15495	0.248109	0.991202	1165
ATP5H	1233.57	-0.197133	0.422489	-0.466599	0.640787	0.991202	1166
ATP5I	7068.96	3.60327	1.33252	2.7041	NA	NA	1167
ATP5J	200.904	1.16449	0.756324	1.53967	0.123641	0.991202	1168
ATP5L	5831.02	-0.271542	0.490804	-0.55326	0.580085	0.991202	1169
ATP5L2	10.9456	0.86937	0.87183	0.997179	0.318678	0.991202	1170
ATP5S	73.9681	-0.0725078	0.687821	-0.105417	0.916045	0.991202	1171
ATP5SL	732.15	2.80163	1.10824	2.528	NA	NA	1172
ATP6AP1	897.544	0.405197	0.467486	0.866758	0.386075	0.991202	1173
ATP6AP1L	6.77046	-0.649545	1.06161	-0.611851	0.540636	0.991202	1174
ATP6AP2	550.468	-0.0925723	0.494008	-0.18739	0.851355	0.991202	1175
ATP6V0A1	988.893	-0.460612	0.950345	-0.484679	0.627904	0.991202	1176
ATP6V0A2	59.8984	-0.507558	1.07899	-0.470402	0.638068	0.991202	1177
ATP6V0A4	0.0452698	0.335675	4.0584	0.0827112	0.934081	0.991202	1178
ATP6V0B	301.709	-0.392554	0.916907	-0.428128	0.668558	0.991202	1179
ATP6V0C	1750.68	-0.365058	0.635114	-0.574791	0.565433	0.991202	1180
ATP6V0CP3	0.135809	-0.437978	4.04171	-0.108364	0.913707	0.991202	1181
ATP6V0D1	283.478	-0.133508	0.408353	-0.326942	0.743712	0.991202	1182
ATP6V0D2	0	NA	NA	NA	NA	NA	1183
ATP6V0E1	1697.94	-0.348045	0.530153	-0.656499	0.511503	0.991202	1184
ATP6V0E2	235.428	0.349864	0.640777	0.545999	0.585066	0.991202	1185
ATP6V1A	171.589	-0.587935	0.631249	-0.931383	0.351655	0.991202	1186
ATP6V1B1	9.11233	0.360471	0.908209	0.396903	0.691439	0.991202	1187
ATP6V1B2	454.528	-0.664415	0.984736	-0.674714	0.499858	0.991202	1188
ATP6V1C1	192.746	-0.620801	1.26631	-0.490245	0.62396	0.991202	1189
ATP6V1C2	0.357539	0.990742	4.02987	0.245849	0.805799	0.991202	1190
ATP6V1D	420.35	-0.506955	0.92665	-0.547083	0.584321	0.991202	1191
ATP6V1E1	628.9	-0.94168	1.08945	-0.864361	0.38739	0.991202	1192
ATP6V1E2	3.55582	1.20213	1.04963	1.14528	0.252093	0.991202	1193
ATP6V1F	6.27094	-0.111769	1.00447	-0.111271	0.911401	0.991202	1194
ATP6V1G1	1457.53	1.41853	0.805625	1.76078	0.0782757	0.991202	1195
ATP6V1G2	6.91727	1.42566	0.986158	1.44567	0.148271	0.991202	1196
ATP6V1G3	0.145592	-0.11766	4.04769	-0.0290684	0.97681	0.991202	1197
ATP6V1H	519.903	-0.418378	0.831851	-0.502949	0.615	0.991202	1198
ATP7A	28.6901	-0.277976	0.669049	-0.41548	0.677791	0.991202	1199
ATP7B	101.162	1.56749	0.874191	1.79307	0.0729612	0.991202	1200
ATP8A1	99.8686	0.361651	0.643114	0.562344	0.573882	0.991202	1201
ATP8A2	6.09143	0.149238	0.867905	0.171952	0.863476	0.991202	1202
ATP8B1	2.07931	-1.36174	1.42226	-0.957446	0.338342	0.991202	1203
ATP8B2	227.977	-0.754945	1.03995	-0.725943	0.467874	0.991202	1204
ATP8B3	50.2139	2.08264	0.946112	2.20126	0.0277176	0.991202	1205
ATP8B4	0	NA	NA	NA	NA	NA	1206
ATP9A	40.4223	-0.308378	0.586539	-0.525758	0.599056	0.991202	1207
ATP9B	29.091	0.154139	0.589052	0.261674	0.793573	0.991202	1208
ATPAF1	730.23	0.984336	0.69565	1.41499	0.157072	0.991202	1209
ATPAF2	57.2854	-0.339918	0.638624	-0.532267	0.594541	0.991202	1210
ATPBD4	49.3848	-0.320386	0.917389	-0.349237	0.726911	0.991202	1211
ATPIF1	1429.96	-0.738828	0.95946	-0.770045	0.441273	0.991202	1212
ATR	125.446	0.843774	0.626754	1.34626	0.178219	0.991202	1213
ATRIP	60.9248	-0.920629	1.05406	-0.873414	0.382438	0.991202	1214
ATRN	77.4167	-0.289572	1.15326	-0.251091	0.801744	0.991202	1215
ATRNL1	39.7017	-0.606067	0.779722	-0.777286	0.43699	0.991202	1216
ATRX	98.8594	-0.567669	1.15557	-0.491247	0.623252	0.991202	1217
ATXN1	19.5766	0.136542	0.680938	0.20052	0.841074	0.991202	1218
ATXN10	681.621	-0.631514	0.519876	-1.21474	0.224466	0.991202	1219
ATXN1L	168.776	0.796637	0.669696	1.18955	0.234223	0.991202	1220
ATXN2	264.25	-0.745763	1.1452	-0.651209	0.514912	0.991202	1221
ATXN2L	981.94	-0.500906	0.825929	-0.606476	0.544198	0.991202	1222
ATXN3	120.564	-0.501452	0.844041	-0.594109	0.552439	0.991202	1223
ATXN3L	0.820508	1.057	3.24609	0.325623	0.74471	0.991202	1224
ATXN7	3.35574	-0.434606	1.34395	-0.323379	0.746409	0.991202	1225
ATXN7L1	120.503	1.97721	0.986175	2.00493	0.0449708	0.991202	1226
ATXN7L2	20.7882	-0.603045	0.80876	-0.745641	0.455884	0.991202	1227
ATXN7L3	262.622	-0.722361	0.822744	-0.877991	0.379949	0.991202	1228
ATXN7L3B	736.609	-0.509824	1.05247	-0.484409	0.628096	0.991202	1229
ATXN8OS	1.46135	2.28627	2.89063	0.790926	0.428987	0.991202	1230
AUH	75.0274	1.05139	0.730472	1.43933	0.150057	0.991202	1231
AUP1	343.903	-0.61917	0.73853	-0.838381	0.401817	0.991202	1232
AURKA	104.158	1.22256	0.887219	1.37797	0.168211	0.991202	1233
AURKAIP1	2086.03	1.09496	0.734727	1.49029	0.136148	0.991202	1234
AURKAPS1	19.3318	-0.494059	0.682305	-0.724103	0.469003	0.991202	1235
AURKB	93.6515	0.0723807	0.553441	0.130783	0.895947	0.991202	1236
AURKC	0.601116	0.138735	2.72123	0.0509824	0.95934	0.991202	1237
AUTS2	19.5107	-0.42654	0.763927	-0.558351	0.576604	0.991202	1238
AVEN	173.363	2.13828	0.99694	2.14485	0.0319651	0.991202	1239
AVIL	9.45154	2.33127	1.21056	1.92579	0.054131	0.991202	1240
AVL9	48.2209	-1.20212	0.997732	-1.20485	0.228261	0.991202	1241
AVP	0	NA	NA	NA	NA	NA	1242
AVPI1	219.951	1.26914	0.77597	1.63555	0.101934	0.991202	1243
AVPR1A	2.67307	-0.386524	1.36511	-0.283146	0.777065	0.991202	1244
AVPR1B	0.565881	1.43526	3.69034	0.388923	0.697333	0.991202	1245
AVPR2	0.273032	0.453167	4.03077	0.112427	0.910485	0.991202	1246
AWAT1	1.3067	0.201707	1.80607	0.111683	0.911075	0.991202	1247
AWAT2	0.182492	1.22682	4.04751	0.303105	0.76181	0.991202	1248
AXDND1	0	NA	NA	NA	NA	NA	1249
AXIN1	140.061	1.71142	0.916524	1.86729	0.0618609	0.991202	1250
AXIN2	20.3599	0.380966	0.693419	0.549402	0.582729	0.991202	1251
AXL	0.657834	3.14865	3.43595	0.916384	0.359466	0.991202	1252
AZGP1	0.137222	2.0626	4.06963	0.506828	0.612276	0.991202	1253
AZI1	83.7934	1.1286	0.814274	1.38602	0.165741	0.991202	1254
AZI2	73.5329	-0.688377	0.796488	-0.864264	0.387443	0.991202	1255
AZIN1	540.302	-0.672509	0.866221	-0.776371	0.43753	0.991202	1256
AZU1	0.364984	1.33447	4.01188	0.332629	0.739414	0.991202	1257
B2M	1428.17	0.0861833	0.419749	0.205321	0.837321	0.991202	1258
B3GALNT1	0	NA	NA	NA	NA	NA	1259
B3GALNT2	248.332	-0.619039	0.661457	-0.935871	0.349339	0.991202	1260
B3GALT1	31.415	-0.118217	0.531421	-0.222454	0.82396	0.991202	1261
B3GALT2	0.190862	-0.622771	4.03877	-0.154198	0.877454	0.991202	1262
B3GALT4	1.9547	1.49059	1.82649	0.8161	0.414443	0.991202	1263
B3GALT5	0.0452698	0.335675	4.0584	0.0827112	0.934081	0.991202	1264
B3GALT6	166.313	-0.702482	1.22907	-0.571554	0.567624	0.991202	1265
B3GALTL	76.4302	-0.848639	0.826921	-1.02626	0.304767	0.991202	1266
B3GAT1	1.94472	0.420772	1.4865	0.283062	0.77713	0.991202	1267
B3GAT2	19.0675	-0.569825	0.897944	-0.634588	0.525697	0.991202	1268
B3GAT3	76.4946	-0.864398	1.12565	-0.767912	0.44254	0.991202	1269
B3GNT1	173.442	1.45699	0.980198	1.48642	0.137167	0.991202	1270
B3GNT2	26.6464	0.527644	0.69133	0.76323	0.445326	0.991202	1271
B3GNT3	0.657834	3.14865	3.43595	0.916384	0.359466	0.991202	1272
B3GNT4	0	NA	NA	NA	NA	NA	1273
B3GNT5	45.6874	0.0050958	0.677353	0.00752311	0.993997	0.998369	1274
B3GNT6	0	NA	NA	NA	NA	NA	1275
B3GNT8	0	NA	NA	NA	NA	NA	1276
B3GNTL1	8.29099	-0.0361685	0.850836	-0.0425093	0.966093	0.991202	1277
B4GALNT1	33.461	-0.29918	1.0019	-0.298612	0.765236	0.991202	1278
B4GALNT2	0	NA	NA	NA	NA	NA	1279
B4GALNT3	172.197	-0.00260645	0.415431	-0.00627409	0.994994	0.998369	1280
B4GALNT4	48.9429	-0.577919	0.639291	-0.904	0.365995	0.991202	1281
B4GALT1	55.5215	-0.636096	0.783623	-0.811737	0.416942	0.991202	1282
B4GALT2	145.308	-0.0882327	0.426231	-0.207007	0.836005	0.991202	1283
B4GALT3	0.274445	2.62935	4.04508	0.650012	0.515684	0.991202	1284
B4GALT4	422.494	2.43108	1.04606	2.32402	NA	NA	1285
B4GALT5	128.006	-0.422525	0.744138	-0.567805	0.570168	0.991202	1286
B4GALT6	208.211	-0.459148	0.388029	-1.18328	0.236698	0.991202	1287
B4GALT7	22.9473	-0.25014	0.531257	-0.470846	0.63775	0.991202	1288
NCR3LG1	207.226	-0.26908	0.707722	-0.380205	0.703793	0.991202	1289
B9D1	1001.38	2.72323	1.03176	2.6394	0.00830539	0.991202	1290
B9D2	18.8223	0.795246	0.925329	0.85942	0.390109	0.991202	1291
BAALC	1.11189	-1.86849	1.99332	-0.937377	0.348565	0.991202	1292
BAAT	0	NA	NA	NA	NA	NA	1293
BABAM1	281.902	-0.63934	1.30617	-0.489477	0.624504	0.991202	1294
BACE1	190.809	-0.200359	0.473973	-0.422723	0.672497	0.991202	1295
BACE2	322.24	-0.402415	0.815955	-0.493183	0.621883	0.991202	1296
BACH1	180.818	1.52107	0.914388	1.66349	0.0962147	0.991202	1297
BACH2	18.6453	0.0766867	0.631858	0.121367	0.9034	0.991202	1298
BAD	115.646	-0.344667	0.823753	-0.41841	0.675647	0.991202	1299
BAG1	351.843	1.12917	0.787759	1.43339	0.151747	0.991202	1300
BAG2	144.832	-0.225271	0.394925	-0.570415	0.568397	0.991202	1301
BAG3	524.496	0.153886	0.412821	0.372768	0.709321	0.991202	1302
BAG4	260.143	-0.660943	1.06035	-0.623324	0.533072	0.991202	1303
BAG5	3.55846	-0.0255212	1.33814	-0.0190721	0.984784	0.994262	1304
BAG6	311.219	-0.671416	0.697758	-0.962248	0.335925	0.991202	1305
BAHCC1	58.6275	-0.194007	0.573021	-0.338569	0.734935	0.991202	1306
BAHD1	54.7838	0.0148605	0.604734	0.0245736	0.980395	0.992102	1307
BAI1	3.28288	1.31273	1.33084	0.986391	0.323941	0.991202	1308
BAI2	45.9716	-0.266087	0.60772	-0.437844	0.661499	0.991202	1309
BAI3	8.95436	0.696182	0.914342	0.761402	0.446417	0.991202	1310
BAIAP2	385.235	0.992746	0.670964	1.47958	0.138985	0.991202	1311
BAIAP2L1	481.937	0.309056	0.49246	0.627576	0.530281	0.991202	1312
BAIAP2L2	0.835834	-1.51871	2.50613	-0.605999	0.544515	0.991202	1313
BAIAP3	6.9345	1.66461	1.36135	1.22276	0.22142	0.991202	1314
BAK1	148.076	-0.0307106	0.510084	-0.0602071	0.951991	0.991202	1315
BAMBI	143.411	0.804782	0.637792	1.26183	0.207012	0.991202	1316
BANF1	415.818	-0.0962693	0.353023	-0.272699	0.785084	0.991202	1317
BANF2	0.137222	2.0626	4.06963	0.506828	0.612276	0.991202	1318
BANK1	0	NA	NA	NA	NA	NA	1319
BANP	76.5361	-0.26454	0.443537	-0.596434	0.550885	0.991202	1320
BAP1	694.752	-0.547147	0.746819	-0.732636	0.46378	0.991202	1321
BARD1	223.142	1.69938	0.939742	1.80835	0.0705527	0.991202	1322
BARHL1	0	NA	NA	NA	NA	NA	1323
BARHL2	30.5816	1.53043	0.830405	1.84299	0.0653303	0.991202	1324
BARX1	1520.56	0.235873	0.506347	0.465832	0.641336	0.991202	1325
BARX2	7.10744	-0.0338612	0.915403	-0.0369905	0.970493	0.991202	1326
BASP1	1.32413	2.12593	2.93779	0.723649	0.469282	0.991202	1327
BASP1P1	0.0452698	0.335675	4.0584	0.0827112	0.934081	0.991202	1328
BATF	0	NA	NA	NA	NA	NA	1329
BATF2	1.46126	3.12047	2.41589	1.29164	0.19648	0.991202	1330
BATF3	72.287	1.36547	0.780845	1.74871	0.0803413	0.991202	1331
BAX	274.54	0.414239	0.539878	0.767282	0.442914	0.991202	1332
BAZ1A	849.457	1.70646	0.925559	1.8437	NA	NA	1333
BAZ1B	814.332	2.25249	1.085	2.07603	NA	NA	1334
BAZ2A	468.897	-0.493724	0.921361	-0.535864	0.592053	0.991202	1335
BAZ2B	23.5795	-0.473523	0.953415	-0.49666	0.619429	0.991202	1336
BBC3	5.23281	-0.139207	0.932639	-0.149261	0.881347	0.991202	1337
BBOX1	0	NA	NA	NA	NA	NA	1338
BBS1	127.008	0.530368	0.677565	0.782757	0.43377	0.991202	1339
BBS10	8.6077	-0.711197	0.816973	-0.870527	0.384012	0.991202	1340
BBS12	33.7394	0.561234	0.677541	0.82834	0.407478	0.991202	1341
BBS2	985.141	1.30714	0.814001	1.60582	0.108314	0.991202	1342
BBS4	116.343	-0.44574	0.724018	-0.615647	0.538127	0.991202	1343
BBS7	132.082	-0.465422	1.04494	-0.445407	0.656026	0.991202	1344
BBS9	337.367	2.86429	1.18207	2.42311	NA	NA	1345
BBX	1145.48	0.790129	0.680568	1.16099	0.245648	0.991202	1346
BCAM	21.5519	0.556416	0.683797	0.813714	0.415809	0.991202	1347
BCAN	1.17435	-1.25513	2.55478	-0.491288	0.623223	0.991202	1348
BCAP29	207.258	-0.515322	1.08151	-0.476486	0.633728	0.991202	1349
BCAP31	38.8205	-0.089958	1.06337	-0.0845968	0.932582	0.991202	1350
BCAR1	0.182492	1.22682	4.04751	0.303105	0.76181	0.991202	1351
BCAR3	4.92607	-0.101404	1.05409	-0.0961998	0.923362	0.991202	1352
BCAS1	14.0403	3.59566	1.30282	2.75991	0.00578165	0.991202	1353
BCAS2	1794.88	-0.0235383	0.504411	-0.0466649	0.96278	0.991202	1354
BCAS3	81.2842	-0.637442	0.744348	-0.856376	0.39179	0.991202	1355
BCAS4	22.8139	-0.0142932	0.685426	-0.020853	0.983363	0.993284	1356
BCAT1	699.598	-0.447815	0.958032	-0.467432	0.64019	0.991202	1357
BCAT2	1388.29	2.17625	0.921431	2.36181	0.0181859	0.991202	1358
BCCIP	5051.56	1.57432	0.858886	1.83297	0.0668065	0.991202	1359
BCDIN3D	19.1057	0.459071	0.884405	0.519073	0.60371	0.991202	1360
BCHE	4.81678	-0.645197	0.996802	-0.647267	0.517459	0.991202	1361
BCKDHA	30.2965	-0.640237	0.649125	-0.986308	0.323982	0.991202	1362
BCKDHB	51.344	-0.801604	0.784482	-1.02183	0.306863	0.991202	1363
BCKDK	1592.34	2.34702	0.991629	2.36683	NA	NA	1364
BCL10	43.3076	-0.470449	1.03142	-0.456119	0.648305	0.991202	1365
BCL11A	50.4288	-0.477566	0.641365	-0.744608	0.456508	0.991202	1366
BCL11B	2.2839	-0.151019	1.3982	-0.10801	0.913988	0.991202	1367
BCL2	10.1366	0.591476	0.956794	0.618185	0.536453	0.991202	1368
BCL2A1	0	NA	NA	NA	NA	NA	1369
BCL2L1	182.113	-0.508194	0.918838	-0.553084	0.580206	0.991202	1370
BCL2L10	0	NA	NA	NA	NA	NA	1371
BCL2L11	227.264	2.88143	1.2068	2.38766	NA	NA	1372
BCL2L12	721.407	-0.29272	0.862738	-0.339292	0.73439	0.991202	1373
BCL2L13	67.2981	-0.515614	0.477638	-1.07951	0.280361	0.991202	1374
BCL2L14	0	NA	NA	NA	NA	NA	1375
BCL2L15	0.673303	-2.29352	2.53742	-0.903878	0.36606	0.991202	1376
BCL3	2.31858	2.88707	2.42445	1.19081	0.233727	0.991202	1377
BCL6	21.3153	-0.407891	0.544893	-0.74857	0.454117	0.991202	1378
BCL6B	1.31454	0.335638	2.33059	0.144015	0.885489	0.991202	1379
BCL7A	136.946	0.808835	0.568906	1.42174	0.155103	0.991202	1380
BCL7B	38.6231	-0.471215	0.874169	-0.539043	0.589857	0.991202	1381
BCL7C	129.482	0.840587	0.737048	1.14048	0.254087	0.991202	1382
BCL9	61.4402	-0.513296	1.08499	-0.473086	0.636152	0.991202	1383
BCL9L	19.4811	-0.708632	0.640275	-1.10676	0.268397	0.991202	1384
BCLAF1	899.828	-0.610795	1.01593	-0.601216	0.547696	0.991202	1385
BCMO1	0.357539	0.990742	4.02987	0.245849	0.805799	0.991202	1386
BCO2	2.42794	-0.449384	1.3947	-0.322207	0.747296	0.991202	1387
BCOR	1494.54	-0.0392228	0.417414	-0.0939661	0.925136	0.991202	1388
BCORL1	4.12857	-0.859053	1.2309	-0.697908	0.485235	0.991202	1389
BCR	110.135	-0.744501	0.585624	-1.2713	0.203623	0.991202	1390
BCRP2	1.89555	0.656329	1.8765	0.349763	0.726516	0.991202	1391
BCRP3	106.369	-0.581135	0.474026	-1.22596	0.220215	0.991202	1392
BCS1L	751.485	0.531056	0.431237	1.23147	0.218147	0.991202	1393
BDH1	29.0755	-0.401356	0.79095	-0.507435	0.611849	0.991202	1394
BDH2	119.805	-0.915921	0.861138	-1.06362	0.287502	0.991202	1395
BDKRB1	0.257217	1.44408	4.04064	0.357389	0.720801	0.991202	1396
BDKRB2	0.529124	-0.517606	2.48551	-0.20825	0.835034	0.991202	1397
BDNF	0	NA	NA	NA	NA	NA	1398
BDP1	70.0771	-0.673932	0.840509	-0.801814	0.42266	0.991202	1399
BEAN1	0.137222	2.0626	4.06963	0.506828	0.612276	0.991202	1400
BECN1	275.649	-0.793009	1.01042	-0.784834	0.432551	0.991202	1401
BEGAIN	0.24631	-0.622771	4.03877	-0.154198	0.877454	0.991202	1402
BEND2	0	NA	NA	NA	NA	NA	1403
BEND3	22.8861	-0.675463	0.731988	-0.922779	0.356123	0.991202	1404
BEND4	190.355	-0.402737	0.638252	-0.631001	0.52804	0.991202	1405
BEND5	0.913638	1.3905	2.65896	0.52295	0.601009	0.991202	1406
BEND6	10.0407	0.0204469	0.778303	0.0262711	0.979041	0.991708	1407
BEND7	0.391902	-1.46235	3.11041	-0.470146	0.63825	0.991202	1408
BEST1	3.29623	2.67614	1.26962	2.10783	0.0350461	0.991202	1409
BEST2	0.274445	2.62935	4.04508	0.650012	0.515684	0.991202	1410
BEST3	0.594159	2.53228	3.52238	0.718913	0.472194	0.991202	1411
BEST4	0.0452698	0.335675	4.0584	0.0827112	0.934081	0.991202	1412
BET1	432.615	-0.255626	0.713633	-0.358203	0.720191	0.991202	1413
BET1L	121.187	-0.430306	1.20526	-0.357022	0.721075	0.991202	1414
BET3L	0.182492	1.22682	4.04751	0.303105	0.76181	0.991202	1415
BEX1	134.188	2.48098	1.0657	2.32804	0.01991	0.991202	1416
BEX2	326.451	0.744021	0.509396	1.46059	0.144127	0.991202	1417
BEX4	639.881	1.03484	0.715165	1.447	0.147897	0.991202	1418
BEX5	4.45012	0.956302	1.19503	0.80023	0.423578	0.991202	1419
BFAR	844.733	2.6088	1.09615	2.37996	NA	NA	1420
BFSP1	29.0672	1.69655	1.07647	1.57604	0.115016	0.991202	1421
BFSP2	0	NA	NA	NA	NA	NA	1422
BGLAP	25.0911	1.61548	1.07728	1.49959	0.133721	0.991202	1423
BGN	0.0452698	0.335675	4.0584	0.0827112	0.934081	0.991202	1424
BHLHA15	3.78916	0.129961	1.06331	0.122223	0.902723	0.991202	1425
BHLHB9	0	NA	NA	NA	NA	NA	1426
BHLHE22	2.37758	2.72466	1.65704	1.64429	0.100115	0.991202	1427
BHLHE23	0.847029	-0.579284	2.52267	-0.229631	0.818378	0.991202	1428
BHLHE40	433.399	-0.376653	0.916106	-0.411146	0.680966	0.991202	1429
BHLHE41	16.3873	-0.641922	0.923456	-0.69513	0.486974	0.991202	1430
BHMT	1.11355	-0.955559	2.29412	-0.416526	0.677025	0.991202	1431
BHMT2	0.137222	2.0626	4.06963	0.506828	0.612276	0.991202	1432
BICC1	152.07	2.12714	1.05	2.02584	0.042781	0.991202	1433
BICD1	3.1345	-0.0625241	1.29333	-0.0483437	0.961442	0.991202	1434
BICD2	105.724	-0.764878	0.769806	-0.993598	0.320419	0.991202	1435
BIK	18.3792	2.8276	1.06329	2.65929	0.00783064	0.991202	1436
BIN1	1.72318	-1.2131	1.71531	-0.707221	0.479429	0.991202	1437
BIN2	0	NA	NA	NA	NA	NA	1438
BIN3	150.013	-0.297749	0.387135	-0.769109	0.441828	0.991202	1439
BIRC2	672.508	1.38031	0.777137	1.77615	0.0757077	0.991202	1440
BIRC3	0.137222	2.0626	4.06963	0.506828	0.612276	0.991202	1441
BIRC5	1201.7	0.254612	0.404534	0.629395	0.52909	0.991202	1442
BIRC6	84.63	-0.962581	0.957172	-1.00565	0.314583	0.991202	1443
BIRC7	0.520611	2.27986	4.0628	0.561155	0.574692	0.991202	1444
BIRC8	0.547476	1.43684	3.60878	0.398151	0.690519	0.991202	1445
BLCAP	0.795199	1.64829	2.68806	0.61319	0.539751	0.991202	1446
BLID	0.548889	3.35669	4.01201	0.836661	0.402783	0.991202	1447
BLK	0.137222	2.0626	4.06963	0.506828	0.612276	0.991202	1448
BLM	199.241	0.776211	0.659939	1.17619	0.239521	0.991202	1449
BLMH	383.45	0.132914	0.537996	0.247054	0.804866	0.991202	1450
BLNK	1.57035	1.43571	1.92206	0.746962	0.455087	0.991202	1451
BLOC1S1	145.381	-0.598252	0.768965	-0.777996	0.436571	0.991202	1452
BLOC1S2	251.645	-0.431519	0.850638	-0.507288	0.611953	0.991202	1453
BLOC1S3	38.8894	3.05074	1.17182	2.60343	0.00922952	0.991202	1454
BLVRA	205.625	-0.599041	0.84772	-0.706651	0.479784	0.991202	1455
BLVRB	104.075	-0.497903	0.59719	-0.833744	0.404425	0.991202	1456
BLZF1	985.613	1.62242	0.890727	1.82146	0.0685369	0.991202	1457
BMF	14.9914	0.547994	0.950381	0.576605	0.564207	0.991202	1458
BMP1	54.2338	0.658109	0.529616	1.24262	0.214009	0.991202	1459
BMP10	0	NA	NA	NA	NA	NA	1460
BMP15	0	NA	NA	NA	NA	NA	1461
BMP2	9.93622	-0.685045	1.02281	-0.669765	0.503008	0.991202	1462
BMP2K	105.717	-0.0632417	0.409395	-0.154476	0.877234	0.991202	1463
BMP3	1.73507	0.466228	1.60017	0.291361	0.770775	0.991202	1464
BMP4	39.4331	-0.359796	0.831933	-0.432482	0.665391	0.991202	1465
BMP5	0.683085	-2.2851	2.72197	-0.839501	0.401188	0.991202	1466
BMP6	64.481	0.396811	0.513435	0.772856	0.439608	0.991202	1467
BMP7	92.9953	-0.657764	1.16129	-0.566408	0.571116	0.991202	1468
BMP8A	0.227762	0.767718	4.03664	0.190187	0.849162	0.991202	1469
BMP8B	12.3986	-0.108544	0.916348	-0.118453	0.905709	0.991202	1470
BMPER	7.14791	1.76728	1.56018	1.13275	0.257321	0.991202	1471
BMPR1A	178.377	-0.433081	0.883143	-0.490385	0.623861	0.991202	1472
BMPR1B	36.2201	-0.437581	1.01574	-0.4308	0.666614	0.991202	1473
BMPR2	362.444	0.686095	0.537617	1.27618	0.201893	0.991202	1474
BMS1	665.935	-0.017767	0.411035	-0.043225	0.965522	0.991202	1475
BMX	0.0452698	0.335675	4.0584	0.0827112	0.934081	0.991202	1476
BNC1	7.73207	1.3053	1.12866	1.1565	0.247478	0.991202	1477
BNC2	20.2381	0.375586	0.644856	0.582434	0.560275	0.991202	1478
BNIP1	69.3411	-0.208583	0.452218	-0.461245	0.644623	0.991202	1479
BNIP2	205.318	-0.336401	0.542128	-0.62052	0.534915	0.991202	1480
BNIP3	2378.85	0.842855	0.70989	1.1873	0.235108	0.991202	1481
BNIP3L	534.122	1.57521	0.922515	1.70752	0.0877254	0.991202	1482
BNIPL	1.05756	-0.736343	2.00339	-0.367549	0.713209	0.991202	1483
BOC	9.43152	0.300403	1.00248	0.299661	0.764436	0.991202	1484
BOD1	417.861	-0.354834	0.438232	-0.809693	0.418117	0.991202	1485
BOD1L1	103.279	1.03808	0.769543	1.34895	0.177352	0.991202	1486
BOK	0.211947	2.27986	4.0628	0.561155	0.574692	0.991202	1487
BOLA1	16.7024	0.65286	0.962313	0.678428	0.4975	0.991202	1488
BOLA2B	1032.46	-0.0449456	0.386993	-0.116141	0.907541	0.991202	1489
BOLA3	925.52	0.23693	0.455447	0.520213	0.602915	0.991202	1490
BOLL	0	NA	NA	NA	NA	NA	1491
BOP1	690.692	1.39292	0.872324	1.59679	0.110312	0.991202	1492
BORA	130.527	-0.207612	0.649315	-0.31974	0.749166	0.991202	1493
BPGM	65.4443	-0.53039	0.515118	-1.02965	0.303175	0.991202	1494
BPHL	122.736	-0.536187	0.437509	-1.22555	0.220369	0.991202	1495
BPI	0	NA	NA	NA	NA	NA	1496
BPIFA2	0	NA	NA	NA	NA	NA	1497
BPIFA3	0	NA	NA	NA	NA	NA	1498
BPIFA4P	0	NA	NA	NA	NA	NA	1499
BPIFB1	0.135809	-0.437978	4.04171	-0.108364	0.913707	0.991202	1500
BPIFB2	0	NA	NA	NA	NA	NA	1501
BPIFB3	0.548889	3.35669	4.01201	0.836661	0.402783	0.991202	1502
BPIFB4	0	NA	NA	NA	NA	NA	1503
BPIFB6	0	NA	NA	NA	NA	NA	1504
BPIFC	0	NA	NA	NA	NA	NA	1505
BPNT1	342.366	0.604998	0.595466	1.01601	0.309626	0.991202	1506
BPTF	225.688	-0.284861	0.64035	-0.444852	0.656427	0.991202	1507
BRAF	1346.65	2.79994	1.14346	2.44866	0.0143389	0.991202	1508
BRAP	224.608	-0.400928	0.933329	-0.429568	0.66751	0.991202	1509
BRAT1	412.124	0.265411	0.353047	0.751771	0.452189	0.991202	1510
BRCA1	267.401	1.0631	0.742917	1.43099	0.152434	0.991202	1511
BRCA2	53.5138	-0.930543	1.03821	-0.896299	0.370093	0.991202	1512
BRCC3	18.43	-0.330941	0.710328	-0.465899	0.641288	0.991202	1513
BRD1	87.5019	-0.422907	0.554705	-0.7624	0.445821	0.991202	1514
BRD2	2768.95	1.29806	0.837813	1.54935	0.121299	0.991202	1515
BRD3	391.837	-0.285493	0.444208	-0.6427	0.520419	0.991202	1516
BRD4	1340.27	0.339747	0.389533	0.87219	0.383105	0.991202	1517
BRD7	259.629	-0.928382	1.04421	-0.889077	0.373962	0.991202	1518
BRD8	2.8608	1.5469	1.76639	0.875741	0.381171	0.991202	1519
BRD9	185.563	-0.0558853	0.40403	-0.13832	0.889988	0.991202	1520
BRDT	0	NA	NA	NA	NA	NA	1521
BRE	6.66381	0.40928	1.25688	0.325633	0.744702	0.991202	1522
BREA2	0	NA	NA	NA	NA	NA	1523
BRF1	36.3009	1.53951	0.963819	1.5973	0.110198	0.991202	1524
BRF2	58.5856	-0.603894	0.606781	-0.995243	0.319618	0.991202	1525
BRI3	737.687	-0.335538	0.367401	-0.913276	0.361098	0.991202	1526
BRI3BP	1067.79	2.59329	1.0437	2.48471	0.0129656	0.991202	1527
BRIP1	51.2862	-0.883276	0.871493	-1.01352	0.310812	0.991202	1528
BRIX1	2930.84	1.83359	0.916876	1.99983	0.0455191	0.991202	1529
BRK1	532.31	-0.762172	0.945159	-0.806396	0.420015	0.991202	1530
BRMS1	300.602	0.179002	0.468345	0.382201	0.702312	0.991202	1531
BRMS1L	90.9853	-0.764472	0.752421	-1.01602	0.309622	0.991202	1532
BROX	495.51	-0.863904	1.15764	-0.746264	0.455508	0.991202	1533
MPC2	449.555	-0.552998	0.693258	-0.797679	0.425057	0.991202	1534
MPC1	1813.26	0.817476	0.695267	1.17577	0.239686	0.991202	1535
BRPF1	50.9399	-0.455036	1.0643	-0.427543	0.668984	0.991202	1536
BRPF3	150.627	-0.00400644	0.372527	-0.0107548	0.991419	0.99712	1537
BRS3	1.08649	3.11284	3.22459	0.965342	0.334374	0.991202	1538
BRSK1	35.3908	0.220764	1.07677	0.205024	0.837553	0.991202	1539
BRSK2	138.466	1.08517	0.809926	1.33984	0.180298	0.991202	1540
BRWD1	970.445	1.36534	0.830094	1.6448	0.100011	0.991202	1541
BRWD3	51.9448	-0.634364	1.09547	-0.579081	0.562535	0.991202	1542
BSCL2	91.4984	-0.615951	0.986717	-0.624242	0.532468	0.991202	1543
BSDC1	131.547	-0.349702	0.671349	-0.520894	0.60244	0.991202	1544
BSG	5091.2	1.31498	0.757789	1.73529	0.0826898	0.991202	1545
BSN	2.66642	-0.514539	1.2556	-0.409796	0.681956	0.991202	1546
BSND	0	NA	NA	NA	NA	NA	1547
BSPH1	0	NA	NA	NA	NA	NA	1548
BSPRY	2.07821	1.34077	1.58822	0.844197	0.398559	0.991202	1549
BST1	1.265	0.977267	2.40688	0.40603	0.68472	0.991202	1550
BST2	2.47688	4.31319	2.00727	2.14878	0.0316516	0.991202	1551
BSX	0.0452698	0.335675	4.0584	0.0827112	0.934081	0.991202	1552
BTAF1	701.201	1.24642	0.790709	1.57634	0.114948	0.991202	1553
BTBD1	1697.92	-0.478097	0.842539	-0.567448	0.57041	0.991202	1554
BTBD10	89.5853	-0.189256	0.828455	-0.228444	0.819301	0.991202	1555
BTBD11	10.1554	1.00716	0.901469	1.11725	0.263889	0.991202	1556
BTBD16	0.606386	2.52938	2.7475	0.92061	0.357254	0.991202	1557
BTBD17	0	NA	NA	NA	NA	NA	1558
BTBD18	0	NA	NA	NA	NA	NA	1559
BTBD19	0.0452698	0.335675	4.0584	0.0827112	0.934081	0.991202	1560
BTBD2	565.203	-0.0708113	0.440267	-0.160837	0.872222	0.991202	1561
BTBD3	940.798	2.88823	1.10134	2.62246	NA	NA	1562
BTBD6	161.065	-0.602908	0.990858	-0.608471	0.542875	0.991202	1563
BTBD7	158.428	-0.72157	0.881105	-0.818937	0.412822	0.991202	1564
BTBD8	9.48575	-0.286557	0.90419	-0.316922	0.751303	0.991202	1565
BTBD9	85.8511	0.586173	0.500018	1.1723	0.241075	0.991202	1566
BTC	0	NA	NA	NA	NA	NA	1567
BTD	165.066	0.241701	0.573921	0.421139	0.673654	0.991202	1568
BTF3	2520.52	-0.639016	0.806207	-0.79262	0.427999	0.991202	1569
BTF3L4	176.389	-0.963638	0.758533	-1.2704	0.203943	0.991202	1570
BTF3P11	3.74726	2.46633	1.29507	1.9044	0.0568585	0.991202	1571
BTG1	477.336	1.69728	0.891169	1.90456	0.0568378	0.991202	1572
BTG2	52.7083	-0.035314	0.669312	-0.0527617	0.957922	0.991202	1573
BTG3	65.0144	-0.320358	0.775842	-0.412916	0.679668	0.991202	1574
BTG4	0	NA	NA	NA	NA	NA	1575
BTK	0.585301	0.776974	2.33531	0.332707	0.739355	0.991202	1576
BTLA	0	NA	NA	NA	NA	NA	1577
BTN1A1	0	NA	NA	NA	NA	NA	1578
BTN2A1	226.436	-0.306123	0.527966	-0.579816	0.562039	0.991202	1579
BTN2A2	52.1823	0.240581	0.468142	0.513905	0.607318	0.991202	1580
BTN3A1	7.05735	-0.604103	0.896806	-0.673616	0.500556	0.991202	1581
BTN3A2	67.4547	2.51968	1.22582	2.05551	0.0398298	0.991202	1582
BTN3A3	1.43546	-0.374237	1.61789	-0.231312	0.817073	0.991202	1583
BTNL2	0	NA	NA	NA	NA	NA	1584
BTNL3	0	NA	NA	NA	NA	NA	1585
BTNL8	0	NA	NA	NA	NA	NA	1586
BTNL9	0	NA	NA	NA	NA	NA	1587
BTRC	226.381	-0.434921	0.567867	-0.765885	0.443745	0.991202	1588
BUB1	616.552	-0.42209	0.843354	-0.50049	0.61673	0.991202	1589
BUB1B	557.868	0.508218	0.483228	1.05171	0.292931	0.991202	1590
BUB3	2009.21	0.281159	0.456705	0.615624	0.538143	0.991202	1591
BUD13	47.3193	0.522953	0.630848	0.828967	0.407123	0.991202	1592
BUD31	806.092	1.25293	0.77744	1.61161	0.107047	0.991202	1593
BVES	112.894	-0.17409	0.499924	-0.348233	0.727665	0.991202	1594
BYSL	433.453	1.42906	0.804392	1.77657	0.0756388	0.991202	1595
BZRAP1	0	NA	NA	NA	NA	NA	1596
BZW1	954.863	-0.371365	0.607997	-0.6108	0.541332	0.991202	1597
BZW2	1059.16	-0.270541	0.547918	-0.493762	0.621474	0.991202	1598
C10orf10	2.33979	0.28531	1.57961	0.18062	0.856666	0.991202	1599
DNAJC9-AS1	0.0452698	0.335675	4.0584	0.0827112	0.934081	0.991202	1600
C10orf105	0	NA	NA	NA	NA	NA	1601
C10orf107	3.03047	-0.0260648	1.2271	-0.021241	0.983053	0.993255	1602
C10orf108	0	NA	NA	NA	NA	NA	1603
C10orf11	4.94982	2.7995	1.75353	1.5965	0.110378	0.991202	1604
C10orf111	0.609881	-0.930947	2.75749	-0.337606	0.73566	0.991202	1605
C10orf113	0.0452698	0.335675	4.0584	0.0827112	0.934081	0.991202	1606
C10orf116	0	NA	NA	NA	NA	NA	1607
C10orf118	458.912	0.0943785	0.463212	0.203748	0.83855	0.991202	1608
C10orf12	389.791	1.28705	0.737239	1.74577	0.0808516	0.991202	1609
C10orf120	0	NA	NA	NA	NA	NA	1610
TEX36	0	NA	NA	NA	NA	NA	1611
FUOM	14.2733	-0.356112	0.678223	-0.525067	0.599537	0.991202	1612
C10orf128	0	NA	NA	NA	NA	NA	1613
C10orf129	0.145592	-0.11766	4.04769	-0.0290684	0.97681	0.991202	1614
C10orf131	7.37398	0.669801	1.08732	0.616011	0.537887	0.991202	1615
LINC00619	0.274445	2.62935	4.04508	0.650012	0.515684	0.991202	1616
C10orf137	297.928	-0.616872	0.706317	-0.873364	0.382465	0.991202	1617
SKIDA1	0.994683	0.577581	2.17578	0.265459	0.790656	0.991202	1618
C10orf2	540.128	0.48458	0.548224	0.883909	0.376745	0.991202	1619
C10orf25	0.743609	2.80383	2.54206	1.10298	0.270037	0.991202	1620
WBP1L	70.3097	0.0493975	0.563168	0.0877136	0.930104	0.991202	1621
TBATA	0.137222	2.0626	4.06963	0.506828	0.612276	0.991202	1622
R3HCC1L	147.466	-0.304468	0.508354	-0.598929	0.54922	0.991202	1623
C10orf32	220.167	1.16272	0.769601	1.51081	0.130836	0.991202	1624
C10orf35	28.1346	-0.739837	0.650841	-1.13674	0.255647	0.991202	1625
CACUL1	295.37	-0.481564	0.918711	-0.524174	0.600158	0.991202	1626
C10orf47	284.85	1.14725	0.586101	1.95742	0.0502981	0.991202	1627
C10orf53	0	NA	NA	NA	NA	NA	1628
C10orf54	0.81165	-0.218746	2.16065	-0.101241	0.919359	0.991202	1629
C10orf55	0.319714	1.79357	4.02282	0.445849	0.655706	0.991202	1630
C10orf62	6.12511	1.51572	1.16919	1.29639	0.194842	0.991202	1631
C10orf67	2.05112	-0.858331	1.50983	-0.568494	0.5697	0.991202	1632
C10orf68	0.0905396	-0.123426	4.04757	-0.030494	0.975673	0.991202	1633
C10orf71	0	NA	NA	NA	NA	NA	1634
C10orf76	51.1954	-0.363879	0.795166	-0.457615	0.647229	0.991202	1635
PLEKHS1	0.612707	1.78576	3.58982	0.497451	0.618871	0.991202	1636
C10orf82	0.610898	0.201605	2.82457	0.0713754	0.943099	0.991202	1637
C10orf88	84.585	-0.1327	0.552386	-0.24023	0.810152	0.991202	1638
C10orf90	0	NA	NA	NA	NA	NA	1639
C10orf91	1.67179	1.89255	1.75508	1.07832	0.280889	0.991202	1640
C10orf95	0.363571	-0.0236316	4.01572	-0.00588477	0.995305	0.998369	1641
CCDC172	0.0452698	0.335675	4.0584	0.0827112	0.934081	0.991202	1642
C10orf99	0.257217	1.44408	4.04064	0.357389	0.720801	0.991202	1643
C11orf1	49.5871	1.79888	1.05332	1.70781	0.0876709	0.991202	1644
C11orf10	542.488	0.357273	0.599806	0.595648	0.55141	0.991202	1645
C11orf16	0	NA	NA	NA	NA	NA	1646
VPS51	230.202	0.636858	0.517042	1.23173	0.218049	0.991202	1647
C11orf20	2.40308	1.11667	1.33064	0.839194	0.40136	0.991202	1648
C11orf21	0.137222	2.0626	4.06963	0.506828	0.612276	0.991202	1649
C11orf24	148.806	-0.704184	1.05413	-0.668023	0.504119	0.991202	1650
C11orf30	264.119	-0.045511	0.422883	-0.107621	0.914296	0.991202	1651
C11orf31	161.424	-0.589194	1.00183	-0.588118	0.556453	0.991202	1652
C11orf34	0	NA	NA	NA	NA	NA	1653
C11orf35	10.9118	0.253087	0.742878	0.340685	0.733341	0.991202	1654
C11orf40	0	NA	NA	NA	NA	NA	1655
KIAA1549L	9.18354	-0.0321095	0.77839	-0.0412512	0.967096	0.991202	1656
C11orf42	0	NA	NA	NA	NA	NA	1657
C11orf45	0	NA	NA	NA	NA	NA	1658
ARL14EP	29.9781	-0.391498	0.985686	-0.397183	0.691233	0.991202	1659
C11orf48	17.1406	0.0229602	0.850257	0.0270038	0.978457	0.991665	1660
C11orf49	591.222	2.29956	1.00198	2.29503	0.0217316	0.991202	1661
ANAPC15	140.983	-0.711969	0.955928	-0.744793	0.456397	0.991202	1662
C11orf52	2.97387	0.874926	1.28097	0.683018	0.494595	0.991202	1663
C11orf53	0	NA	NA	NA	NA	NA	1664
C11orf54	130.639	0.440492	0.636005	0.692592	0.488565	0.991202	1665
C11orf57	128.012	-0.581244	0.736669	-0.789017	0.430102	0.991202	1666
C11orf58	6205.06	1.9245	0.942224	2.04251	0.0411013	0.991202	1667
MSANTD2	48.408	-0.754186	0.781704	-0.964797	0.334647	0.991202	1668
C11orf63	23.6905	1.16399	0.625165	1.8619	0.0626175	0.991202	1669
C11orf65	1.65908	-0.535983	1.55115	-0.34554	0.729688	0.991202	1670
AAMDC	188.272	1.93979	0.99692	1.94579	0.0516805	0.991202	1671
C11orf70	37.2452	0.801975	0.475095	1.68803	0.0914056	0.991202	1672
C11orf73	362.087	-0.497844	1.04478	-0.476505	0.633715	0.991202	1673
C11orf74	41.325	-1.23599	0.994654	-1.24263	0.214003	0.991202	1674
C11orf75	44.0198	-0.640585	0.877172	-0.730284	0.465217	0.991202	1675
C11orf80	16.6446	-0.770336	0.856101	-0.89982	0.368216	0.991202	1676
C11orf82	92.0688	-0.349048	1.18929	-0.293493	0.769146	0.991202	1677
C11orf83	161.515	-0.634757	0.789547	-0.803952	0.421425	0.991202	1678
C11orf84	135.513	-0.0381527	0.459618	-0.0830096	0.933844	0.991202	1679
C11orf85	1.35056	-0.516915	1.62466	-0.318168	0.750357	0.991202	1680
C11orf86	0	NA	NA	NA	NA	NA	1681
C11orf87	0	NA	NA	NA	NA	NA	1682
C11orf88	0	NA	NA	NA	NA	NA	1683
C11orf9	23.966	0.642954	0.58026	1.10804	0.267843	0.991202	1684
C11orf91	0	NA	NA	NA	NA	NA	1685
C11orf92	0	NA	NA	NA	NA	NA	1686
C11orf93	0.145592	-0.11766	4.04769	-0.0290684	0.97681	0.991202	1687
C11orf94	0.582763	-2.06069	2.70289	-0.762403	0.445819	0.991202	1688
C11orf95	0.882517	-0.715375	2.45364	-0.291557	0.770625	0.991202	1689
C11orf96	28.1041	-0.0347151	1.13018	-0.0307163	0.975496	0.991202	1690
C12orf10	64.9696	-0.626743	1.11145	-0.563896	0.572825	0.991202	1691
CCER1	1.50662	2.08195	2.87908	0.723128	0.469601	0.991202	1692
C12orf23	220.264	-0.512024	0.51969	-0.98525	0.324501	0.991202	1693
FAM216A	214.615	-0.182375	0.511572	-0.3565	0.721466	0.991202	1694
METTL25	24.0768	-0.806851	0.646298	-1.24842	0.211877	0.991202	1695
C12orf29	451.589	0.393785	0.477844	0.824086	0.409891	0.991202	1696
LINC00612	0	NA	NA	NA	NA	NA	1697
FAM222A	4.34632	-1.0043	1.33442	-0.75261	0.451684	0.991202	1698
KIAA1551	52.4689	-0.523368	1.07142	-0.488483	0.625208	0.991202	1699
C12orf36	0	NA	NA	NA	NA	NA	1700
LINC00615	0.0452698	0.335675	4.0584	0.0827112	0.934081	0.991202	1701
C12orf39	0.709807	-1.17815	2.63626	-0.446902	0.654946	0.991202	1702
C12orf4	104.906	-0.0696349	0.842575	-0.0826454	0.934134	0.991202	1703
C12orf40	0	NA	NA	NA	NA	NA	1704
C12orf42	0	NA	NA	NA	NA	NA	1705
C12orf43	141.798	0.0181962	0.408717	0.0445203	0.96449	0.991202	1706
C12orf44	74.6548	1.49037	0.942656	1.58103	0.11387	0.991202	1707
C12orf45	48.7357	-0.342221	1.06268	-0.322035	0.747426	0.991202	1708
MAPKAPK5-AS1	55.2242	-0.629217	0.542821	-1.15916	0.246391	0.991202	1709
C12orf49	57.1514	-1.06107	1.0245	-1.0357	0.300344	0.991202	1710
C12orf5	120.709	-0.0936518	0.40905	-0.228949	0.818908	0.991202	1711
C12orf50	0	NA	NA	NA	NA	NA	1712
HECTD4	179.642	1.35903	0.786687	1.72754	0.0840709	0.991202	1713
C12orf52	58.1154	-0.110116	0.560177	-0.196573	0.844162	0.991202	1714
C12orf54	0	NA	NA	NA	NA	NA	1715
C12orf56	0.137222	2.0626	4.06963	0.506828	0.612276	0.991202	1716
C12orf57	568.418	-0.551805	0.606661	-0.909578	0.363045	0.991202	1717
TMEM52B	0.0905396	-0.123426	4.04757	-0.030494	0.975673	0.991202	1718
C12orf60	25.8063	1.33747	0.751454	1.77984	0.0751027	0.991202	1719
C12orf61	0.940791	0.875645	2.22492	0.393563	0.693904	0.991202	1720
COX14	12.9385	-0.309866	0.660318	-0.469268	0.638878	0.991202	1721
C12orf65	210.08	0.537657	0.618688	0.869028	0.384832	0.991202	1722
C12orf66	21.3776	-0.0548085	0.63155	-0.0867841	0.930843	0.991202	1723
C12orf68	11.6965	0.591269	1.04613	0.565199	0.571939	0.991202	1724
C12orf69	0	NA	NA	NA	NA	NA	1725
C12orf70	0.0452698	0.335675	4.0584	0.0827112	0.934081	0.991202	1726
C12orf71	0	NA	NA	NA	NA	NA	1727
C12orf73	145.497	-0.449111	0.840965	-0.534042	0.593313	0.991202	1728
C12orf74	0	NA	NA	NA	NA	NA	1729
C12orf75	238.153	-0.460608	0.470639	-0.978686	0.327735	0.991202	1730
C12orf76	0.137222	2.0626	4.06963	0.506828	0.612276	0.991202	1731
C12orf77	0.0905396	-0.123426	4.04757	-0.030494	0.975673	0.991202	1732
RGCC	132.384	2.29183	1.02617	2.23339	0.0255232	0.991202	1733
TEX29	0.145592	-0.11766	4.04769	-0.0290684	0.97681	0.991202	1734
TEX26	0	NA	NA	NA	NA	NA	1735
TEX30	139.839	0.187809	0.43448	0.432262	0.665551	0.991202	1736
FAM216B	0	NA	NA	NA	NA	NA	1737
MEDAG	0.145592	-0.11766	4.04769	-0.0290684	0.97681	0.991202	1738
C13orf35	0	NA	NA	NA	NA	NA	1739
C14orf1	1150.97	-0.231688	0.351295	-0.659525	0.509559	0.991202	1740
C14orf101	31.6107	-0.107087	0.58146	-0.184169	0.853881	0.991202	1741
NRDE2	129.003	-0.576578	1.19758	-0.481454	0.630194	0.991202	1742
C14orf105	0	NA	NA	NA	NA	NA	1743
TMEM251	86.9077	1.26815	0.792634	1.59992	0.109616	0.991202	1744
GPATCH2L	61.2563	-0.0414619	0.506234	-0.0819026	0.934724	0.991202	1745
C14orf119	186.531	-0.800646	1.24315	-0.644046	0.519546	0.991202	1746
DTD2	76.2054	-0.434269	1.15014	-0.37758	0.705743	0.991202	1747
GSKIP	158.54	1.4553	0.847202	1.71777	0.0858377	0.991202	1748
VIPAS39	55.4949	-0.632608	0.541806	-1.16759	0.242972	0.991202	1749
PCNXL4	659.827	-0.533508	1.03958	-0.513197	0.607814	0.991202	1750
C14orf142	346.396	0.399287	0.557415	0.716319	0.473794	0.991202	1751
L3HYPDH	78.3832	-0.338812	0.686379	-0.493622	0.621573	0.991202	1752
C14orf159	1.14169	1.243	2.25204	0.551944	0.580987	0.991202	1753
C14orf162	9.11015	0.541226	0.949713	0.569884	0.568757	0.991202	1754
C14orf166	1216.28	-0.634714	1.04141	-0.609474	0.542211	0.991202	1755
C14orf166B	0	NA	NA	NA	NA	NA	1756
C14orf169	76.4488	3.54402	1.15319	3.07323	0.00211757	0.991202	1757
TMEM253	0.135809	-0.437978	4.04171	-0.108364	0.913707	0.991202	1758
C14orf177	0	NA	NA	NA	NA	NA	1759
C14orf178	25.9299	2.45043	0.942732	2.59928	0.00934192	0.991202	1760
C14orf180	0	NA	NA	NA	NA	NA	1761
C14orf182	0	NA	NA	NA	NA	NA	1762
C14orf183	0	NA	NA	NA	NA	NA	1763
C14orf2	2314.9	-0.458885	0.552844	-0.830044	0.406514	0.991202	1764
NOP9	43.0052	-0.468787	0.799288	-0.586505	0.557536	0.991202	1765
C14orf23	0.838913	1.15091	2.66801	0.431372	0.666198	0.991202	1766
C14orf28	15.6613	-0.283453	0.770946	-0.367669	0.71312	0.991202	1767
C14orf37	19.2049	0.0101556	1.01427	0.0100127	0.992011	0.997263	1768
CCDC175	1.13511	0.844432	2.51827	0.335322	0.737382	0.991202	1769
C14orf39	0	NA	NA	NA	NA	NA	1770
ELMSAN1	88.0363	-0.331144	0.618799	-0.535139	0.592554	0.991202	1771
CCDC176	40.6122	0.371006	0.684388	0.542099	0.58775	0.991202	1772
SYNE3	31.8976	1.22847	0.860217	1.42809	0.153265	0.991202	1773
C14orf79	21.7137	-0.101568	0.710308	-0.142991	0.886297	0.991202	1774
C14orf80	48.6177	-0.0404694	0.637976	-0.0634341	0.949421	0.991202	1775
C14orf93	17.9833	-0.776633	0.897895	-0.864948	0.387067	0.991202	1776
FAM219B	52.2514	-0.385941	1.09081	-0.353811	0.72348	0.991202	1777
C15orf23	465.075	1.27285	0.770706	1.65154	0.0986292	0.991202	1778
EMC7	546.263	0.519874	0.555055	0.936618	0.348955	0.991202	1779
C15orf26	2.03551	2.1731	2.0885	1.0405	0.298105	0.991202	1780
C15orf27	2.17097	-0.894318	1.36832	-0.653587	0.513378	0.991202	1781
KATNBL1	63.4518	-1.02619	0.873814	-1.17439	0.240241	0.991202	1782
C15orf32	0.137222	2.0626	4.06963	0.506828	0.612276	0.991202	1783
FAM227B	138.535	1.56754	0.99059	1.58243	0.113552	0.991202	1784
HEXA-AS1	0.364984	1.33447	4.01188	0.332629	0.739414	0.991202	1785
C15orf37	3.7029	-0.95085	1.12382	-0.846086	0.397505	0.991202	1786
C15orf39	44.0093	-0.399789	0.89751	-0.445442	0.656	0.991202	1787
C15orf40	102.214	-0.17655	0.575846	-0.306593	0.759153	0.991202	1788
C15orf41	34.8767	-0.0863966	0.507441	-0.170259	0.864806	0.991202	1789
TICRR	102.608	-0.49242	0.509559	-0.966364	0.333862	0.991202	1790
C15orf43	0	NA	NA	NA	NA	NA	1791
VWA9	11.4372	-0.882976	0.71512	-1.23472	0.216933	0.991202	1792
C15orf48	2.24546	0.325145	1.60713	0.202314	0.839672	0.991202	1793
LINC00593	0	NA	NA	NA	NA	NA	1794
C15orf52	4.64104	0.984855	0.985733	0.99911	0.317742	0.991202	1795
C15orf53	0.0452698	0.335675	4.0584	0.0827112	0.934081	0.991202	1796
C15orf54	0	NA	NA	NA	NA	NA	1797
C15orf55	0.0452698	0.335675	4.0584	0.0827112	0.934081	0.991202	1798
C15orf57	177.29	0.261963	0.48926	0.535427	0.592354	0.991202	1799
GDPGP1	70.2329	1.71012	0.968625	1.76551	0.0774778	0.991202	1800
C15orf59	43.6227	-0.0239927	0.481662	-0.0498124	0.960272	0.991202	1801
C15orf60	0	NA	NA	NA	NA	NA	1802
C15orf61	84.3667	0.306968	0.442852	0.693162	0.488208	0.991202	1803
C15orf62	7.94115	-0.222323	1.16053	-0.19157	0.848079	0.991202	1804
HYPK	832.807	-0.251323	0.42891	-0.585957	0.557904	0.991202	1805
C16orf11	2.13891	2.30765	1.56457	1.47495	0.140226	0.991202	1806
C16orf13	40.5304	0.456649	0.516309	0.88445	0.376453	0.991202	1807
C16orf3	14.7401	1.73134	1.00973	1.71465	0.0864096	0.991202	1808
TSR3	529.588	1.33317	0.851605	1.56548	0.117471	0.991202	1809
C16orf45	23.2353	2.55069	1.06351	2.39837	0.0164682	0.991202	1810
C16orf46	0.564215	-0.774366	2.7579	-0.280781	0.778878	0.991202	1811
ENKD1	11.3003	0.837963	1.00038	0.837643	0.402231	0.991202	1812
C16orf5	266.295	-0.504647	1.15111	-0.4384	0.661096	0.991202	1813
C16orf52	151.399	0.416311	0.594654	0.700089	0.483872	0.991202	1814
PAGR1	485.726	1.66819	0.881147	1.89321	0.0583301	0.991202	1815
C16orf54	0.145592	-0.11766	4.04769	-0.0290684	0.97681	0.991202	1816
C16orf55	146.883	1.774	0.928832	1.90993	0.0561425	0.991202	1817
USB1	192.028	1.14539	0.793829	1.44287	0.149058	0.991202	1818
C16orf58	52.738	0.334901	0.454542	0.736787	0.461252	0.991202	1819
C16orf59	52.005	-0.672737	0.567964	-1.18447	0.236226	0.991202	1820
CMC2	523.854	1.047	0.711707	1.47111	0.141262	0.991202	1821
C16orf62	172.297	-0.0997464	0.384858	-0.259177	0.795499	0.991202	1822
VPS9D1	13.4375	1.54999	1.07364	1.44367	0.148831	0.991202	1823
C16orf70	711.329	0.16139	0.524699	0.307585	0.758398	0.991202	1824
C16orf71	0.190862	-0.622771	4.03877	-0.154198	0.877454	0.991202	1825
C16orf72	285.073	-0.603432	1.03905	-0.580754	0.561406	0.991202	1826
MEIOB	15.487	-0.0919134	1.02008	-0.0901039	0.928205	0.991202	1827
C16orf74	37.3528	0.997083	0.928645	1.0737	0.282959	0.991202	1828
C16orf78	0	NA	NA	NA	NA	NA	1829
BRICD5	29.7049	-0.670335	0.780442	-0.858917	0.390387	0.991202	1830
C16orf80	107.57	-0.350221	0.636889	-0.549894	0.582392	0.991202	1831
C16orf82	2.42191	3.07466	2.70154	1.13811	0.255073	0.991202	1832
C16orf86	17.2171	2.24563	1.06923	2.10023	0.035709	0.991202	1833
C16orf87	246.343	0.0350611	0.448676	0.0781434	0.937714	0.991202	1834
C16orf88	80.6257	-0.356042	0.542107	-0.656774	0.511326	0.991202	1835
C16orf89	0	NA	NA	NA	NA	NA	1836
C16orf90	0	NA	NA	NA	NA	NA	1837
C16orf91	0	NA	NA	NA	NA	NA	1838
C16orf92	0.731381	2.7847	3.34055	0.833603	0.404505	0.991202	1839
C16orf93	4.26872	-0.26699	1.15626	-0.230908	0.817386	0.991202	1840
C16orf95	1.89625	0.725944	1.49084	0.486938	0.626303	0.991202	1841
C16orf96	2.45978	0.286558	1.63246	0.175538	0.860657	0.991202	1842
C17orf100	21.0299	-0.499396	0.740578	-0.674333	0.500099	0.991202	1843
OGFOD3	280.093	2.82238	1.13473	2.48727	NA	NA	1844
C17orf102	0	NA	NA	NA	NA	NA	1845
C17orf103	19.5446	2.44134	0.985011	2.47849	0.013194	0.991202	1846
C17orf104	13.6242	-0.0387643	1.01441	-0.0382135	0.969517	0.991202	1847
C17orf105	0.182492	1.22682	4.04751	0.303105	0.76181	0.991202	1848
C17orf107	3.833	1.36875	1.06104	1.29	0.19705	0.991202	1849
LYRM9	49.1043	1.99121	1.13193	1.75913	0.0785552	0.991202	1850
SMIM5	0.274445	2.62935	4.04508	0.650012	0.515684	0.991202	1851
SMIM6	0	NA	NA	NA	NA	NA	1852
HID1	10.4959	-0.460115	1.00307	-0.458707	0.646445	0.991202	1853
GID4	72.435	-0.244569	0.447794	-0.546164	0.584953	0.991202	1854
SPATA32	0.0452698	0.335675	4.0584	0.0827112	0.934081	0.991202	1855
C17orf47	0.574394	-0.713619	2.36062	-0.302302	0.762422	0.991202	1856
ADPRM	77.6139	2.27032	1.04263	2.17749	0.0294439	0.991202	1857
C17orf49	460.22	0.463493	0.480509	0.964587	0.334752	0.991202	1858
C17orf50	0	NA	NA	NA	NA	NA	1859
C17orf51	146.564	-0.0478417	0.676773	-0.0706909	0.943644	0.991202	1860
C17orf53	29.4381	-0.484117	0.646739	-0.74855	0.454128	0.991202	1861
ENTHD2	96.4293	-0.340965	0.572404	-0.595672	0.551395	0.991202	1862
EFCAB13	0	NA	NA	NA	NA	NA	1863
C17orf58	63.715	-0.0323705	0.456239	-0.0709507	0.943437	0.991202	1864
C17orf59	23.5461	0.0772543	0.680186	0.113578	0.909572	0.991202	1865
C17orf61	132.694	-0.619346	1.20136	-0.515539	0.606177	0.991202	1866
C17orf62	27.5886	-0.767802	0.832804	-0.921948	0.356556	0.991202	1867
FAM222B	90.4508	-0.232254	0.734522	-0.316197	0.751853	0.991202	1868
C17orf64	0.135809	-0.437978	4.04171	-0.108364	0.913707	0.991202	1869
C17orf66	0	NA	NA	NA	NA	NA	1870
C17orf67	8.59973	1.33689	1.33544	1.00109	0.316783	0.991202	1871
CRHR1-IT1	3.51703	0.707969	1.43611	0.492978	0.622028	0.991202	1872
C17orf70	60.7064	-0.554469	0.78546	-0.705917	0.48024	0.991202	1873
C17orf72	0.73893	-2.40112	3.29243	-0.729284	0.465828	0.991202	1874
C17orf74	0	NA	NA	NA	NA	NA	1875
C17orf75	107.547	-0.383867	0.714999	-0.536878	0.591352	0.991202	1876
C17orf77	0	NA	NA	NA	NA	NA	1877
C17orf78	0	NA	NA	NA	NA	NA	1878
C17orf79	127.025	0.179299	0.514623	0.348409	0.727533	0.991202	1879
C17orf80	92.0232	-0.584328	0.66444	-0.879429	0.379168	0.991202	1880
ELP5	1051.61	2.08458	0.939975	2.2177	0.0265752	0.991202	1881
C17orf82	3.05015	0.74087	1.23521	0.599795	0.548643	0.991202	1882
C17orf85	732.365	-0.174058	0.350461	-0.496655	0.619432	0.991202	1883
C17orf89	264.43	1.93105	1.01482	1.90285	NA	NA	1884
OXLD1	45.7942	0.975446	0.740204	1.31781	0.187568	0.991202	1885
C17orf96	9.82454	0.105393	0.955542	0.110297	0.912174	0.991202	1886
C17orf97	7.12001	-0.498853	0.90823	-0.549259	0.582828	0.991202	1887
C17orf98	0.145592	-0.11766	4.04769	-0.0290684	0.97681	0.991202	1888
C17orf99	0	NA	NA	NA	NA	NA	1889
LDLRAD4	12.3739	-1.01787	0.950967	-1.07035	0.284461	0.991202	1890
C18orf21	334.043	-0.587217	1.19042	-0.493285	0.621811	0.991202	1891
C18orf25	93.1404	2.73722	1.08494	2.52292	0.0116383	0.991202	1892
DYNAP	0	NA	NA	NA	NA	NA	1893
C18orf32	96.1954	2.17507	1.02769	2.11647	0.0343047	0.991202	1894
CCDC178	0.527315	-1.95	3.58248	-0.544317	0.586224	0.991202	1895
C18orf42	0	NA	NA	NA	NA	NA	1896
C18orf54	18.9314	-0.539936	1.00556	-0.536949	0.591303	0.991202	1897
C18orf56	33.7188	-0.480421	0.534852	-0.898233	0.369062	0.991202	1898
C18orf62	0	NA	NA	NA	NA	NA	1899
C18orf63	0	NA	NA	NA	NA	NA	1900
C18orf8	53.3151	-0.802297	0.859176	-0.933798	0.350408	0.991202	1901
C19orf10	626.819	2.54308	1.10384	2.30385	NA	NA	1902
C19orf12	0.614028	-0.36878	3.69606	-0.0997765	0.920522	0.991202	1903
C19orf18	0.211947	2.27986	4.0628	0.561155	0.574692	0.991202	1904
C19orf21	0.520611	2.27986	4.0628	0.561155	0.574692	0.991202	1905
C19orf24	347.618	-0.34184	0.920572	-0.371335	0.710388	0.991202	1906
C19orf25	49.0071	-0.211505	0.899571	-0.235118	0.814117	0.991202	1907
C19orf26	12.4627	1.14489	0.708111	1.61683	0.105916	0.991202	1908
CACTIN	144.724	0.757423	0.53248	1.42244	0.154897	0.991202	1909
C19orf33	0	NA	NA	NA	NA	NA	1910
C19orf35	0	NA	NA	NA	NA	NA	1911
C19orf38	2.38225	1.26951	1.98508	0.639527	0.52248	0.991202	1912
C19orf40	11.2672	-0.419244	0.670788	-0.625001	0.53197	0.991202	1913
SMIM7	282.985	0.312434	0.514634	0.6071	0.543785	0.991202	1914
C19orf43	1425.31	0.0749243	0.350584	0.213713	0.830771	0.991202	1915
C19orf44	31.3741	1.33607	0.905918	1.47483	0.140259	0.991202	1916
C19orf45	1.70708	-0.847499	1.52228	-0.556732	0.577711	0.991202	1917
SYNE4	0.338263	0.77348	4.03676	0.191609	0.848048	0.991202	1918
C19orf48	3.94123	-0.844734	1.1384	-0.742039	0.458064	0.991202	1919
DNAAF3	972.933	2.38306	0.980029	2.43162	0.0150313	0.991202	1920
C19orf53	735.804	1.88136	0.962082	1.9555	0.0505235	0.991202	1921
C19orf54	54.3182	0.450674	0.668628	0.674028	0.500293	0.991202	1922
C19orf55	14.9242	-0.719744	0.870519	-0.826799	0.408351	0.991202	1923
C19orf57	10.7296	0.558891	0.955877	0.58469	0.558756	0.991202	1924
C19orf59	0	NA	NA	NA	NA	NA	1925
C19orf6	450.101	0.0593373	0.409229	0.144998	0.884713	0.991202	1926
C19orf60	10.0345	-0.449382	1.13709	-0.395205	0.692692	0.991202	1927
EMC10	808.912	0.83855	0.667209	1.2568	0.208825	0.991202	1928
C19orf66	5.23444	1.88558	0.95221	1.98022	0.0476791	0.991202	1929
C19orf69	0.0905396	-0.123426	4.04757	-0.030494	0.975673	0.991202	1930
C19orf70	10.3654	0.354774	0.853503	0.415668	0.677653	0.991202	1931
C19orf71	0.514434	1.73607	3.73014	0.465416	0.641633	0.991202	1932
C19orf73	5.25509	-0.259892	0.915347	-0.283928	0.776466	0.991202	1933
SIGLECL1	0.0452698	0.335675	4.0584	0.0827112	0.934081	0.991202	1934
ADM5	7.11087	-0.442817	0.990359	-0.447127	0.654783	0.991202	1935
C19orf77	0.394439	2.01075	3.07617	0.653656	0.513334	0.991202	1936
PET100	166.801	0.699969	0.69201	1.0115	0.311777	0.991202	1937
C19orf80	2.10029	1.19593	1.74562	0.685106	0.493277	0.991202	1938
C19orf81	0	NA	NA	NA	NA	NA	1939
C1D	136.201	-0.401395	0.996443	-0.402828	0.687075	0.991202	1940
C1GALT1	132.9	-0.420746	0.789179	-0.533143	0.593934	0.991202	1941
C1GALT1C1	243.988	-0.661695	0.51292	-1.29006	0.197031	0.991202	1942
C1orf100	0.520611	2.27986	4.0628	0.561155	0.574692	0.991202	1943
C1orf101	4.26934	0.645057	1.00987	0.638752	0.522985	0.991202	1944
C1orf105	0	NA	NA	NA	NA	NA	1945
C1orf106	8.32499	1.89468	1.12477	1.68451	0.0920837	0.991202	1946
C1orf109	392.477	-0.690509	0.804289	-0.858533	0.390598	0.991202	1947
C1orf110	0	NA	NA	NA	NA	NA	1948
C1orf111	0	NA	NA	NA	NA	NA	1949
C1orf112	147.262	-0.551117	0.781892	-0.70485	0.480904	0.991202	1950
C1orf114	24.4601	-0.78982	0.907071	-0.870737	0.383898	0.991202	1951
C1orf115	15.4075	-0.681163	0.905933	-0.751891	0.452116	0.991202	1952
C1orf116	0.137222	2.0626	4.06963	0.506828	0.612276	0.991202	1953
C1orf122	26.8098	-0.466824	0.702894	-0.664145	0.506597	0.991202	1954
C1orf123	1008.5	1.82514	0.96784	1.88579	NA	NA	1955
SPRTN	917.663	1.36292	0.830121	1.64183	0.100624	0.991202	1956
C1orf126	2.13876	3.53145	1.90927	1.84963	0.0643663	0.991202	1957
C1orf127	0	NA	NA	NA	NA	NA	1958
C1orf129	0	NA	NA	NA	NA	NA	1959
NCMAP	0	NA	NA	NA	NA	NA	1960
C1orf131	110.242	-0.54794	0.8489	-0.645471	0.518622	0.991202	1961
SERTAD4-AS1	18.0721	0.306055	0.731876	0.418179	0.675816	0.991202	1962
AUNIP	287.148	-0.166388	0.583255	-0.285275	0.775434	0.991202	1963
C1orf140	0	NA	NA	NA	NA	NA	1964
C1orf141	0	NA	NA	NA	NA	NA	1965
SZRD1	1207.22	0.847836	0.706407	1.20021	0.230058	0.991202	1966
C1orf146	0	NA	NA	NA	NA	NA	1967
GCSAML	0.959143	2.22954	3.14597	0.708696	0.478513	0.991202	1968
C1orf158	0	NA	NA	NA	NA	NA	1969
C1orf159	104.615	-0.631276	0.993325	-0.635518	0.525091	0.991202	1970
C1orf162	0.145592	-0.11766	4.04769	-0.0290684	0.97681	0.991202	1971
C1orf168	0.137222	2.0626	4.06963	0.506828	0.612276	0.991202	1972
C1orf170	0.0452698	0.335675	4.0584	0.0827112	0.934081	0.991202	1973
C1orf172	0	NA	NA	NA	NA	NA	1974
C1orf173	0	NA	NA	NA	NA	NA	1975
C1orf174	413.784	0.206398	0.473073	0.436292	0.662625	0.991202	1976
C1orf177	0	NA	NA	NA	NA	NA	1977
TSACC	7.03465	0.498448	1.06235	0.469195	0.63893	0.991202	1978
C1orf185	0.686019	0.396464	2.25869	0.175528	0.860665	0.991202	1979
C1orf186	0	NA	NA	NA	NA	NA	1980
DRAXIN	0.412987	0.991421	3.99311	0.248283	0.803916	0.991202	1981
C1orf189	0.857604	-0.558543	2.53507	-0.220327	0.825617	0.991202	1982
LURAP1	69.3298	1.68448	0.891917	1.88861	0.0589441	0.991202	1983
C1orf192	0.0452698	0.335675	4.0584	0.0827112	0.934081	0.991202	1984
C1orf194	1.17844	4.15911	3.02755	1.37375	0.169518	0.991202	1985
C1orf198	228.951	-0.283245	0.395936	-0.71538	0.474374	0.991202	1986
C1orf200	0.0452698	0.335675	4.0584	0.0827112	0.934081	0.991202	1987
STPG1	441.207	1.68749	0.833419	2.02478	0.0428902	0.991202	1988
C1orf21	100.252	-0.790919	0.632834	-1.24981	0.211371	0.991202	1989
C1orf210	0.338263	0.77348	4.03676	0.191609	0.848048	0.991202	1990
C1orf220	4.13989	-1.05689	1.16209	-0.909474	0.3631	0.991202	1991
C1orf226	124.783	2.0981	1.00322	2.09137	0.0364945	0.991202	1992
C1orf227	0.291184	-1.08378	4.01961	-0.269622	0.787451	0.991202	1993
C1orf228	4.97027	1.80974	1.25227	1.44517	0.148409	0.991202	1994
C1orf229	3.32011	-0.158301	1.13617	-0.139329	0.88919	0.991202	1995
C1orf27	29.6103	-0.781525	0.961146	-0.813118	0.41615	0.991202	1996
COA6	19.9601	-0.096548	1.01781	-0.0948583	0.924427	0.991202	1997
C1orf35	166.604	0.659323	0.727804	0.905908	0.364985	0.991202	1998
THEMIS2	68.4602	-0.313774	1.11787	-0.280689	0.778949	0.991202	1999
[truncated: 18,813 more rows]

## Sheet: C- (786-0) A20_trans_vs_EV
genes	baseMean	log2FoldChange	lfcSE	stat	pvalue	padj	#
SEC24B-AS1	2.25944	0.412884	1.57617	0.261955	0.793356	0.996245	1
A1BG	0.380047	1.80051	3.83465	0.469536	0.638686	0.996245	2
A1CF	0.114258	0.421789	4.08047	0.103368	0.917671	0.996245	3
GGACT	0.381514	0.61483	3.87924	0.158493	0.874069	0.996245	4
A2M	0	NA	NA	NA	NA	NA	5
A2ML1	0	NA	NA	NA	NA	NA	6
A2MP1	0.0784536	-1.37011	4.05684	-0.337728	0.735568	0.996245	7
A4GALT	39.6729	-0.4469	0.58491	-0.764048	0.444838	0.996245	8
A4GNT	0.15153	0.421789	4.08047	0.103368	0.917671	0.996245	9
AAAS	103.738	0.212845	0.437088	0.48696	0.626287	0.996245	10
AACS	133.623	-0.406887	0.432501	-0.940777	0.346819	0.996245	11
AADAC	0	NA	NA	NA	NA	NA	12
AADACL2	0	NA	NA	NA	NA	NA	13
AADACL3	0	NA	NA	NA	NA	NA	14
AADACL4	0	NA	NA	NA	NA	NA	15
AADAT	34.688	0.801025	0.605687	1.32251	0.186	0.996245	16
AAGAB	1138.47	0.218132	0.341965	0.637879	0.523552	0.996245	17
AAK1	10.6921	0.56229	0.817614	0.68772	0.491629	0.996245	18
AAMP	536.854	-0.0819887	0.375917	-0.218103	0.827349	0.996245	19
AANAT	0	NA	NA	NA	NA	NA	20
AARS	1493.47	-0.253963	0.387042	-0.656162	0.51172	0.996245	21
AARS2	92.7	-0.148791	0.441144	-0.337284	0.735903	0.996245	22
PTGES3L-AARSD1	2.20549	1.43236	1.78293	0.803374	0.421759	0.996245	23
AASDH	24.3432	1.25558	0.680389	1.84538	0.0649817	0.996245	24
AASDHPPT	186.078	0.789578	0.582165	1.35628	0.175011	0.996245	25
AASS	10.1253	-0.332643	0.753348	-0.441553	0.658812	0.996245	26
AATF	2971.25	-0.199508	0.327126	-0.609882	0.54194	0.996245	27
AATK	0.269678	-1.85729	4.04583	-0.459064	0.646188	0.996245	28
ABAT	1.36778	-0.440649	2.22706	-0.197861	0.843154	0.996245	29
ABCA1	719.306	-0.0679735	0.403067	-0.168641	0.866079	0.996245	30
ABCA10	0	NA	NA	NA	NA	NA	31
ABCA12	77.3254	-0.581585	0.497854	-1.16819	0.242732	0.996245	32
ABCA13	2.9587	1.0862	1.30864	0.830025	0.406525	0.996245	33
ABCA17P	0	NA	NA	NA	NA	NA	34
ABCA2	561.23	-0.491705	0.457796	-1.07407	0.282791	0.996245	35
ABCA3	65.6675	0.410272	0.462254	0.887548	0.374784	0.996245	36
ABCA4	0	NA	NA	NA	NA	NA	37
ABCA5	94.2991	0.145792	0.529823	0.27517	0.783185	0.996245	38
ABCA6	0	NA	NA	NA	NA	NA	39
ABCA7	1.38148	-0.74597	1.84743	-0.403789	0.686368	0.996245	40
ABCA8	0	NA	NA	NA	NA	NA	41
ABCA9	0	NA	NA	NA	NA	NA	42
ABCB1	86.3086	0.090695	0.457724	0.198143	0.842933	0.996245	43
ABCB10	108.693	0.0169203	0.401528	0.0421399	0.966387	0.996245	44
ABCB11	0.0784536	-1.37011	4.05684	-0.337728	0.735568	0.996245	45
ABCB4	0.269678	-1.85729	4.04583	-0.459064	0.646188	0.996245	46
ABCB5	0.0784536	-1.37011	4.05684	-0.337728	0.735568	0.996245	47
ABCB6	72.9883	0.25255	0.406725	0.620936	0.534641	0.996245	48
ABCB7	168.529	-0.40909	0.448249	-0.91264	0.361432	0.996245	49
ABCB8	25.3698	-0.069092	0.564543	-0.122386	0.902593	0.996245	50
ABCB9	0.428073	-1.41707	3.71249	-0.381703	0.702682	0.996245	51
ABCC1	142.35	-0.252588	0.419216	-0.602524	0.546825	0.996245	52
ABCC10	67.7921	-0.357206	0.412182	-0.866622	0.386149	0.996245	53
ABCC11	0.114258	0.421789	4.08047	0.103368	0.917671	0.996245	54
ABCC12	0	NA	NA	NA	NA	NA	55
ABCC2	10.8876	0.271646	0.77393	0.350995	0.725592	0.996245	56
ABCC3	58.9575	-0.411218	0.593258	-0.693152	0.488214	0.996245	57
ABCC4	98.7535	-0.105071	0.461619	-0.227615	0.819945	0.996245	58
ABCC5	74.999	0.123824	0.440264	0.28125	0.778519	0.996245	59
ABCC6	0.426585	-2.60616	3.6696	-0.710202	0.477579	0.996245	60
ABCC8	0	NA	NA	NA	NA	NA	61
ABCC9	0	NA	NA	NA	NA	NA	62
ABCD1	84.5676	-0.367422	0.450934	-0.814802	0.415185	0.996245	63
ABCD2	0	NA	NA	NA	NA	NA	64
ABCD3	188.386	0.341892	0.463071	0.738314	0.460323	0.996245	65
ABCD4	71.0493	-0.264484	0.456815	-0.578973	0.562607	0.996245	66
ABCE1	1805.54	-0.0974482	0.445805	-0.218589	0.82697	0.996245	67
ABCF1	607.143	-0.534968	0.355097	-1.50654	0.131929	0.996245	68
ABCF2	1210.08	-0.423103	0.353441	-1.1971	0.231268	0.996245	69
ABCF3	308.879	-0.261124	0.370209	-0.705343	0.480597	0.996245	70
ABCG1	0	NA	NA	NA	NA	NA	71
ABCG2	28.4074	-0.115835	0.520765	-0.222433	0.823977	0.996245	72
ABCG4	0	NA	NA	NA	NA	NA	73
ABCG5	0.0784536	-1.37011	4.05684	-0.337728	0.735568	0.996245	74
ABCG8	0	NA	NA	NA	NA	NA	75
ABHD1	4.95768	-0.167081	1.16125	-0.14388	0.885595	0.996245	76
ABHD10	55.3056	-0.184096	0.425814	-0.43234	0.665495	0.996245	77
ABHD11	102.16	0.49934	0.39471	1.26508	0.205842	0.996245	78
ABHD12	205.876	0.184455	0.45005	0.409855	0.681912	0.996245	79
ABHD12B	0	NA	NA	NA	NA	NA	80
ABHD13	20.3755	-0.557554	0.64382	-0.86601	0.386485	0.996245	81
ABHD14A	15.5495	-1.0171	0.655335	-1.55204	0.120653	0.996245	82
ABHD14B	271.789	-0.346248	0.460751	-0.751487	0.45236	0.996245	83
ABHD15	42.1376	-0.361662	0.553563	-0.653335	0.51354	0.996245	84
ABHD16A	124.304	0.398435	0.410978	0.969481	0.332305	0.996245	85
ABHD16B	26.0357	-1.34211	0.598969	-2.24069	0.025046	0.996245	86
ABHD2	396.387	0.151932	0.378541	0.401362	0.688154	0.996245	87
ABHD3	413.842	-0.0522237	0.401842	-0.129961	0.896597	0.996245	88
ABHD4	77.1231	0.305998	0.500549	0.611325	0.540985	0.996245	89
ABHD5	216.92	1.44927	0.460258	3.14883	0.00163928	0.996245	90
ABHD6	132.069	0.100492	0.372575	0.269723	0.787374	0.996245	91
ABHD8	20.3411	0.309163	0.648611	0.476654	0.633608	0.996245	92
ABI1	1255.26	0.00499649	0.303928	0.0164397	0.986884	0.998578	93
ABI2	95.7313	-0.332695	0.461597	-0.720747	0.471065	0.996245	94
ABI3	4.16696	-0.391269	1.20177	-0.325578	0.744744	0.996245	95
ABI3BP	12.6347	-1.16538	1.10087	-1.05859	0.289786	0.996245	96
ABL1	646.543	0.213049	0.324006	0.657545	0.51083	0.996245	97
ABL2	4878.53	0.719386	0.651575	1.10407	0.269562	0.996245	98
ABLIM1	331.81	-0.964125	0.47933	-2.0114	0.0442832	0.996245	99
ABLIM2	0	NA	NA	NA	NA	NA	100
ABLIM3	117.591	0.468731	0.44465	1.05416	0.291811	0.996245	101
ABO	0.0784536	-1.37011	4.05684	-0.337728	0.735568	0.996245	102
ABP1	0.22672	-0.408335	4.05684	-0.100653	0.919826	0.996245	103
ABR	0	NA	NA	NA	NA	NA	104
ABRA	0	NA	NA	NA	NA	NA	105
ABT1	162.014	-0.707223	0.424955	-1.66423	0.0960666	0.996245	106
ABTB1	119.685	0.304412	0.463927	0.656164	0.511719	0.996245	107
ABTB2	188.708	-0.0342124	0.386746	-0.0884622	0.929509	0.996245	108
ACAA1	101.745	-0.267403	0.434005	-0.61613	0.537809	0.996245	109
ACAA2	292.089	-0.564224	0.355786	-1.58585	0.112772	0.996245	110
ACACA	132.322	-0.252621	0.391216	-0.645733	0.518453	0.996245	111
ACACB	10.333	-0.797684	0.789119	-1.01085	0.312086	0.996245	112
ACAD10	76.126	-0.293024	0.432457	-0.677579	0.498038	0.996245	113
ACAD8	107.207	0.0434126	0.391366	0.110926	0.911675	0.996245	114
ACAD9	227.796	0.0284013	0.370718	0.0766115	0.938933	0.996245	115
ACADL	0	NA	NA	NA	NA	NA	116
ACADM	97.9636	0.619494	0.491816	1.2596	0.207812	0.996245	117
ACADS	55.8795	-0.0387459	0.449285	-0.0862392	0.931276	0.996245	118
ACADSB	31.4244	-0.481156	0.586487	-0.820403	0.411986	0.996245	119
ACADVL	338.057	0.385888	0.349971	1.10263	0.270189	0.996245	120
ACAN	0	NA	NA	NA	NA	NA	121
ACAP1	13.7625	0.860089	0.717619	1.19853	0.23071	0.996245	122
ACAP2	183.851	-0.250513	0.448981	-0.557959	0.576872	0.996245	123
ACAP3	52.3481	-0.391304	0.562682	-0.695427	0.486788	0.996245	124
ACAT1	428.719	0.303006	0.416987	0.726657	0.467436	0.996245	125
ACAT2	300.257	-0.682029	0.463936	-1.47009	0.141537	0.996245	126
ACBD3	422.247	0.0539648	0.400574	0.134719	0.892834	0.996245	127
ACBD4	10.0476	-0.0126062	0.791139	-0.0159343	0.987287	0.998578	128
ACBD5	241.081	-0.783528	0.488588	-1.60366	0.108789	0.996245	129
ACBD6	315.919	0.26104	0.576746	0.452608	0.650831	0.996245	130
ACBD7	16.0916	-0.379477	0.779445	-0.486856	0.626361	0.996245	131
ASIC2	0.0784536	-1.37011	4.05684	-0.337728	0.735568	0.996245	132
ASIC1	1.58584	1.64023	1.88552	0.869909	0.38435	0.996245	133
ASIC3	19.3265	0.487008	0.734051	0.663452	0.507041	0.996245	134
ASIC5	0	NA	NA	NA	NA	NA	135
ACCS	2.57578	-0.175437	1.43207	-0.122506	0.902498	0.996245	136
ACCSL	0	NA	NA	NA	NA	NA	137
ACD	103.769	0.601988	0.472375	1.27439	0.202527	0.996245	138
ACE	0	NA	NA	NA	NA	NA	139
ACE2	7.07031	-0.900775	1.09779	-0.820533	0.411912	0.996245	140
ACER1	0.303061	1.44657	4.02745	0.359178	0.719462	0.996245	141
ACER2	30.1524	0.761936	0.52951	1.43895	0.150165	0.996245	142
ACER3	42.5333	1.05183	0.527644	1.99344	0.0462132	0.996245	143
ACHE	0	NA	NA	NA	NA	NA	144
ACIN1	135.311	0.036795	0.388621	0.094681	0.924568	0.996245	145
ACLY	1144.98	0.184864	0.395583	0.467321	0.640271	0.996245	146
ACMSD	1.18877	-0.950388	1.98971	-0.477651	0.632899	0.996245	147
ACN9	245.044	-0.10363	0.379816	-0.272843	0.784974	0.996245	148
ACO1	128.682	-0.3836	0.702253	-0.546242	0.5849	0.996245	149
ACO2	368.48	0.174048	0.40058	0.43449	0.663933	0.996245	150
ACOT11	6.57398	-0.0303319	1.13852	-0.0266416	0.978746	0.997026	151
ACOT12	0	NA	NA	NA	NA	NA	152
ACOT13	121.435	-1.1191	0.507654	-2.20446	0.027492	0.996245	153
ACOT2	1.2476	-0.790716	2.00196	-0.39497	0.692865	0.996245	154
ACOT4	0	NA	NA	NA	NA	NA	155
ACOT6	0	NA	NA	NA	NA	NA	156
ACOT7	624.831	-0.342614	0.454743	-0.753422	0.451196	0.996245	157
ACOT8	59.3071	1.12915	0.48855	2.31122	0.0208208	0.996245	158
ACOT9	430.922	0.0672428	0.413261	0.162713	0.870745	0.996245	159
ACOX1	235.068	0.21563	0.386627	0.557722	0.577034	0.996245	160
ACOX2	0.148266	0.421789	4.08047	0.103368	0.917671	0.996245	161
ACOX3	74.6528	-0.225992	0.396247	-0.570331	0.568453	0.996245	162
ACOXL	0	NA	NA	NA	NA	NA	163
ACP1	1858.49	0.101959	0.327773	0.311067	0.75575	0.996245	164
ACP2	37.1596	0.652744	0.525981	1.241	0.214605	0.996245	165
ACP5	67.752	0.291937	0.569285	0.512813	0.608082	0.996245	166
ACP6	206.096	0.164803	0.42183	0.390686	0.69603	0.996245	167
ACPL2	7.80978	-0.651674	0.906965	-0.718521	0.472436	0.996245	168
ACPP	0	NA	NA	NA	NA	NA	169
ACPT	0	NA	NA	NA	NA	NA	170
ACR	1.4329	-1.1212	2.12756	-0.52699	0.598201	0.996245	171
ACRBP	2.22882	1.31091	2.00269	0.654575	0.512741	0.996245	172
ACRC	7.07092	-0.177997	1.03365	-0.172202	0.863279	0.996245	173
ACRV1	0.156907	-1.81987	4.04656	-0.449732	0.652903	0.996245	174
ACSBG1	0.265789	1.27823	4.04211	0.316228	0.751829	0.996245	175
ACSBG2	0	NA	NA	NA	NA	NA	176
ACSF2	49.6954	-0.322823	0.487346	-0.662411	0.507708	0.996245	177
ACSF3	175.164	0.249579	0.490131	0.509208	0.610606	0.996245	178
ACSL1	69.1442	-0.251679	0.442045	-0.569353	0.569117	0.996245	179
ACSL3	565.91	0.571911	0.555373	1.02978	0.303114	0.996245	180
ACSL4	788.065	-0.0928021	0.324754	-0.285761	0.775061	0.996245	181
ACSL5	25.7239	-0.665623	0.696902	-0.955118	0.339518	0.996245	182
ACSL6	0.156907	-1.81987	4.04656	-0.449732	0.652903	0.996245	183
ACSM1	0	NA	NA	NA	NA	NA	184
ACSM2A	0.235361	-2.12944	4.04097	-0.526963	0.598219	0.996245	185
ACSM2B	0.0784536	-1.37011	4.05684	-0.337728	0.735568	0.996245	186
ACSM3	48.8085	-0.736731	0.501277	-1.46971	0.141641	0.996245	187
ACSM4	0.148266	0.421789	4.08047	0.103368	0.917671	0.996245	188
ACSM5	0.192712	-0.408335	4.05684	-0.100653	0.919826	0.996245	189
ACSS2	0.374986	0.587795	3.90358	0.150579	0.880308	0.996245	190
ACSS3	0	NA	NA	NA	NA	NA	191
ACTA1	0.60147	-0.170983	3.33204	-0.0513148	0.959075	0.996245	192
ACTA2	32.2133	0.0800993	0.557636	0.143641	0.885784	0.996245	193
ACTB	35016.9	-0.23931	0.343632	-0.696414	0.48617	0.996245	194
ACTBL2	2.86891	-0.383195	1.41959	-0.269933	0.787212	0.996245	195
ACTC1	0.296532	1.41902	4.02974	0.352137	0.724735	0.996245	196
ACTG1	30023.5	-0.322183	0.439367	-0.733289	0.463382	0.996245	197
ACTG2	1.05671	0.746699	2.28618	0.326614	0.74396	0.996245	198
ACTL10	20.71	-0.74848	0.634702	-1.17926	0.238294	0.996245	199
ACTL6A	151.663	-0.569272	0.482232	-1.18049	0.237804	0.996245	200
ACTL6B	0	NA	NA	NA	NA	NA	201
ACTL7A	0.593065	2.42415	3.68055	0.658639	0.510128	0.996245	202
ACTL7B	0.156907	-1.81987	4.04656	-0.449732	0.652903	0.996245	203
ACTL8	0.229984	-0.408335	4.05684	-0.100653	0.919826	0.996245	204
ACTL9	0.383627	-1.17227	3.86856	-0.303024	0.761872	0.996245	205
ACTN1	475.394	-0.651726	0.513798	-1.26845	0.204638	0.996245	206
ACTN2	20.4523	0.901005	0.896835	1.00465	0.315066	0.996245	207
ACTN3	0.569475	0.15784	3.06585	0.0514831	0.958941	0.996245	208
ACTN4	2512.8	-0.395549	0.46763	-0.845858	0.397632	0.996245	209
ACTR10	502.777	0.0845957	0.352553	0.239951	0.810368	0.996245	210
ACTR1A	473.015	0.0201775	0.338458	0.0596159	0.952462	0.996245	211
ACTR1B	227.804	-0.410624	0.446167	-0.920335	0.357398	0.996245	212
ACTR2	1679.85	0.43501	0.335837	1.2953	0.195216	0.996245	213
ACTR3	2094.05	0.539748	0.522317	1.03337	0.30143	0.996245	214
ACTR3B	12.6265	-0.557295	0.750313	-0.74275	0.457633	0.996245	215
ACTR3BP2	4.83389	1.67048	1.31747	1.26794	0.204818	0.996245	216
ACTR3C	27.1088	-0.0504212	0.596123	-0.0845819	0.932594	0.996245	217
ACTR5	103.402	0.271336	0.470674	0.576483	0.564289	0.996245	218
ACTR6	117.487	0.285934	0.437396	0.65372	0.513292	0.996245	219
ACTR8	457.289	0.171161	0.359977	0.475478	0.634446	0.996245	220
ACTRT1	1.1336	0.605347	2.64842	0.228569	0.819204	0.996245	221
ACTRT2	0.98322	1.09068	2.4816	0.439506	0.660295	0.996245	222
ACVR1	375.218	-0.282342	0.342319	-0.824793	0.409489	0.996245	223
ACVR1B	423.58	0.25455	0.450717	0.564767	0.572233	0.996245	224
ACVR1C	1.17094	-0.0251374	2.09728	-0.0119857	0.990437	0.998978	225
ACVR2A	62.1273	0.115302	0.499273	0.230939	0.817362	0.996245	226
ACVR2B	54.897	0.188217	0.466615	0.403367	0.686679	0.996245	227
ACVRL1	2.677	-1.50756	1.73151	-0.870659	0.383941	0.996245	228
ACY1	60.091	-0.190219	0.512888	-0.370879	0.710728	0.996245	229
ACY3	1.43759	0.0647704	2.22868	0.0290622	0.976815	0.996939	230
ACYP1	79.3059	-0.433755	0.431248	-1.00581	0.314505	0.996245	231
ACYP2	32.3669	-0.0152802	0.498616	-0.0306452	0.975553	0.996939	232
ADA	69.5429	-0.312478	0.431319	-0.724472	0.468776	0.996245	233
ADAD1	0	NA	NA	NA	NA	NA	234
ADAD2	0	NA	NA	NA	NA	NA	235
ADAL	160.225	0.469118	0.374758	1.25179	0.210647	0.996245	236
ADAM1A	30.7433	-0.894182	0.565543	-1.5811	0.113855	0.996245	237
ADAM10	468.321	-0.381291	0.508398	-0.749984	0.453265	0.996245	238
ADAM11	0.681956	0.954183	2.7904	0.341952	0.732387	0.996245	239
ADAM12	52.6256	0.71655	0.488659	1.46636	0.14255	0.996245	240
ADAM15	1501.01	0.173095	0.366635	0.472119	0.636842	0.996245	241
ADAM17	315.218	0.0887639	0.497308	0.178489	0.858339	0.996245	242
ADAM18	0	NA	NA	NA	NA	NA	243
ADAM19	255.807	1.08119	0.441943	2.44645	0.0144272	0.996245	244
ADAM2	0	NA	NA	NA	NA	NA	245
ADAM20	0	NA	NA	NA	NA	NA	246
ADAM21	0	NA	NA	NA	NA	NA	247
ADAM21P1	0.156907	-1.81987	4.04656	-0.449732	0.652903	0.996245	248
ADAM22	29.7989	-0.326316	0.587869	-0.555083	0.578838	0.996245	249
ADAM23	0.114258	0.421789	4.08047	0.103368	0.917671	0.996245	250
ADAM28	0	NA	NA	NA	NA	NA	251
ADAM29	0	NA	NA	NA	NA	NA	252
ADAM30	0.828425	0.792926	2.94512	0.269234	0.78775	0.996245	253
ADAM32	0.376783	1.78968	3.84676	0.465245	0.641756	0.996245	254
ADAM33	0	NA	NA	NA	NA	NA	255
ADAM6	0	NA	NA	NA	NA	NA	256
ADAM7	0	NA	NA	NA	NA	NA	257
ADAM8	0.344242	0.44738	3.60142	0.124223	0.901138	0.996245	258
ADAM9	1511.92	-0.175957	0.385282	-0.456696	0.64789	0.996245	259
ADAMDEC1	0	NA	NA	NA	NA	NA	260
ADAMTS1	690.686	-0.309373	0.337341	-0.917091	0.359095	0.996245	261
ADAMTS10	0	NA	NA	NA	NA	NA	262
ADAMTS12	3.44894	-0.302833	1.26555	-0.23929	0.810881	0.996245	263
ADAMTS13	4.2931	0.20316	1.10261	0.184254	0.853814	0.996245	264
ADAMTS14	0	NA	NA	NA	NA	NA	265
ADAMTS15	3.4732	-0.683301	1.49447	-0.457219	0.647513	0.996245	266
ADAMTS16	92.3535	0.423089	0.570602	0.741479	0.458403	0.996245	267
ADAMTS17	0.192712	-0.408335	4.05684	-0.100653	0.919826	0.996245	268
ADAMTS18	0.15153	0.421789	4.08047	0.103368	0.917671	0.996245	269
ADAMTS19	0	NA	NA	NA	NA	NA	270
ADAMTS2	2.82843	-1.19807	1.45154	-0.825381	0.409155	0.996245	271
ADAMTS20	0	NA	NA	NA	NA	NA	272
ADAMTS3	33.1407	-1.3559	0.722498	-1.87668	0.0605623	0.996245	273
ADAMTS4	0.372953	-1.85729	4.04583	-0.459064	0.646188	0.996245	274
ADAMTS5	8.44448	-0.904905	0.912735	-0.991422	0.32148	0.996245	275
ADAMTS6	102.703	1.09835	0.609383	1.80239	0.0714833	0.996245	276
ADAMTS7	5.19372	1.83942	1.11496	1.64976	0.0989915	0.996245	277
ADAMTS8	0	NA	NA	NA	NA	NA	278
ADAMTS9	306.037	-0.898287	0.405539	-2.21504	0.0267571	0.996245	279
ADAMTSL1	1.21748	-2.79875	2.21722	-1.26228	0.206849	0.996245	280
ADAMTSL2	0.15153	0.421789	4.08047	0.103368	0.917671	0.996245	281
ADAMTSL3	23.8246	-0.509306	0.687313	-0.741011	0.458687	0.996245	282
ADAMTSL4	4.62103	0.863515	1.1067	0.780261	0.435237	0.996245	283
ADAMTSL5	56.4968	0.472286	0.449602	1.05045	0.29351	0.996245	284
ADAP1	0.715728	0.41393	3.12278	0.132552	0.894548	0.996245	285
ADAP2	57.3	-0.7621	0.592168	-1.28696	0.198107	0.996245	286
ADAR	3791.44	-0.365965	0.359747	-1.01729	0.309018	0.996245	287
ADARB1	27.7486	-0.512795	0.561761	-0.912835	0.36133	0.996245	288
ADARB2	0	NA	NA	NA	NA	NA	289
ADAT1	145.154	0.614495	0.355346	1.72929	0.0837576	0.996245	290
ADAT2	82.6485	-0.707518	0.434534	-1.62822	0.103478	0.996245	291
ADAT3	2.47453	-0.546118	1.84829	-0.295473	0.767633	0.996245	292
ADC	0.114258	0.421789	4.08047	0.103368	0.917671	0.996245	293
ADCK1	10.811	-0.505107	0.781698	-0.646166	0.518172	0.996245	294
ADCK2	80.5995	-0.304243	0.414008	-0.734873	0.462417	0.996245	295
ADCK3	56.083	0.339171	0.472595	0.717678	0.472956	0.996245	296
ADCK4	83.6992	0.0945565	0.474718	0.199185	0.842118	0.996245	297
ADCK5	53.9629	0.0632076	0.447294	0.141311	0.887624	0.996245	298
ADCY1	0	NA	NA	NA	NA	NA	299
ADCY10	0	NA	NA	NA	NA	NA	300
ADCY2	0.0784536	-1.37011	4.05684	-0.337728	0.735568	0.996245	301
ADCY3	348.882	-0.274525	0.331742	-0.827526	0.407939	0.996245	302
ADCY4	0	NA	NA	NA	NA	NA	303
ADCY5	0	NA	NA	NA	NA	NA	304
ADCY6	86.9137	-0.651336	0.539394	-1.20753	0.227227	0.996245	305
ADCY7	528.964	0.0624331	0.346968	0.179939	0.8572	0.996245	306
ADCY8	0	NA	NA	NA	NA	NA	307
ADCY9	39.2986	-0.462467	0.646142	-0.715736	0.474154	0.996245	308
ADCYAP1	0	NA	NA	NA	NA	NA	309
ADCYAP1R1	0.417944	-0.88387	3.77736	-0.233991	0.814992	0.996245	310
ADD1	1072.32	0.000857739	0.34508	0.00248562	0.998017	0.99934	311
ADD2	0.0784536	-1.37011	4.05684	-0.337728	0.735568	0.996245	312
ADD3	227.464	-0.146826	0.406567	-0.361137	0.717997	0.996245	313
ADH1A	0.148266	0.421789	4.08047	0.103368	0.917671	0.996245	314
ADH1B	0	NA	NA	NA	NA	NA	315
ADH1C	0.340978	0.433096	3.61336	0.11986	0.904594	0.996245	316
ADH4	0	NA	NA	NA	NA	NA	317
ADH5	1295.25	-0.291783	0.483122	-0.603952	0.545875	0.996245	318
ADH6	0	NA	NA	NA	NA	NA	319
ADH7	0	NA	NA	NA	NA	NA	320
ADHFE1	7.84408	1.72931	1.034	1.67245	0.0944351	0.996245	321
ADI1	191.32	0.438301	0.378104	1.15921	0.246373	0.996245	322
ADIG	0.148266	0.421789	4.08047	0.103368	0.917671	0.996245	323
ADIPOQ	0	NA	NA	NA	NA	NA	324
ADIPOR1	729.154	0.395591	0.410046	0.964747	0.334672	0.996245	325
ADIPOR2	119.256	-0.193266	0.451732	-0.427832	0.668773	0.996245	326
ADK	90.6186	-0.296817	0.416175	-0.713201	0.475722	0.996245	327
ADM	427.093	-0.489668	0.396632	-1.23456	0.216993	0.996245	328
ADM2	0.15153	0.421789	4.08047	0.103368	0.917671	0.996245	329
ADNP	122.026	-0.118513	0.507329	-0.233603	0.815293	0.996245	330
ADNP2	526.806	0.553408	0.45707	1.21077	0.225983	0.996245	331
ADO	212.397	-0.157248	0.420485	-0.373968	0.708428	0.996245	332
ADORA1	84.2169	-0.420409	0.676067	-0.621845	0.534044	0.996245	333
ADORA2A	1.53012	-4.28707	2.24341	-1.91096	0.0560099	0.996245	334
ADORA2B	91.5008	0.232499	0.529247	0.439301	0.660443	0.996245	335
ADORA3	0	NA	NA	NA	NA	NA	336
ADPGK	145.974	0.752908	0.410542	1.83394	0.066663	0.996245	337
ADPRH	2.6311	-0.162288	1.51023	-0.107459	0.914425	0.996245	338
ADPRHL1	0.308437	-0.858096	4.04656	-0.212056	0.832064	0.996245	339
ADPRHL2	297.383	0.881634	0.451529	1.95255	0.0508729	0.996245	340
ADRA1A	0	NA	NA	NA	NA	NA	341
ADRA1B	3.69552	1.63563	1.31823	1.24077	0.214689	0.996245	342
ADRA1D	0	NA	NA	NA	NA	NA	343
ADRA2A	0	NA	NA	NA	NA	NA	344
ADRA2B	0.523252	1.17278	3.4513	0.339807	0.734002	0.996245	345
ADRA2C	0.671518	1.58749	3.16776	0.501139	0.616274	0.996245	346
ADRB1	0.46208	-1.42153	3.61041	-0.393731	0.69378	0.996245	347
ADRB2	0.392268	-2.58939	4.02858	-0.642753	0.520384	0.996245	348
ADRBK1	156.96	0.641194	0.504781	1.27024	0.203998	0.996245	349
ADRBK2	0.271166	-0.858096	4.04656	-0.212056	0.832064	0.996245	350
ADRM1	1888.26	-0.0751537	0.322217	-0.23324	0.815575	0.996245	351
ADSL	1087.27	-0.354976	0.356892	-0.994631	0.319916	0.996245	352
ADSS	149.775	-0.202625	0.391128	-0.518053	0.604421	0.996245	353
ADSSL1	0.419432	-0.027153	3.36429	-0.00807094	0.99356	0.998978	354
AEBP1	0	NA	NA	NA	NA	NA	355
AEBP2	182.462	-0.12225	0.37982	-0.321862	0.747557	0.996245	356
AEN	430.945	0.615624	0.426052	1.44495	0.148472	0.996245	357
AES	2303.2	-0.333013	0.403651	-0.825001	0.409371	0.996245	358
AFAP1	30.6783	-0.0857139	0.581732	-0.147343	0.882862	0.996245	359
AFAP1L1	173.013	-0.16291	0.405151	-0.402098	0.687612	0.996245	360
AFAP1L2	0.349619	-1.16856	4.00572	-0.291722	0.770499	0.996245	361
AFF1	816.798	-0.468612	0.430145	-1.08943	0.275965	0.996245	362
AFF2	0.372953	-1.85729	4.04583	-0.459064	0.646188	0.996245	363
AFF3	188.717	0.39761	0.35575	1.11767	0.263709	0.996245	364
AFF4	828.278	-0.120102	0.414055	-0.290064	0.771767	0.996245	365
AFG3L2	461.391	0.191853	0.366638	0.523274	0.600783	0.996245	366
AFM	0	NA	NA	NA	NA	NA	367
AFMID	7.08167	2.2895	1.05791	2.16418	0.0304506	0.996245	368
AFP	0	NA	NA	NA	NA	NA	369
AFTPH	278.334	0.905051	0.379441	2.38522	0.0170689	0.996245	370
AGA	244.744	0.177267	0.457799	0.387216	0.698596	0.996245	371
AGAP1	173.348	-0.815829	0.498043	-1.63807	0.101407	0.996245	372
AGAP11	3.17014	3.60123	1.65916	2.17051	0.0299683	0.996245	373
AGAP2	2.34897	-0.34349	1.56253	-0.21983	0.826004	0.996245	374
AGAP3	373.615	-0.442097	0.407001	-1.08623	0.277377	0.996245	375
AGAP5	56.0973	-0.0369224	0.499962	-0.0738504	0.941129	0.996245	376
AGAP6	59.1771	0.171074	0.449301	0.380756	0.703384	0.996245	377
AGAP7	29.4283	0.022669	0.626355	0.0361919	0.971129	0.996245	378
AGBL1	0	NA	NA	NA	NA	NA	379
AGBL2	2.64642	0.0818204	1.4512	0.0563813	0.955038	0.996245	380
AGBL3	0.642631	-2.99273	3.2429	-0.922859	0.356081	0.996245	381
AGBL4	0	NA	NA	NA	NA	NA	382
AGBL5	21.3108	-0.271475	0.580839	-0.467385	0.640224	0.996245	383
AGER	7.34323	1.09297	0.933906	1.17032	0.241872	0.996245	384
AGFG1	5.96449	1.27827	1.04909	1.21846	0.223049	0.996245	385
AGFG2	36.7332	-0.203073	0.470322	-0.431775	0.665905	0.996245	386
AGGF1	71.8365	-0.420076	0.431222	-0.974153	0.329981	0.996245	387
AGK	2.96086	-0.905138	1.31721	-0.687161	0.491981	0.996245	388
AGL	112.894	-0.206611	0.422254	-0.489305	0.624626	0.996245	389
AGMAT	0.410791	1.90181	3.72882	0.510032	0.610029	0.996245	390
AGMO	0.148266	0.421789	4.08047	0.103368	0.917671	0.996245	391
AGPAT1	877.054	0.144736	0.43947	0.329343	0.741896	0.996245	392
AGPAT2	155.434	-0.528505	0.460894	-1.1467	0.251507	0.996245	393
AGPAT3	461.495	-0.603612	0.443615	-1.36067	0.173619	0.996245	394
AGPAT4	22.9306	0.109261	0.637811	0.171306	0.863983	0.996245	395
AGPAT5	148.614	-0.356179	0.445258	-0.799939	0.423746	0.996245	396
AGPAT6	215.732	-0.625681	0.423279	-1.47818	0.139361	0.996245	397
AGPAT9	280.777	0.151529	0.438499	0.345563	0.729671	0.996245	398
AGPHD1	18.2491	0.433449	0.760779	0.569743	0.568852	0.996245	399
AGPS	784.793	-0.0499002	0.385974	-0.129284	0.897133	0.996245	400
AGR2	0	NA	NA	NA	NA	NA	401
AGR3	0	NA	NA	NA	NA	NA	402
AGRN	2408.07	0.420367	0.510658	0.823188	0.410401	0.996245	403
AGRP	0	NA	NA	NA	NA	NA	404
AGT	104.655	0.51297	0.500449	1.02502	0.305354	0.996245	405
AGTPBP1	144.006	-0.255792	0.396314	-0.645427	0.518651	0.996245	406
AGTR1	0	NA	NA	NA	NA	NA	407
AGTR2	0	NA	NA	NA	NA	NA	408
AGTRAP	578.228	0.219357	0.385534	0.568971	0.569376	0.996245	409
AGXT	0	NA	NA	NA	NA	NA	410
AGXT2	16.2811	-2.07616	0.982199	-2.11378	0.0345339	0.996245	411
AGXT2L1	0.148266	0.421789	4.08047	0.103368	0.917671	0.996245	412
AGXT2L2	25.657	-0.363864	0.609612	-0.596877	0.550589	0.996245	413
AHCTF1	269.198	-0.174757	0.336436	-0.519438	0.603455	0.996245	414
AHCY	415.448	0.0380177	0.387518	0.0981056	0.921848	0.996245	415
AHCYL1	1424.23	-0.340357	0.365887	-0.930224	0.352255	0.996245	416
AHCYL2	13.6989	0.280121	0.686459	0.408067	0.683225	0.996245	417
AHDC1	17.2206	-0.832175	0.707155	-1.17679	0.239279	0.996245	418
AHI1	95.4066	0.00953676	0.415677	0.0229427	0.981696	0.997746	419
AHNAK	600.324	-0.436623	0.39185	-1.11426	0.265167	0.996245	420
AHNAK2	216.094	-0.465574	0.485332	-0.95929	0.337412	0.996245	421
AHR	127.69	0.759125	0.423836	1.79108	0.0732801	0.996245	422
AHRR	1.10612	0.477027	2.16281	0.220559	0.825436	0.996245	423
AHSA1	289.628	-0.286267	0.344514	-0.830931	0.406013	0.996245	424
AHSA2	89.9925	-0.404562	0.486371	-0.831796	0.405524	0.996245	425
AHSG	0	NA	NA	NA	NA	NA	426
AHSP	0.454591	2.03691	3.98737	0.51084	0.609463	0.996245	427
AICDA	0.885086	-0.495679	2.35422	-0.210549	0.833239	0.996245	428
AIDA	1182.34	-0.830165	0.417198	-1.98986	0.0466066	0.996245	429
AIF1	0	NA	NA	NA	NA	NA	430
AIF1L	14.4524	-0.622831	0.799312	-0.779209	0.435856	0.996245	431
AIFM1	438.795	0.127505	0.356349	0.357809	0.720486	0.996245	432
AIFM2	17.1883	-0.0871522	0.642355	-0.135676	0.892077	0.996245	433
AIG1	411.648	-0.32284	0.386069	-0.836223	0.403029	0.996245	434
AIM1	177.179	-0.287783	0.526306	-0.546798	0.584518	0.996245	435
AIM1L	5.59787	-0.975558	1.06676	-0.914505	0.360452	0.996245	436
AIM2	30.9025	-1.07529	0.955795	-1.12502	0.260581	0.996245	437
AIMP1	521.83	-0.158569	0.350298	-0.452667	0.650788	0.996245	438
AIMP2	745.797	-0.852726	0.426073	-2.00136	0.0453537	0.996245	439
AIP	31.4719	-0.312719	0.506589	-0.617303	0.537035	0.996245	440
AIPL1	0.0784536	-1.37011	4.05684	-0.337728	0.735568	0.996245	441
AIRE	0	NA	NA	NA	NA	NA	442
AJAP1	8.90241	-0.0737751	0.980909	-0.075211	0.940047	0.996245	443
AJUBA	169.037	-0.49214	0.514739	-0.956096	0.339024	0.996245	444
AK1	426.789	-0.267058	0.338112	-0.789852	0.429614	0.996245	445
AK2	1680.27	-0.256453	0.34013	-0.753986	0.450857	0.996245	446
AK3	254.396	0.122086	0.361335	0.337874	0.735458	0.996245	447
AK4	1019.46	0.269287	0.35777	0.75268	0.451642	0.996245	448
AK5	230.82	-0.527328	0.646975	-0.815067	0.415034	0.996245	449
AK7	0.651193	-0.344335	2.92314	-0.117796	0.906229	0.996245	450
AK8	7.23571	-0.492424	1.308	-0.376471	0.706567	0.996245	451
AKAP1	82.4806	-0.470887	0.441112	-1.0675	0.285746	0.996245	452
AKAP10	54.5413	0.739939	0.542598	1.3637	0.172663	0.996245	453
AKAP11	237.466	-0.381562	0.431858	-0.883536	0.376947	0.996245	454
AKAP12	419.357	-0.363178	0.46374	-0.78315	0.433539	0.996245	455
AKAP13	32.1851	-0.0836365	0.613343	-0.136362	0.891535	0.996245	456
AKAP14	1.01707	-2.51455	2.53077	-0.993588	0.320424	0.996245	457
AKAP17A	707.877	0.0818762	0.333198	0.245729	0.805892	0.996245	458
AKAP3	0.228517	1.09392	4.06017	0.269428	0.7876	0.996245	459
AKAP4	0	NA	NA	NA	NA	NA	460
AKAP5	0.46208	-1.42153	3.61041	-0.393731	0.69378	0.996245	461
AKAP6	1.11358	-0.754876	2.19203	-0.344372	0.730566	0.996245	462
AKAP7	22.1963	0.199639	0.578105	0.345334	0.729843	0.996245	463
AKAP8	281.13	-0.0359274	0.389832	-0.0921612	0.92657	0.996245	464
AKAP8L	695.235	0.0802174	0.387795	0.206855	0.836123	0.996245	465
AKAP9	155.811	0.789115	0.56033	1.4083	0.159041	0.996245	466
AKD1	6.41316	-0.820006	0.949615	-0.863514	0.387855	0.996245	467
AKIP1	171.125	-0.483684	0.464466	-1.04138	0.297701	0.996245	468
AKIRIN1	1750.27	0.143145	0.412241	0.347237	0.728413	0.996245	469
AKIRIN2	306.4	0.0515167	0.341503	0.150853	0.880092	0.996245	470
AKNA	22.0904	-0.147432	0.705068	-0.209104	0.834367	0.996245	471
AKNAD1	13.3666	0.224358	0.822466	0.272787	0.785017	0.996245	472
AKR1A1	291.188	-0.381511	0.459925	-0.829506	0.406818	0.996245	473
AKR1B1	1731.37	-1.13671	0.600587	-1.89267	0.0584023	0.996245	474
AKR1B10	19.8401	-1.43563	0.987652	-1.45358	NA	NA	475
AKR1B15	0.0784536	-1.37011	4.05684	-0.337728	0.735568	0.996245	476
AKR1C2	0.380047	1.80051	3.83465	0.469536	0.638686	0.996245	477
AKR1C3	58.1764	-0.21748	0.470075	-0.462649	0.643616	0.996245	478
AKR1C4	0	NA	NA	NA	NA	NA	479
AKR1CL1	1.31687	-0.978294	1.9798	-0.494138	0.621209	0.996245	480
AKR1D1	0	NA	NA	NA	NA	NA	481
AKR1E2	0	NA	NA	NA	NA	NA	482
AKR7A2	248.156	0.534193	0.351096	1.5215	0.128134	0.996245	483
AKR7A2P1	4.86217	-0.753412	1.15936	-0.64985	0.515789	0.996245	484
AKR7A3	8.68841	-0.930185	0.995594	-0.934301	0.350148	0.996245	485
AKT1	136.761	-0.753165	0.465204	-1.619	0.105448	0.996245	486
AKT1S1	35.4747	1.21508	0.506897	2.39709	0.016526	0.996245	487
AKT2	301.832	-0.399447	0.406578	-0.982461	0.325873	0.996245	488
AKT3	802.992	-0.0226797	0.477916	-0.0474555	0.96215	0.996245	489
AKTIP	284.742	0.582864	0.424047	1.37453	0.169278	0.996245	490
ALAD	35.5061	-0.57086	0.547296	-1.04305	0.296923	0.996245	491
ALAS1	109.911	-1.01449	0.615976	-1.64697	0.0995651	0.996245	492
ALAS2	0.87191	2.98012	2.87027	1.03827	0.299143	0.996245	493
ALB	1.55627	1.01461	2.02106	0.502017	0.615656	0.996245	494
ALCAM	1071.28	-0.0136668	0.352495	-0.0387716	0.969072	0.996245	495
ALDH16A1	58.9393	0.217104	0.437486	0.496253	0.619716	0.996245	496
ALDH18A1	303.045	-0.310468	0.46432	-0.668651	0.503718	0.996245	497
ALDH1A1	695.905	-1.95459	1.18315	-1.65202	0.0985305	0.996245	498
ALDH1A2	0	NA	NA	NA	NA	NA	499
ALDH1A3	9.7601	-2.15151	1.02054	-2.10821	0.0350127	0.996245	500
ALDH1B1	21.3747	-0.592548	0.691829	-0.856494	0.391724	0.996245	501
ALDH1L1	0	NA	NA	NA	NA	NA	502
ALDH1L2	1.68835	-1.07744	1.996	-0.539799	0.589336	0.996245	503
ALDH2	131.996	-1.00073	0.48142	-2.07871	0.0376437	0.996245	504
ALDH3A1	0	NA	NA	NA	NA	NA	505
ALDH3A2	11.8536	-0.0306096	0.717369	-0.0426693	0.965965	0.996245	506
ALDH3B1	79.4651	0.197266	0.42277	0.466603	0.640784	0.996245	507
ALDH3B2	0.148266	0.421789	4.08047	0.103368	0.917671	0.996245	508
ALDH4A1	22.6579	-0.299048	0.617302	-0.484443	0.628072	0.996245	509
ALDH5A1	7.34773	-1.14021	0.958179	-1.18997	0.234057	0.996245	510
ALDH6A1	3.11682	-0.000826762	1.41222	-0.000585436	0.999533	0.999898	511
ALDH7A1	72.3517	-0.786386	0.513054	-1.53276	0.125336	0.996245	512
ALDH8A1	0.0784536	-1.37011	4.05684	-0.337728	0.735568	0.996245	513
ALDH9A1	692.374	0.237513	0.415939	0.571029	0.56798	0.996245	514
ALDOB	0	NA	NA	NA	NA	NA	515
ALDOC	5.17189	-1.15609	1.14102	-1.01321	0.310961	0.996245	516
ALG1	109.609	0.446111	0.413286	1.07942	0.280398	0.996245	517
ALG10	49.5293	-0.104389	0.518763	-0.201227	0.840521	0.996245	518
ALG10B	91.4639	-0.0278928	0.423283	-0.0658963	0.94746	0.996245	519
ALG11	67.5675	-0.360665	0.414274	-0.870596	0.383975	0.996245	520
ALG12	184.473	0.00962173	0.374438	0.0256965	0.979499	0.997026	521
ALG13	80.2403	-0.301346	0.415083	-0.725989	0.467846	0.996245	522
ALG14	50.5072	-0.63962	0.62213	-1.02811	0.303897	0.996245	523
ALG1L	0.271166	-0.858096	4.04656	-0.212056	0.832064	0.996245	524
ALG1L2	0	NA	NA	NA	NA	NA	525
ALG2	250.924	-0.0395041	0.34755	-0.113664	0.909504	0.996245	526
ALG3	46.0434	1.1914	0.473903	2.514	0.0119369	0.996245	527
ALG5	340.274	0.0576526	0.371943	0.155004	0.876818	0.996245	528
ALG6	66.7986	0.0355952	0.562659	0.0632624	0.949558	0.996245	529
ALG8	156.158	-0.218272	0.386975	-0.564046	0.572723	0.996245	530
ALG9	208.888	-0.0350343	0.354782	-0.0987487	0.921338	0.996245	531
ALK	0	NA	NA	NA	NA	NA	532
ALKBH1	53.739	-0.0844023	0.457985	-0.18429	0.853786	0.996245	533
ALKBH2	26.9729	0.491591	0.535075	0.918733	0.358235	0.996245	534
ALKBH3	265.06	0.220784	0.361484	0.610772	0.541351	0.996245	535
ALKBH4	74.5274	0.391555	0.43124	0.907976	0.363891	0.996245	536
ALKBH5	960.287	-0.264191	0.341793	-0.772956	0.439548	0.996245	537
ALKBH6	13.9672	-0.211431	0.772286	-0.273772	0.784259	0.996245	538
ALKBH7	98.2269	-0.560611	0.50787	-1.10385	0.26966	0.996245	539
ALKBH8	286.494	0.159837	0.365081	0.437814	0.661521	0.996245	540
ALLC	0	NA	NA	NA	NA	NA	541
ALMS1	44.172	-0.482998	0.496223	-0.973349	0.33038	0.996245	542
ALOX12	2.49608	0.0993488	1.49874	0.0662884	0.947148	0.996245	543
ALOX12B	0.192712	-0.408335	4.05684	-0.100653	0.919826	0.996245	544
ALOX15	0	NA	NA	NA	NA	NA	545
ALOX15B	0.0784536	-1.37011	4.05684	-0.337728	0.735568	0.996245	546
ALOX5	1.0778	-0.338479	2.1849	-0.154918	0.876886	0.996245	547
ALOX5AP	9.03314	0.469417	0.951428	0.493382	0.621743	0.996245	548
ALOXE3	15.7592	0.369676	0.914459	0.404257	0.686024	0.996245	549
ALPI	0.60147	-0.170983	3.33204	-0.0513148	0.959075	0.996245	550
ALPK1	33.8319	-0.103717	0.557633	-0.185994	0.852449	0.996245	551
ALPK2	0.372953	-1.85729	4.04583	-0.459064	0.646188	0.996245	552
ALPK3	6.76158	-1.16231	0.977647	-1.18889	0.234485	0.996245	553
ALPL	0.114258	0.421789	4.08047	0.103368	0.917671	0.996245	554
ALPP	0.0784536	-1.37011	4.05684	-0.337728	0.735568	0.996245	555
ALPPL2	0	NA	NA	NA	NA	NA	556
ALS2	501.611	-0.0923324	0.360492	-0.256129	0.797851	0.996245	557
ALS2CL	8.05634	1.50069	0.963043	1.55828	0.119167	0.996245	558
ALS2CR11	0.303061	1.44657	4.02745	0.359178	0.719462	0.996245	559
ALS2CR12	0	NA	NA	NA	NA	NA	560
ALS2CR8	31.8458	0.447659	0.697487	0.641818	0.520991	0.996245	561
ALX1	0.410791	1.90181	3.72882	0.510032	0.610029	0.996245	562
ALX3	0	NA	NA	NA	NA	NA	563
ALX4	0	NA	NA	NA	NA	NA	564
ALYREF	1324.09	-0.392965	0.460164	-0.853967	0.393123	0.996245	565
AMACR	192.523	-0.583303	0.498177	-1.17088	0.241649	0.996245	566
AMBN	0	NA	NA	NA	NA	NA	567
AMBP	10.6415	0.781317	0.787925	0.991613	0.321386	0.996245	568
AMBRA1	168.011	0.161071	0.49403	0.326035	0.744398	0.996245	569
AMD1	743.978	0.340349	0.370636	0.918284	0.35847	0.996245	570
AMDHD1	2.71766	2.18893	1.50509	1.45435	0.145848	0.996245	571
AMDHD2	400.178	0.274473	0.392421	0.699435	0.48428	0.996245	572
AMELX	0	NA	NA	NA	NA	NA	573
AMELY	0	NA	NA	NA	NA	NA	574
AMFR	746.367	0.0146815	0.46298	0.0317108	0.974703	0.996848	575
AMH	14.4665	-1.5074	0.680668	-2.21458	0.0267886	0.996245	576
AMHR2	0.15153	0.421789	4.08047	0.103368	0.917671	0.996245	577
AMICA1	0	NA	NA	NA	NA	NA	578
AMIGO1	0.156907	-1.81987	4.04656	-0.449732	0.652903	0.996245	579
AMIGO2	120.474	-0.198519	0.538872	-0.368397	0.712577	0.996245	580
AMIGO3	45.1649	-0.571237	0.489688	-1.16653	0.243399	0.996245	581
AMMECR1	229.528	-0.845715	0.357293	-2.367	0.0179327	0.996245	582
AMMECR1L	322.266	1.12354	0.618496	1.81658	0.0692822	0.996245	583
AMN	0.269678	-1.85729	4.04583	-0.459064	0.646188	0.996245	584
AMN1	16.6524	0.567106	0.668561	0.848249	0.396299	0.996245	585
AMOT	28.5778	-0.233082	0.584893	-0.398504	0.690259	0.996245	586
AMOTL1	45.8308	-0.424478	0.486821	-0.871938	0.383242	0.996245	587
AMOTL2	891.586	0.119136	0.351416	0.339016	0.734598	0.996245	588
AMPD1	0.15153	0.421789	4.08047	0.103368	0.917671	0.996245	589
AMPD2	218.509	-0.513912	0.506998	-1.01364	0.310756	0.996245	590
AMPD3	73.3587	0.659094	0.496074	1.32862	0.183974	0.996245	591
AMPH	0.451406	-2.33347	3.63414	-0.642097	0.52081	0.996245	592
AMT	6.23291	-1.12622	0.969043	-1.1622	0.245156	0.996245	593
AMTN	0.90453	1.05621	2.59587	0.406882	0.684095	0.996245	594
AMY2A	0	NA	NA	NA	NA	NA	595
AMY2B	0.602937	-1.35445	3.01976	-0.448531	0.65377	0.996245	596
AMZ1	89.0736	0.315587	0.39632	0.796294	0.425861	0.996245	597
AMZ2	62.3547	-0.312965	0.424387	-0.737452	0.460847	0.996245	598
AMZ2P1	6.69102	1.1589	0.953921	1.21488	0.224411	0.996245	599
ANAPC1	367.147	-0.195245	0.399803	-0.488354	0.625299	0.996245	600
ANAPC10	185.079	-0.264516	0.380001	-0.696092	0.486371	0.996245	601
ANAPC11	8.3298	-0.768272	1.04208	-0.737248	0.460971	0.996245	602
ANAPC13	847.366	-0.655074	0.566199	-1.15697	0.247286	0.996245	603
ANAPC16	483.69	-0.576864	0.423948	-1.3607	0.17361	0.996245	604
ANAPC2	134.068	-0.0636862	0.360831	-0.176499	0.859902	0.996245	605
ANAPC4	161.558	-0.257251	0.382988	-0.671695	0.501778	0.996245	606
ANAPC5	402.786	-0.269214	0.356513	-0.755129	0.450171	0.996245	607
ANAPC7	720.8	0.180707	0.340693	0.530411	0.595827	0.996245	608
ANG	0	NA	NA	NA	NA	NA	609
ANGEL1	43.2053	0.0890502	0.681053	0.130754	0.89597	0.996245	610
ANGEL2	58.7998	0.355282	0.480115	0.739993	0.459304	0.996245	611
ANGPT1	0.714477	0.729796	3.12219	0.233745	0.815183	0.996245	612
ANGPT2	0.114258	0.421789	4.08047	0.103368	0.917671	0.996245	613
ANGPT4	0	NA	NA	NA	NA	NA	614
ANGPTL1	0.114258	0.421789	4.08047	0.103368	0.917671	0.996245	615
ANGPTL2	5.7331	1.84259	1.24222	1.48331	0.137993	0.996245	616
ANGPTL3	0	NA	NA	NA	NA	NA	617
ANGPTL4	54.3039	0.795304	0.548075	1.45108	0.146756	0.996245	618
ANGPTL5	0	NA	NA	NA	NA	NA	619
ANGPTL6	1.74572	0.931232	1.74699	0.53305	0.593999	0.996245	620
ANGPTL7	1.01373	0.608004	2.154	0.282267	0.777739	0.996245	621
ANK1	0.0784536	-1.37011	4.05684	-0.337728	0.735568	0.996245	622
ANK2	4.17302	-0.202212	1.166	-0.173423	0.862319	0.996245	623
ANK3	0	NA	NA	NA	NA	NA	624
ANKAR	10.019	0.184061	0.758205	0.242759	0.808192	0.996245	625
ANKDD1A	1.61963	-0.237763	2.03464	-0.116858	0.906973	0.996245	626
ANKFN1	0.872615	-2.18488	2.49704	-0.87499	0.381579	0.996245	627
ANKFY1	220.331	-0.205053	0.412207	-0.497452	0.61887	0.996245	628
ANKH	65.6211	-0.262704	0.437609	-0.600317	0.548295	0.996245	629
ANKIB1	1710.47	0.0166736	0.442319	0.0376959	0.96993	0.996245	630
ANKK1	0.271166	-0.858096	4.04656	-0.212056	0.832064	0.996245	631
ANKLE1	0.380047	1.80051	3.83465	0.469536	0.638686	0.996245	632
ANKLE2	1634.89	0.190187	0.350332	0.542876	0.587215	0.996245	633
ANKMY1	65.1791	-0.505374	0.460565	-1.09729	0.272514	0.996245	634
ANKMY2	494.026	-0.263406	0.335586	-0.784914	0.432504	0.996245	635
ANKRA2	68.1285	0.718812	0.569369	1.26247	0.20678	0.996245	636
ANKRD1	545.985	2.11702	1.1717	1.80678	0.0707961	0.996245	637
ANKRD10	100.79	-0.716756	0.614971	-1.16551	0.243812	0.996245	638
ANKRD11	256.084	-0.218766	0.391766	-0.558408	0.576566	0.996245	639
ANKRD12	688.843	0.396721	0.371253	1.0686	0.28525	0.996245	640
ANKRD13A	807.176	0.0505455	0.55948	0.0903437	0.928014	0.996245	641
ANKRD13B	39.868	-0.344428	0.535256	-0.643484	0.51991	0.996245	642
ANKRD13C	958.976	0.39146	0.383595	1.0205	0.30749	0.996245	643
ANKRD13D	22.1758	-0.757548	0.586265	-1.29216	0.196302	0.996245	644
ANKRD16	6.08138	-0.754697	1.12488	-0.670916	0.502274	0.996245	645
ANKRD17	282.13	-0.461311	0.413014	-1.11694	0.264021	0.996245	646
ANKRD18A	153.323	0.457936	0.522014	0.877248	0.380352	0.996245	647
ANKRD2	0.156907	-1.81987	4.04656	-0.449732	0.652903	0.996245	648
ANKRD20A4	3.11507	-0.340675	1.29491	-0.263087	0.792483	0.996245	649
ANKRD20A9P	94.9842	-0.210808	0.610427	-0.345345	0.729835	0.996245	650
ANKRD22	0	NA	NA	NA	NA	NA	651
ANKRD23	91.6487	0.106804	0.674769	0.158282	0.874235	0.996245	652
ANKRD24	12.5832	2.30017	1.11194	2.06862	0.0385819	0.996245	653
ANKRD26	124.577	0.381862	0.598238	0.63831	0.523272	0.996245	654
ANKRD26P1	0	NA	NA	NA	NA	NA	655
ANKRD26P3	0	NA	NA	NA	NA	NA	656
ANKRD27	37.3365	-0.441172	0.615723	-0.716512	0.473676	0.996245	657
ANKRD28	96.5469	0.0468275	0.473768	0.0988406	0.921265	0.996245	658
ANKRD29	40.0884	-0.584193	0.585857	-0.99716	0.318687	0.996245	659
ANKRD30A	0	NA	NA	NA	NA	NA	660
ANKRD30B	0.114258	0.421789	4.08047	0.103368	0.917671	0.996245	661
ANKRD30BL	0	NA	NA	NA	NA	NA	662
ANKRD31	0.608234	0.713207	2.94091	0.242512	0.808383	0.996245	663
ANKRD32	128.396	0.103177	0.392664	0.262762	0.792734	0.996245	664
ANKRD33	0	NA	NA	NA	NA	NA	665
ANKRD33B	85.291	-1.25522	0.569899	-2.20253	0.0276279	0.996245	666
ANKRD34A	9.86489	-1.64654	1.18234	-1.39262	0.163735	0.996245	667
ANKRD34B	0	NA	NA	NA	NA	NA	668
ANKRD34C	0	NA	NA	NA	NA	NA	669
ANKRD35	0	NA	NA	NA	NA	NA	670
ANKRD36	302.856	0.0342277	0.667866	0.0512493	0.959127	0.996245	671
ANKRD36B	115.7	0.100729	0.550287	0.183048	0.85476	0.996245	672
ANKRD37	24.5176	0.385299	0.614114	0.627406	0.530393	0.996245	673
ANKRD39	45.565	-0.700351	0.518738	-1.35011	0.176982	0.996245	674
ANKRD40	425.44	-0.109726	0.315552	-0.347726	0.728046	0.996245	675
ANKRD42	55.8117	0.304575	0.602477	0.505537	0.613182	0.996245	676
ANKRD44	40.0017	-0.0876421	0.472925	-0.185319	0.852979	0.996245	677
ANKRD45	0.148266	0.421789	4.08047	0.103368	0.917671	0.996245	678
ANKRD46	8.12034	0.647243	0.869691	0.744221	0.456743	0.996245	679
ANKRD49	31.8148	1.09611	0.557104	1.96752	0.0491237	0.996245	680
ANKRD5	56.0456	-0.523308	0.444796	-1.17651	0.239389	0.996245	681
ANKRD50	26.9304	-0.238599	0.561071	-0.425256	0.67065	0.996245	682
ANKRD52	584.923	-0.254887	0.374029	-0.681463	0.495578	0.996245	683
ANKRD53	1.39432	2.20419	2.04062	1.08016	0.280071	0.996245	684
ANKRD54	137.239	0.141583	0.403112	0.351226	0.725419	0.996245	685
ANKRD55	0	NA	NA	NA	NA	NA	686
ANKRD6	1.48892	1.22396	2.05235	0.596369	0.550929	0.996245	687
ANKRD63	0	NA	NA	NA	NA	NA	688
ANKRD65	1.26712	-2.798	2.67276	-1.04686	0.295165	0.996245	689
ANKRD7	0.658057	-0.842394	2.8783	-0.292671	0.769774	0.996245	690
ANKRD9	29.9446	0.132512	0.546406	0.242515	0.808381	0.996245	691
ANKS1A	48.0981	-0.0623517	0.525929	-0.118555	0.905628	0.996245	692
ANKS1B	5.81265	0.278329	1.10341	0.252244	0.800852	0.996245	693
ANKS3	134.036	-0.0336911	0.510642	-0.0659781	0.947395	0.996245	694
ANKS4B	0.372953	-1.85729	4.04583	-0.459064	0.646188	0.996245	695
ANKS6	358.52	-0.581643	0.450261	-1.29179	0.196429	0.996245	696
ANKUB1	0	NA	NA	NA	NA	NA	697
ANKZF1	195.699	0.5595	0.469033	1.19288	0.232916	0.996245	698
ANLN	2600.27	-0.855246	0.452326	-1.89077	0.0586546	0.996245	699
ANO1	0.942994	1.39909	2.53697	0.551479	0.581305	0.996245	700
ANO10	126.455	0.319387	0.466212	0.685069	0.493301	0.996245	701
ANO2	4.9534	0.190072	1.04571	0.181764	0.855768	0.996245	702
ANO3	0	NA	NA	NA	NA	NA	703
ANO4	0.417944	-0.88387	3.77736	-0.233991	0.814992	0.996245	704
ANO5	0	NA	NA	NA	NA	NA	705
ANO6	378.182	-0.388087	0.477198	-0.813263	0.416067	0.996245	706
ANO7	0.114258	0.421789	4.08047	0.103368	0.917671	0.996245	707
ANO8	27.083	0.514055	0.578079	0.889247	0.37387	0.996245	708
ANO9	0.922983	-2.4261	2.56008	-0.947666	0.343299	0.996245	709
ANP32A	335.48	-0.53411	0.421655	-1.2667	0.205262	0.996245	710
ANP32AP1	1.18551	-0.954019	2.12517	-0.448914	0.653494	0.996245	711
ANP32B	2650.53	-0.320458	0.373133	-0.858831	0.390434	0.996245	712
ANP32C	0.848971	-1.12871	2.64437	-0.426836	0.669499	0.996245	713
ANP32D	0.22672	-0.408335	4.05684	-0.100653	0.919826	0.996245	714
ANP32E	414.413	-0.63433	0.384559	-1.6495	0.0990451	0.996245	715
ANPEP	443.869	-0.148356	0.620172	-0.239217	0.810937	0.996245	716
ANTXR1	49.1174	-0.519798	0.530091	-0.980583	0.326799	0.996245	717
ANTXR2	146.108	0.049221	0.489899	0.100472	0.91997	0.996245	718
ANXA1	11339.1	-0.0567337	0.323346	-0.175458	0.860719	0.996245	719
ANXA10	6.1159	1.0342	1.17108	0.883118	0.377172	0.996245	720
ANXA11	365.554	-0.49717	0.419528	-1.18507	0.235991	0.996245	721
ANXA13	0.114258	0.421789	4.08047	0.103368	0.917671	0.996245	722
ANXA2	10086	-0.239449	0.555965	-0.430691	0.666693	0.996245	723
ANXA2P1	1.66377	-0.437884	1.78924	-0.244732	0.806664	0.996245	724
ANXA2P3	2.22961	1.23456	1.7394	0.709763	0.477851	0.996245	725
ANXA3	323.114	-0.672609	0.489923	-1.37289	0.169787	0.996245	726
ANXA4	2062.93	-0.940495	0.390395	-2.40909	0.0159925	0.996245	727
ANXA5	4880.42	-0.0472062	0.30755	-0.153491	0.878011	0.996245	728
ANXA6	1243.27	-0.391117	0.365916	-1.06887	0.285127	0.996245	729
ANXA7	2232.67	-0.0423382	0.412705	-0.102587	0.918291	0.996245	730
ANXA8L1	4.58338	-0.104015	1.26533	-0.0822039	0.934485	0.996245	731
ANXA8L2	0	NA	NA	NA	NA	NA	732
ANXA9	2.02703	0.82205	1.72684	0.476044	0.634043	0.996245	733
AOAH	0	NA	NA	NA	NA	NA	734
AOC2	7.07156	0.625099	0.99418	0.628758	0.529508	0.996245	735
AOC3	3.89249	0.963234	1.19621	0.805236	0.420683	0.996245	736
AOX1	43.5904	1.44526	0.582249	2.48221	0.013057	0.996245	737
AP1AR	30.2937	-0.743433	0.568757	-1.30712	0.191172	0.996245	738
AP1B1	636.31	-0.232962	0.393079	-0.592659	0.553409	0.996245	739
AP1B1P1	0	NA	NA	NA	NA	NA	740
AP1G1	529.087	-0.482826	0.45758	-1.05517	0.291346	0.996245	741
AP1G2	87.3003	-0.130758	0.410784	-0.318313	0.750248	0.996245	742
AP1M1	1802.2	-0.0930269	0.342547	-0.271574	0.78595	0.996245	743
AP1M2	56.3384	-0.388242	0.567755	-0.683819	0.49409	0.996245	744
AP1S1	630.061	0.365353	0.395337	0.924156	0.355405	0.996245	745
AP1S2	465.244	-0.329919	0.33364	-0.988849	0.322737	0.996245	746
AP1S3	71.7465	-0.317154	0.421875	-0.751772	0.452188	0.996245	747
AP2A1	808.34	0.328377	0.416126	0.78913	0.430036	0.996245	748
AP2A2	251.212	-0.673474	0.392881	-1.71419	0.0864932	0.996245	749
AP2B1	1556.55	-0.133173	0.325619	-0.408983	0.682552	0.996245	750
AP2M1	3180.81	-0.293622	0.394885	-0.743563	0.457141	0.996245	751
AP2S1	830.498	0.0494078	0.387332	0.127559	0.898498	0.996245	752
AP3B1	194.534	0.150026	0.34488	0.43501	0.663555	0.996245	753
AP3B2	0.72429	1.72734	2.72731	0.633347	0.526507	0.996245	754
AP3D1	160.41	-0.162483	0.538865	-0.301528	0.763012	0.996245	755
AP3M1	785.868	-0.328348	0.388568	-0.845021	0.398099	0.996245	756
AP3M2	33.2262	-0.013568	0.508512	-0.0266817	0.978714	0.997026	757
AP3S1	326.927	-0.109683	0.603628	-0.181706	0.855813	0.996245	758
AP4E1	118.34	0.643343	0.506283	1.27072	0.203829	0.996245	759
AP4M1	27.9528	0.222251	0.532765	0.417166	0.676557	0.996245	760
APAF1	66.5973	-0.875395	0.428113	-2.04478	0.0408768	0.996245	761
APBA1	1.13267	-4.00644	2.58035	-1.55267	0.120501	0.996245	762
APBA2	0.148266	0.421789	4.08047	0.103368	0.917671	0.996245	763
APBA3	84.3563	0.130419	0.522964	0.249384	0.803063	0.996245	764
APBB1	27.3932	-0.265704	0.602175	-0.441241	0.659039	0.996245	765
APBB1IP	404.312	0.391052	0.445538	0.877708	0.380102	0.996245	766
APBB2	289.622	0.698259	0.63562	1.09855	0.271966	0.996245	767
APBB3	8.58949	-0.163839	1.03203	-0.158754	0.873863	0.996245	768
APC	163.244	0.113065	0.395175	0.286115	0.77479	0.996245	769
APC2	3.74912	-1.20306	1.21894	-0.986976	0.323654	0.996245	770
APCDD1	0	NA	NA	NA	NA	NA	771
APCDD1L	3.59837	-0.329927	1.19887	-0.275198	0.783164	0.996245	772
APCS	0	NA	NA	NA	NA	NA	773
APEH	301.91	-0.0620799	0.362039	-0.171473	0.863852	0.996245	774
APEX2	99.8808	0.753543	0.421458	1.78794	0.0737849	0.996245	775
APH1A	1149.19	0.199201	0.341274	0.583698	0.559424	0.996245	776
APH1B	88.1525	-0.111302	0.419836	-0.265109	0.790925	0.996245	777
API5	918.057	-0.0478733	0.339972	-0.140815	0.888016	0.996245	778
APIP	303.268	0.120188	0.421528	0.285125	0.775548	0.996245	779
APLF	54.6193	-0.197618	0.448935	-0.440192	0.659798	0.996245	780
APLN	5.51142	-0.377995	1.0851	-0.34835	0.727577	0.996245	781
APLNR	0.906879	0.537322	2.8539	0.188276	0.85066	0.996245	782
APLP1	13.3689	0.553884	0.768361	0.720864	0.470993	0.996245	783
APOA1	0	NA	NA	NA	NA	NA	784
APOA1BP	124.26	-0.177438	0.504161	-0.351948	0.724877	0.996245	785
APOA2	0	NA	NA	NA	NA	NA	786
APOA4	0	NA	NA	NA	NA	NA	787
APOA5	0	NA	NA	NA	NA	NA	788
APOB	0.892861	3.01226	2.85124	1.05647	0.290753	0.996245	789
APOBEC1	0	NA	NA	NA	NA	NA	790
APOBEC2	0	NA	NA	NA	NA	NA	791
APOBEC3B	42.2962	-0.793605	0.561319	-1.41382	0.157414	0.996245	792
APOBEC3C	325.067	-0.0915608	0.42552	-0.215174	0.829632	0.996245	793
APOBEC3D	0.753	0.569671	2.78025	0.204899	0.837651	0.996245	794
APOBEC3F	24.3469	-0.727155	0.89195	-0.815241	0.414934	0.996245	795
APOBEC3H	0.451327	2.0247	3.60684	0.56135	0.574559	0.996245	796
APOBEC4	0	NA	NA	NA	NA	NA	797
APOBR	0.114258	0.421789	4.08047	0.103368	0.917671	0.996245	798
APOC1	0.15153	0.421789	4.08047	0.103368	0.917671	0.996245	799
APOC3	0.0784536	-1.37011	4.05684	-0.337728	0.735568	0.996245	800
APOC4	0	NA	NA	NA	NA	NA	801
APOD	0	NA	NA	NA	NA	NA	802
APOE	5.98401	2.3456	1.16727	2.00947	0.044487	0.996245	803
APOF	0	NA	NA	NA	NA	NA	804
APOH	0.765471	1.17801	2.70734	0.435119	0.663476	0.996245	805
APOL1	4766.57	-0.372265	0.424631	-0.876679	0.380661	0.996245	806
APOL2	3.54395	-0.939693	1.46081	-0.64327	0.520049	0.996245	807
APOL3	60.6867	-0.255132	0.643384	-0.396548	0.691701	0.996245	808
APOL4	0	NA	NA	NA	NA	NA	809
APOL5	0	NA	NA	NA	NA	NA	810
APOL6	759.344	-0.195288	0.498867	-0.391462	0.695456	0.996245	811
APOM	6.5603	0.723062	0.958171	0.754627	0.450473	0.996245	812
APOO	112.538	-0.309986	0.545809	-0.567938	0.570077	0.996245	813
APOOL	70.8603	-0.711949	0.56033	-1.27059	0.203875	0.996245	814
APP	1322.89	-0.345825	0.33893	-1.02035	0.307565	0.996245	815
APPBP2	333.923	-0.314567	0.439092	-0.716404	0.473742	0.996245	816
APPL1	197.029	0.038491	0.454454	0.0846971	0.932502	0.996245	817
APPL2	119.299	0.0902134	0.414914	0.217427	0.827876	0.996245	818
APRT	2541.66	0.243546	0.369262	0.659548	0.509544	0.996245	819
APTX	128.28	0.159428	0.392914	0.405759	0.68492	0.996245	820
AQP10	0.374986	0.587795	3.90358	0.150579	0.880308	0.996245	821
AQP11	0.837376	-0.174752	2.4168	-0.0723075	0.942357	0.996245	822
AQP12A	0	NA	NA	NA	NA	NA	823
AQP12B	0	NA	NA	NA	NA	NA	824
AQP2	0	NA	NA	NA	NA	NA	825
AQP3	0.945633	3.10629	2.46515	1.26008	0.20764	0.996245	826
AQP4	0.114258	0.421789	4.08047	0.103368	0.917671	0.996245	827
AQP5	0	NA	NA	NA	NA	NA	828
AQP6	0	NA	NA	NA	NA	NA	829
AQP7	0.824846	2.90657	2.58667	1.12367	0.261151	0.996245	830
AQP7P1	15.0868	0.255689	0.722026	0.354126	0.723244	0.996245	831
AQP8	0.148266	0.421789	4.08047	0.103368	0.917671	0.996245	832
AQP9	0.569475	0.15784	3.06585	0.0514831	0.958941	0.996245	833
AQPEP	7.74191	-0.135292	1.02764	-0.131653	0.895258	0.996245	834
AQR	417.309	0.735573	0.454604	1.61805	0.105651	0.996245	835
AR	0	NA	NA	NA	NA	NA	836
ARAF	126.703	0.00969702	0.435723	0.022255	0.982245	0.997817	837
ARAP1	133.998	0.475979	0.441878	1.07717	0.281403	0.996245	838
ARAP2	78.8649	0.120077	0.570217	0.210581	0.833214	0.996245	839
ARAP3	39.2849	0.629584	0.537692	1.1709	0.241639	0.996245	840
ARC	0.376783	1.78968	3.84676	0.465245	0.641756	0.996245	841
ARCN1	3767.97	0.784074	0.434973	1.80258	0.071454	0.996245	842
AREG	119.447	-0.572417	0.576848	-0.992319	0.321042	0.996245	843
ARF1	8648.98	-0.0387169	0.319745	-0.121087	0.903622	0.996245	844
ARF3	557.535	-0.123522	0.402008	-0.307262	0.758644	0.996245	845
ARF4	16370.4	0.686071	0.49701	1.3804	0.167465	0.996245	846
ARF5	1476.64	-0.507676	0.334407	-1.51814	0.12898	0.996245	847
ARF6	3.06395	-0.618296	1.52396	-0.405717	0.684951	0.996245	848
ARFGAP1	497.814	0.227477	0.331182	0.686862	0.49217	0.996245	849
ARFGAP2	141.016	-0.140541	0.447483	-0.31407	0.753468	0.996245	850
ARFGAP3	267.202	-0.387816	0.363909	-1.0657	0.286561	0.996245	851
ARFGEF1	180.32	0.253838	0.409152	0.6204	0.534995	0.996245	852
ARFGEF2	593.158	-0.53904	0.390072	-1.3819	0.167003	0.996245	853
ARFIP1	120.339	-0.153086	0.37912	-0.403792	0.686366	0.996245	854
ARFIP2	414.366	0.128952	0.392947	0.328166	0.742786	0.996245	855
ARFRP1	388.571	0.204672	0.327228	0.625472	0.531661	0.996245	856
ARG1	0	NA	NA	NA	NA	NA	857
ARG2	4.17998	0.77729	1.32103	0.588395	0.556267	0.996245	858
ARGFX	0.305173	-0.858096	4.04656	-0.212056	0.832064	0.996245	859
ARGLU1	392.193	-0.700874	0.353519	-1.98256	0.0474161	0.996245	860
ARHGAP1	897.599	-0.0340387	0.312675	-0.108863	0.913311	0.996245	861
ARHGAP10	77.4397	0.185874	0.466789	0.398196	0.690486	0.996245	862
ARHGAP11A	319.333	-0.659696	0.454699	-1.45084	0.146824	0.996245	863
ARHGAP11B	295.162	-0.0842783	0.483971	-0.174139	0.861756	0.996245	864
ARHGAP12	69.7795	-0.145079	0.473942	-0.306111	0.75952	0.996245	865
ARHGAP15	0	NA	NA	NA	NA	NA	866
ARHGAP17	552.148	-0.0388881	0.458269	-0.0848586	0.932374	0.996245	867
ARHGAP18	316.123	-0.119744	0.375537	-0.318862	0.749831	0.996245	868
ARHGAP19	35.8662	-0.398046	0.562813	-0.707245	0.479414	0.996245	869
ARHGAP20	0	NA	NA	NA	NA	NA	870
ARHGAP21	123.521	-0.0247544	0.532894	-0.0464526	0.962949	0.996245	871
ARHGAP22	51.1274	-0.479973	0.535409	-0.896461	0.370007	0.996245	872
ARHGAP23	41.2952	-0.412162	0.515649	-0.799308	0.424112	0.996245	873
ARHGAP24	0	NA	NA	NA	NA	NA	874
ARHGAP25	0.0784536	-1.37011	4.05684	-0.337728	0.735568	0.996245	875
ARHGAP26	29.528	-0.249968	0.551753	-0.453043	0.650518	0.996245	876
ARHGAP27	44.7674	-0.447669	0.515825	-0.86787	0.385466	0.996245	877
ARHGAP28	4.6263	-0.649012	1.10205	-0.588915	0.555918	0.996245	878
ARHGAP29	387.912	-0.011896	0.387853	-0.0306715	0.975532	0.996939	879
ARHGAP30	2.62201	-0.573948	1.57363	-0.364729	0.715314	0.996245	880
ARHGAP31	223.532	-0.270682	0.364279	-0.743064	0.457443	0.996245	881
ARHGAP32	42.8499	0.0350865	0.488127	0.0718798	0.942698	0.996245	882
ARHGAP33	52.0763	-0.629275	0.63021	-0.998516	0.318029	0.996245	883
ARHGAP35	726.082	-0.509173	0.408046	-1.24783	0.212093	0.996245	884
ARHGAP36	0	NA	NA	NA	NA	NA	885
ARHGAP39	1.20884	-1.55366	2.43897	-0.637014	0.524115	0.996245	886
ARHGAP4	0.114258	0.421789	4.08047	0.103368	0.917671	0.996245	887
ARHGAP40	0	NA	NA	NA	NA	NA	888
ARHGAP42	88.2583	0.0932283	0.4214	0.221235	0.824909	0.996245	889
ARHGAP44	0	NA	NA	NA	NA	NA	890
ARHGAP5	247.285	0.429103	0.50242	0.854072	0.393065	0.996245	891
ARHGAP6	12.1331	-2.02282	0.951948	-2.12493	0.0335925	0.996245	892
ARHGAP9	0.313814	-2.36701	4.03736	-0.586277	0.55769	0.996245	893
ARHGDIA	3.8318	-0.359823	1.21631	-0.295832	0.767358	0.996245	894
ARHGDIB	5.835	0.946107	1.32169	0.715829	0.474097	0.996245	895
ARHGDIG	0	NA	NA	NA	NA	NA	896
ARHGEF1	356.731	0.174448	0.421831	0.41355	0.679204	0.996245	897
ARHGEF10	84.0176	-0.303537	0.472335	-0.642631	0.520464	0.996245	898
ARHGEF10L	88.2702	0.0879165	0.471067	0.186633	0.851949	0.996245	899
ARHGEF11	330.349	-0.172777	0.513973	-0.336159	0.736751	0.996245	900
ARHGEF12	530.611	-0.145363	0.358956	-0.404961	0.685507	0.996245	901
ARHGEF15	0	NA	NA	NA	NA	NA	902
ARHGEF16	40.7488	-0.590617	0.522602	-1.13015	0.258414	0.996245	903
ARHGEF17	173.03	0.148898	0.429191	0.346928	0.728645	0.996245	904
ARHGEF18	184.526	-0.8612	0.492482	-1.74869	0.0803438	0.996245	905
ARHGEF19	48.7163	-0.391975	0.481526	-0.814027	0.41563	0.996245	906
ARHGEF2	249.487	1.22004	0.523111	2.33228	0.0196858	0.996245	907
ARHGEF25	0	NA	NA	NA	NA	NA	908
ARHGEF3	50.6682	0.219162	0.428294	0.511709	0.608855	0.996245	909
ARHGEF33	0	NA	NA	NA	NA	NA	910
ARHGEF35	34.1355	-1.17811	0.567911	-2.07446	0.0380365	0.996245	911
ARHGEF37	77.6041	1.32264	0.572445	2.31051	0.0208602	0.996245	912
ARHGEF38	0	NA	NA	NA	NA	NA	913
ARHGEF40	31.4524	-0.886732	0.579191	-1.53098	0.125774	0.996245	914
ARHGEF5	84.3428	-0.216694	0.426183	-0.508452	0.611136	0.996245	915
ARHGEF6	39.5071	-0.399812	0.629281	-0.635347	0.525202	0.996245	916
ARHGEF7	89.8902	-0.114649	0.405034	-0.28306	0.777131	0.996245	917
ARHGEF9	68.0174	-0.346728	0.538527	-0.643845	0.519676	0.996245	918
ARID1A	402.601	-0.218677	0.402675	-0.543059	0.587089	0.996245	919
ARID1B	681.653	-0.500686	0.377503	-1.32631	0.184737	0.996245	920
ARID2	64.7113	-0.323168	0.456372	-0.708125	0.478868	0.996245	921
ARID3A	38.7285	-0.218359	0.481865	-0.453154	0.650438	0.996245	922
ARID3B	381.15	0.353379	0.486208	0.726806	0.467345	0.996245	923
ARID3C	0.192712	-0.408335	4.05684	-0.100653	0.919826	0.996245	924
ARID4A	243.89	0.456927	0.509021	0.897658	0.369368	0.996245	925
ARID4B	271.352	0.25684	0.472948	0.543062	0.587087	0.996245	926
ARID5A	1.77357	-0.510948	1.70882	-0.299007	0.764935	0.996245	927
ARID5B	64.8014	-0.603036	0.565603	-1.06618	0.286341	0.996245	928
ARIH1	324.943	0.93168	0.38213	2.43812	0.0147637	0.996245	929
ARIH2	686.094	-0.365673	0.41466	-0.881861	0.377852	0.996245	930
ARL1	2066.53	0.359317	0.357714	1.00448	0.315147	0.996245	931
ARL10	0.114258	0.421789	4.08047	0.103368	0.917671	0.996245	932
ARL11	0	NA	NA	NA	NA	NA	933
ARL13A	0.0784536	-1.37011	4.05684	-0.337728	0.735568	0.996245	934
ARL13B	134.225	0.218742	0.437412	0.500082	0.617017	0.996245	935
ARL14	30.6665	0.907092	0.77921	1.16412	0.244376	0.996245	936
ARL15	32.7001	-1.47559	0.536159	-2.75214	0.0059207	0.996245	937
ARL16	294.468	-0.653904	0.370314	-1.76581	0.0774279	0.996245	938
ARL17A	151.232	0.448474	0.563668	0.795636	0.426244	0.996245	939
ARL2	46.5588	-0.784431	0.501136	-1.5653	0.117512	0.996245	940
ARL2BP	299.003	0.494276	0.444299	1.11249	0.265929	0.996245	941
ARL3	343.894	-0.916226	0.504302	-1.81682	0.0692444	0.996245	942
ARL4A	37.2133	-1.1496	0.660372	-1.74084	0.0817109	0.996245	943
ARL4C	499.072	-0.660279	0.575515	-1.14728	0.251264	0.996245	944
ARL4D	33.0567	-0.479524	0.54468	-0.880378	0.378655	0.996245	945
ARL5A	126.914	-0.010255	0.38256	-0.0268061	0.978614	0.997026	946
ARL5B	687.972	0.515361	0.480253	1.0731	0.283225	0.996245	947
ARL5C	0	NA	NA	NA	NA	NA	948
ARL6	10.506	0.0924175	0.979719	0.0943307	0.924847	0.996245	949
ARL6IP1	2139.14	-0.816508	0.578777	-1.41075	0.158319	0.996245	950
ARL6IP4	199.424	0.00662335	0.378218	0.017512	0.986028	0.998578	951
ARL6IP5	752.532	-0.574954	0.409575	-1.40378	0.160383	0.996245	952
ARL6IP6	946.05	-0.316564	0.406041	-0.779635	0.435606	0.996245	953
ARL8A	231.241	-0.129631	0.435233	-0.297843	0.765823	0.996245	954
ARL8B	2821.42	0.341415	0.371139	0.919912	0.357619	0.996245	955
ARL9	0.635477	0.0145313	2.9775	0.00488035	0.996106	0.99934	956
ARMC1	2013.25	0.0825531	0.42854	0.192638	0.847242	0.996245	957
ARMC10	160.64	-0.223025	0.509693	-0.437568	0.6617	0.996245	958
ARMC12	2.29004	-0.950116	1.67206	-0.568232	0.569877	0.996245	959
ARMC2	0.269678	-1.85729	4.04583	-0.459064	0.646188	0.996245	960
ARMC3	0	NA	NA	NA	NA	NA	961
ARMC4	0	NA	NA	NA	NA	NA	962
ARMC5	12.8579	-0.213936	0.715373	-0.299054	0.764898	0.996245	963
ARMC6	106.254	0.152933	0.386105	0.396092	0.692037	0.996245	964
ARMC7	132.836	-0.360639	0.393264	-0.91704	0.359122	0.996245	965
ARMC8	362.84	-0.178925	0.326789	-0.547526	0.584017	0.996245	966
ARMC9	474.763	0.0971728	0.32563	0.298415	0.765387	0.996245	967
ARMCX1	16.1706	1.46452	1.0326	1.41829	0.156106	0.996245	968
ARMCX2	0	NA	NA	NA	NA	NA	969
ARMCX3	45.2001	-0.307788	0.553768	-0.555808	0.578342	0.996245	970
ARMCX4	0.489244	1.06752	3.15631	0.338218	0.735199	0.996245	971
ARMCX5	167.13	0.157318	0.481843	0.326492	0.744052	0.996245	972
ARMCX6	27.1821	-0.751025	0.533994	-1.40643	0.159597	0.996245	973
ARMS2	0.148266	0.421789	4.08047	0.103368	0.917671	0.996245	974
ARNT	642.616	-0.042271	0.403712	-0.104706	0.916609	0.996245	975
ARNT2	30.4154	-0.45861	0.575451	-0.796958	0.425475	0.996245	976
ARNTL	129.048	0.450479	0.465591	0.967543	0.333272	0.996245	977
ARPC1A	1225.75	-0.35387	0.425031	-0.832575	0.405085	0.996245	978
ARPC1B	758.088	0.227327	0.327044	0.695095	0.486996	0.996245	979
ARPC2	7482.75	-0.255874	0.375017	-0.682299	0.49505	0.996245	980
ARPC3	3952.92	-0.172586	0.433435	-0.398183	0.690495	0.996245	981
ARPC5	939.14	-0.618826	0.467635	-1.32331	0.185733	0.996245	982
ARPC5L	146.865	-0.489874	0.530665	-0.923132	0.355938	0.996245	983
ACTRT3	2.82117	-0.139941	1.28926	-0.108543	0.913565	0.996245	984
ARPP19	466.034	0.0556286	0.400323	0.138959	0.889482	0.996245	985
ARPP21	0	NA	NA	NA	NA	NA	986
ARR3	0	NA	NA	NA	NA	NA	987
ARRB1	10.4466	-1.21997	0.901179	-1.35375	0.175817	0.996245	988
ARRB2	21.8141	0.220472	0.636826	0.346205	0.729189	0.996245	989
ARRDC1	210.177	-0.538373	0.386948	-1.39133	0.164124	0.996245	990
ARRDC2	98.1596	-0.00117018	0.415013	-0.00281962	0.99775	0.99934	991
ARRDC3	242.629	-0.932488	0.383769	-2.42982	0.0151065	0.996245	992
ARRDC4	42.7811	1.27575	0.770254	1.65627	0.0976675	0.996245	993
ARRDC5	0	NA	NA	NA	NA	NA	994
ARSA	31.8525	-0.252182	0.543599	-0.463912	0.642711	0.996245	995
ARSB	44.9736	-0.193129	0.47493	-0.406649	0.684266	0.996245	996
ARSD	58.2988	0.159152	0.478135	0.332859	0.739241	0.996245	997
ARSE	257.971	-0.147824	0.430879	-0.343075	0.731542	0.996245	998
ARSF	0	NA	NA	NA	NA	NA	999
ARSG	1.56323	-0.260028	1.94321	-0.133814	0.89355	0.996245	1000
ARSH	0	NA	NA	NA	NA	NA	1001
ARSI	0	NA	NA	NA	NA	NA	1002
ARSJ	111.798	-0.602611	0.510901	-1.17951	0.238197	0.996245	1003
ARSK	11.7134	-0.0623864	0.817963	-0.0762704	0.939204	0.996245	1004
ART1	0	NA	NA	NA	NA	NA	1005
ART3	0.148266	0.421789	4.08047	0.103368	0.917671	0.996245	1006
ART4	0	NA	NA	NA	NA	NA	1007
ART5	0	NA	NA	NA	NA	NA	1008
ARTN	0.456704	0.129583	3.27072	0.0396191	0.968397	0.996245	1009
ARV1	48.1995	-0.756796	0.536532	-1.41053	0.158383	0.996245	1010
ARVCF	7.43864	-0.033221	1.01227	-0.0328184	0.973819	0.996796	1011
ARX	0.0784536	-1.37011	4.05684	-0.337728	0.735568	0.996245	1012
AS3MT	32.7458	-0.24603	0.563565	-0.43656	0.66243	0.996245	1013
ASAH1	235.83	-0.60504	0.358366	-1.68833	0.0913477	0.996245	1014
ASAH2	0.265789	1.27823	4.04211	0.316228	0.751829	0.996245	1015
ASAH2B	97.8272	-0.0385143	0.441829	-0.0871702	0.930536	0.996245	1016
ASAP1	5913.66	0.18444	0.499916	0.368942	0.712171	0.996245	1017
ASAP2	1056.59	-0.150234	0.364748	-0.411883	0.680425	0.996245	1018
ASAP3	9.17636	-0.00741678	0.796984	-0.00930605	0.992575	0.998978	1019
ASB1	194.023	-0.14823	0.37149	-0.399014	0.689883	0.996245	1020
ASB10	0	NA	NA	NA	NA	NA	1021
ASB11	0.148266	0.421789	4.08047	0.103368	0.917671	0.996245	1022
ASB13	9.1422	-0.168518	0.845598	-0.199289	0.842037	0.996245	1023
ASB14	0.228517	1.09392	4.06017	0.269428	0.7876	0.996245	1024
ASB15	0	NA	NA	NA	NA	NA	1025
ASB16	0	NA	NA	NA	NA	NA	1026
ASB17	0	NA	NA	NA	NA	NA	1027
ASB18	0.0784536	-1.37011	4.05684	-0.337728	0.735568	0.996245	1028
ASB2	0.0784536	-1.37011	4.05684	-0.337728	0.735568	0.996245	1029
ASB4	0	NA	NA	NA	NA	NA	1030
ASB5	3.3968	-0.0119642	1.27755	-0.00936494	0.992528	0.998978	1031
ASB6	84.1308	-0.180893	0.483312	-0.374278	0.708198	0.996245	1032
ASB7	60.9384	0.406656	0.458208	0.887492	0.374814	0.996245	1033
ASB8	89.4003	0.215801	0.382194	0.564636	0.572322	0.996245	1034
ASB9	9.65545	-0.533253	0.867944	-0.614386	0.53896	0.996245	1035
ASB9P1	1.10823	-0.229423	2.37774	-0.096488	0.923133	0.996245	1036
ASCC1	38.4016	-0.36919	0.516292	-0.71508	0.47456	0.996245	1037
ASCC2	178.966	1.24483	0.39995	3.11247	0.0018553	0.996245	1038
ASCC3	400.651	-0.159789	0.444487	-0.359492	0.719227	0.996245	1039
ASCL1	0	NA	NA	NA	NA	NA	1040
ASCL3	0	NA	NA	NA	NA	NA	1041
ASCL4	0.444798	2.00817	3.98898	0.50343	0.614662	0.996245	1042
ASF1A	362.685	-0.358821	0.393856	-0.911047	0.36227	0.996245	1043
ASF1B	528.987	-0.536892	0.461548	-1.16324	0.244731	0.996245	1044
ASGR1	0	NA	NA	NA	NA	NA	1045
ASGR2	0	NA	NA	NA	NA	NA	1046
ASH1L	173.219	-0.380757	0.364806	-1.04372	0.296613	0.996245	1047
ASH2L	187.08	0.254604	0.400633	0.635506	0.525098	0.996245	1048
ASIP	0	NA	NA	NA	NA	NA	1049
ASL	259.669	-0.255814	0.435366	-0.587583	0.556813	0.996245	1050
ASMT	0	NA	NA	NA	NA	NA	1051
ASMTL	53.3239	-0.107724	0.441064	-0.244236	0.807048	0.996245	1052
ASNA1	913.769	0.328355	0.390051	0.841826	0.399885	0.996245	1053
ASNS	174.395	0.329071	0.387312	0.849627	0.395532	0.996245	1054
ASNSD1	109.337	0.120148	0.511728	0.234789	0.814372	0.996245	1055
ASPA	0	NA	NA	NA	NA	NA	1056
ASPDH	0.610347	-0.445919	3.26758	-0.136468	0.891452	0.996245	1057
ASPG	0	NA	NA	NA	NA	NA	1058
ASPH	1326.36	0.189983	0.338071	0.561961	0.574143	0.996245	1059
ASPHD1	926.462	-0.623396	0.403937	-1.5433	0.122758	0.996245	1060
ASPHD2	40.9423	-0.460922	0.621912	-0.741137	0.45861	0.996245	1061
ASPM	252.512	-0.297934	0.640464	-0.465185	0.641799	0.996245	1062
ASPN	0	NA	NA	NA	NA	NA	1063
ASPRV1	0.661946	-3.21039	3.09562	-1.03708	0.2997	0.996245	1064
ASRGL1	2.69027	-3.2476	1.66624	-1.94906	0.051288	0.996245	1065
ASS1	49.8122	-0.0160057	0.44145	-0.0362571	0.971077	0.996245	1066
ASTE1	56.1961	-0.299259	0.503695	-0.594127	0.552427	0.996245	1067
ASTL	0	NA	NA	NA	NA	NA	1068
ASTN1	0	NA	NA	NA	NA	NA	1069
ASTN2	50.1722	-0.919809	0.749944	-1.2265	0.22001	0.996245	1070
ASUN	241.325	0.188505	0.430246	0.438132	0.661291	0.996245	1071
ASXL1	158.114	-0.510177	0.384342	-1.3274	0.184375	0.996245	1072
ASXL2	392.856	-0.19805	0.354274	-0.55903	0.576141	0.996245	1073
ASXL3	0	NA	NA	NA	NA	NA	1074
ASZ1	0	NA	NA	NA	NA	NA	1075
ATAD1	1446.43	0.0769712	0.386747	0.199022	0.842246	0.996245	1076
ATAD2	630.397	-0.0812861	0.400689	-0.202866	0.83924	0.996245	1077
ATAD2B	30.038	0.831491	0.612396	1.35777	0.174537	0.996245	1078
ATAD3A	608.842	-0.141306	0.395135	-0.357615	0.720631	0.996245	1079
ATAD3B	69.4383	-0.272321	0.537624	-0.506526	0.612488	0.996245	1080
ATAD3C	0.148266	0.421789	4.08047	0.103368	0.917671	0.996245	1081
ATAD5	186.839	0.250337	0.495827	0.504888	0.613637	0.996245	1082
ATAT1	69.9721	0.211517	0.406074	0.520884	0.602448	0.996245	1083
ATCAY	0	NA	NA	NA	NA	NA	1084
ATE1	30.6282	0.515028	0.572899	0.898985	0.36866	0.996245	1085
ATF1	116.708	-0.656366	0.388748	-1.68841	0.0913328	0.996245	1086
ATF2	0	NA	NA	NA	NA	NA	1087
ATF3	1125.76	1.18984	1.13077	1.05224	0.29269	0.996245	1088
ATF4	1262.95	0.141544	0.34526	0.409964	0.681832	0.996245	1089
ATF5	172.783	-0.169701	0.494642	-0.343078	0.73154	0.996245	1090
ATF6	527.513	0.25583	0.323865	0.789929	0.429569	0.996245	1091
ATF6B	547.3	-0.310716	0.35114	-0.884879	0.376222	0.996245	1092
ATF7	189.983	0.350031	0.451922	0.774538	0.438613	0.996245	1093
ATF7IP	163.923	0.318239	0.372099	0.855253	0.392411	0.996245	1094
ATF7IP2	0	NA	NA	NA	NA	NA	1095
ATG10	116.443	-0.13631	0.381794	-0.357025	0.721073	0.996245	1096
ATG12	1144.86	0.126976	0.423926	0.299523	0.764541	0.996245	1097
ATG13	0.114258	0.421789	4.08047	0.103368	0.917671	0.996245	1098
ATG14	71.4342	0.0960268	0.529081	0.181497	0.855977	0.996245	1099
ATG16L1	183.698	0.190989	0.435304	0.438749	0.660843	0.996245	1100
ATG16L2	14.4392	-0.124615	0.750302	-0.166087	0.868089	0.996245	1101
ATG2A	353.868	0.555673	0.476763	1.16551	0.243812	0.996245	1102
ATG2B	146.34	0.442413	0.507739	0.871339	0.383569	0.996245	1103
ATG3	992.235	0.287211	0.37238	0.771286	0.440538	0.996245	1104
ATG4A	29.3471	0.54647	0.577639	0.946041	0.344128	0.996245	1105
ATG4B	451.226	0.358971	0.328847	1.0916	0.275007	0.996245	1106
ATG4C	55.6251	-0.258658	0.444625	-0.581745	0.560739	0.996245	1107
ATG4D	18.0095	0.379479	0.642964	0.590203	0.555055	0.996245	1108
ATG5	234.209	-0.446541	0.42113	-1.06034	0.28899	0.996245	1109
ATG7	63.7439	-0.192789	0.42726	-0.451222	0.65183	0.996245	1110
ATG9A	186.384	0.445936	0.509493	0.875255	0.381435	0.996245	1111
ATG9B	0.156907	-1.81987	4.04656	-0.449732	0.652903	0.996245	1112
ATHL1	69.3659	-0.872576	0.482164	-1.80971	0.0703412	0.996245	1113
ATIC	6344.93	0.0936489	0.342368	0.273533	0.784444	0.996245	1114
ATL1	0.15153	0.421789	4.08047	0.103368	0.917671	0.996245	1115
ATL2	342.597	-0.33799	0.391764	-0.862739	0.388281	0.996245	1116
ATL3	623.216	-0.508137	0.400649	-1.26828	0.204696	0.996245	1117
ATM	46.0485	0.109947	0.590198	0.186288	0.852219	0.996245	1118
ATMIN	382.455	-0.649872	0.326835	-1.98838	0.0467699	0.996245	1119
ATN1	426.566	-0.112535	0.334061	-0.336868	0.736216	0.996245	1120
ATOH1	0.0784536	-1.37011	4.05684	-0.337728	0.735568	0.996245	1121
ATOH7	0.599672	-1.35465	3.02489	-0.447834	0.654273	0.996245	1122
ATOH8	3.32833	-1.31647	1.44633	-0.910216	0.362709	0.996245	1123
ATOX1	494.728	-0.262768	0.366365	-0.717231	0.473231	0.996245	1124
ATP10A	182.214	-0.518403	0.46776	-1.10827	0.267746	0.996245	1125
ATP10B	0	NA	NA	NA	NA	NA	1126
ATP10D	198.452	0.224198	0.484564	0.462679	0.643594	0.996245	1127
ATP11A	59.165	-0.31621	0.535109	-0.590927	0.55457	0.996245	1128
ATP11B	418.739	0.0178541	0.341332	0.052307	0.958284	0.996245	1129
ATP11C	271.355	-0.264898	0.341534	-0.775614	0.437977	0.996245	1130
ATP12A	0	NA	NA	NA	NA	NA	1131
ATP13A1	118.733	0.19116	0.395441	0.483409	0.628805	0.996245	1132
ATP13A2	123.613	0.137942	0.412576	0.334344	0.73812	0.996245	1133
ATP13A3	1131.1	0.204751	0.367624	0.556959	0.577556	0.996245	1134
ATP13A4	0.114258	0.421789	4.08047	0.103368	0.917671	0.996245	1135
ATP13A5	0	NA	NA	NA	NA	NA	1136
ATP1A1	3022.11	0.225747	0.345273	0.65382	0.513228	0.996245	1137
ATP1A2	0.380047	1.80051	3.83465	0.469536	0.638686	0.996245	1138
ATP1A3	3.22839	0.210784	1.24941	0.168707	0.866027	0.996245	1139
ATP1A4	0	NA	NA	NA	NA	NA	1140
ATP1B1	1213.1	-0.997397	0.462719	-2.15551	0.0311218	0.996245	1141
ATP1B2	0.410791	1.90181	3.72882	0.510032	0.610029	0.996245	1142
ATP1B3	1397.38	-0.118242	0.320906	-0.368463	0.712528	0.996245	1143
ATP1B4	0	NA	NA	NA	NA	NA	1144
ATP2A1	8.2604	-0.445154	0.895563	-0.497066	0.619143	0.996245	1145
ATP2A2	561.678	-0.65401	0.444183	-1.47239	0.140916	0.996245	1146
ATP2A3	0	NA	NA	NA	NA	NA	1147
ATP2B1	215.869	0.0392325	0.384764	0.101965	0.918784	0.996245	1148
ATP2B2	0.15153	0.421789	4.08047	0.103368	0.917671	0.996245	1149
ATP2B3	0.15153	0.421789	4.08047	0.103368	0.917671	0.996245	1150
ATP2B4	1069.59	0.242783	0.410416	0.591552	0.55415	0.996245	1151
ATP2C1	1.81123	-2.39332	1.88127	-1.27218	0.203307	0.996245	1152
ATP2C2	0	NA	NA	NA	NA	NA	1153
ATP4A	0	NA	NA	NA	NA	NA	1154
ATP4B	0	NA	NA	NA	NA	NA	1155
ATP5A1	1523.71	-0.0145149	0.347129	-0.041814	0.966647	0.996245	1156
ATP5B	2085.92	-0.096278	0.397078	-0.242466	0.808419	0.996245	1157
ATP5C1	1251.58	0.12176	0.330314	0.368619	0.712411	0.996245	1158
ATP5D	520.141	-0.691725	0.448976	-1.54067	0.123396	0.996245	1159
ATP5E	1133.1	-0.444161	0.387443	-1.14639	0.251634	0.996245	1160
ATP5EP2	0.156907	-1.81987	4.04656	-0.449732	0.652903	0.996245	1161
ATP5F1	367.38	-0.787296	0.60135	-1.30921	0.190462	0.996245	1162
ATP5G1	381.298	-0.505155	0.475199	-1.06304	0.287764	0.996245	1163
ATP5G2	1909.09	-0.620852	0.399065	-1.55577	0.119764	0.996245	1164
ATP5G3	1202.52	-0.708709	0.427183	-1.65903	0.0971102	0.996245	1165
ATP5H	1911.22	-0.81542	0.431652	-1.88907	0.0588829	0.996245	1166
ATP5I	1236.8	-0.273948	0.371855	-0.736708	0.4613	0.996245	1167
ATP5J	57.4025	-0.696026	0.497985	-1.39769	0.162207	0.996245	1168
ATP5L	5751.45	0.157257	0.315569	0.498327	0.618254	0.996245	1169
ATP5L2	11.701	-0.586036	0.833123	-0.703421	0.481793	0.996245	1170
ATP5S	38.472	-0.756279	0.49523	-1.52713	0.12673	0.996245	1171
ATP5SL	310.37	-0.252376	0.35851	-0.703956	0.48146	0.996245	1172
ATP6AP1	749.545	-0.110874	0.409675	-0.270638	0.78667	0.996245	1173
ATP6AP1L	3.34327	-0.119575	1.26689	-0.0943851	0.924803	0.996245	1174
ATP6AP2	571.224	-0.156872	0.380503	-0.412275	0.680138	0.996245	1175
ATP6V0A1	584.946	0.40074	0.493063	0.812756	0.416358	0.996245	1176
ATP6V0A2	47.2384	0.575966	0.573565	1.00419	0.315289	0.996245	1177
ATP6V0A4	5.1587	-0.300932	1.1112	-0.270817	0.786532	0.996245	1178
ATP6V0B	369.961	0.236875	0.355268	0.666751	0.504931	0.996245	1179
ATP6V0C	1890.73	-0.219009	0.386483	-0.566673	0.570937	0.996245	1180
ATP6V0CP3	0	NA	NA	NA	NA	NA	1181
ATP6V0D1	285.528	-0.0224314	0.36535	-0.0613971	0.951043	0.996245	1182
ATP6V0D2	10.0528	0.813455	0.893664	0.910246	0.362693	0.996245	1183
ATP6V0E1	5692.48	0.000341987	0.391894	0.00087265	0.999304	0.999898	1184
ATP6V0E2	68.5573	-0.784779	0.536656	-1.46235	0.143645	0.996245	1185
ATP6V1A	129.787	-0.53302	0.496064	-1.0745	0.2826	0.996245	1186
ATP6V1B1	0.114258	0.421789	4.08047	0.103368	0.917671	0.996245	1187
ATP6V1B2	486.053	0.417751	0.389781	1.07176	0.283828	0.996245	1188
ATP6V1C1	389.176	0.224231	0.377807	0.593507	0.552842	0.996245	1189
ATP6V1C2	0	NA	NA	NA	NA	NA	1190
ATP6V1D	609.235	0.246914	0.402816	0.612969	0.539897	0.996245	1191
ATP6V1E1	1407.06	0.106757	0.359055	0.297328	0.766216	0.996245	1192
ATP6V1E2	5.10159	0.420315	1.07486	0.39104	0.695768	0.996245	1193
ATP6V1F	25.5512	-0.125599	0.661315	-0.189923	0.84937	0.996245	1194
ATP6V1G1	1597.91	-0.609734	0.37923	-1.60782	0.107874	0.996245	1195
ATP6V1G2	1.21594	0.423899	2.16499	0.195797	0.844769	0.996245	1196
ATP6V1G3	0	NA	NA	NA	NA	NA	1197
ATP6V1H	1354.85	-0.176753	0.430676	-0.410408	0.681507	0.996245	1198
ATP7A	13.0271	0.28376	0.790651	0.358895	0.719674	0.996245	1199
ATP7B	9.62371	-0.407101	0.826856	-0.492348	0.622473	0.996245	1200
ATP8A1	1.3555	-1.40567	2.0841	-0.674474	0.50001	0.996245	1201
ATP8A2	0	NA	NA	NA	NA	NA	1202
ATP8B1	13.1192	-0.941832	0.795181	-1.18443	0.236245	0.996245	1203
ATP8B2	15.4708	0.271494	0.719087	0.377553	0.705762	0.996245	1204
ATP8B3	362.801	0.380061	0.418535	0.908076	0.363838	0.996245	1205
ATP8B4	0.228517	1.09392	4.06017	0.269428	0.7876	0.996245	1206
ATP9A	41.1019	0.758954	0.510346	1.48714	0.136978	0.996245	1207
ATP9B	66.8836	0.0756587	0.419395	0.1804	0.856839	0.996245	1208
ATPAF1	236.779	-0.404228	0.436563	-0.925932	0.354481	0.996245	1209
ATPAF2	32.3657	-0.0777925	0.494191	-0.157414	0.874919	0.996245	1210
ATPBD4	53.0603	-0.558065	0.523441	-1.06615	0.286357	0.996245	1211
ATPIF1	1255	-0.405265	0.370403	-1.09412	0.273903	0.996245	1212
ATR	244.867	0.0156039	0.386414	0.0403814	0.967789	0.996245	1213
ATRIP	37.823	0.318219	0.47246	0.673535	0.500607	0.996245	1214
ATRN	101.89	-0.0600728	0.374414	-0.160445	0.872531	0.996245	1215
ATRNL1	28.7845	-0.700284	0.545238	-1.28436	0.199015	0.996245	1216
ATRX	117.685	0.0719394	0.410582	0.175213	0.860912	0.996245	1217
ATXN1	85.4705	-0.379842	0.641979	-0.591674	0.554069	0.996245	1218
ATXN10	576.257	-0.645369	0.442146	-1.45963	0.144392	0.996245	1219
ATXN1L	228.705	-0.0514749	0.373588	-0.137785	0.89041	0.996245	1220
ATXN2	302.906	0.331628	0.340984	0.972561	0.330771	0.996245	1221
ATXN2L	1372.28	0.0845443	0.343894	0.245844	0.805803	0.996245	1222
ATXN3	117.235	0.47768	0.429046	1.11335	0.265557	0.996245	1223
ATXN3L	1.08231	2.34495	2.46776	0.950235	0.341993	0.996245	1224
ATXN7	14.2719	0.53034	0.775709	0.683685	0.494174	0.996245	1225
ATXN7L1	38.755	0.181842	0.63877	0.284676	0.775893	0.996245	1226
ATXN7L2	8.9361	0.468035	0.895263	0.52279	0.60112	0.996245	1227
ATXN7L3	292.347	0.294398	0.453481	0.649195	0.516212	0.996245	1228
ATXN7L3B	431.703	-0.0207644	0.369664	-0.0561709	0.955206	0.996245	1229
ATXN8OS	0.229984	-0.408335	4.05684	-0.100653	0.919826	0.996245	1230
AUH	145.142	-0.0191558	0.485981	-0.0394169	0.968558	0.996245	1231
AUP1	568.243	0.22843	0.331345	0.689403	0.49057	0.996245	1232
AURKA	35.3239	-0.936571	0.768965	-1.21796	0.223238	0.996245	1233
AURKAIP1	1396.97	0.326554	0.325837	1.0022	0.316247	0.996245	1234
AURKAPS1	46.6202	0.214834	0.547265	0.392559	0.694645	0.996245	1235
AURKB	80.7059	-0.0491897	0.554248	-0.0887502	0.92928	0.996245	1236
AURKC	2.13767	0.768855	1.58698	0.484478	0.628047	0.996245	1237
AUTS2	0.114258	0.421789	4.08047	0.103368	0.917671	0.996245	1238
AVEN	131.663	-0.156747	0.377973	-0.414704	0.678359	0.996245	1239
AVIL	3.27852	-0.508433	1.51898	-0.334719	0.737837	0.996245	1240
AVL9	122.055	0.698871	0.38232	1.82798	0.0675532	0.996245	1241
AVP	0	NA	NA	NA	NA	NA	1242
AVPI1	123.485	0.0671757	0.473664	0.141822	0.887221	0.996245	1243
AVPR1A	0	NA	NA	NA	NA	NA	1244
AVPR1B	0	NA	NA	NA	NA	NA	1245
AVPR2	0	NA	NA	NA	NA	NA	1246
AWAT1	0.444798	2.00817	3.98898	0.50343	0.614662	0.996245	1247
AWAT2	0.0784536	-1.37011	4.05684	-0.337728	0.735568	0.996245	1248
AXDND1	3.32417	1.51475	1.49233	1.01502	0.310095	0.996245	1249
AXIN1	79.4827	-0.2576	0.409611	-0.628889	0.529422	0.996245	1250
AXIN2	1.69974	-0.814056	1.87553	-0.43404	0.664259	0.996245	1251
AXL	569.718	-0.195993	0.417403	-0.469552	0.638675	0.996245	1252
AZGP1	0	NA	NA	NA	NA	NA	1253
AZI1	34.9978	-0.832885	0.578158	-1.44059	0.149702	0.996245	1254
AZI2	92.5993	0.130701	0.405322	0.322462	0.747102	0.996245	1255
AZIN1	727.853	0.622776	0.377905	1.64797	0.0993591	0.996245	1256
AZU1	0.15153	0.421789	4.08047	0.103368	0.917671	0.996245	1257
B2M	27198.2	-0.370603	0.528416	-0.701349	0.483086	0.996245	1258
B3GALNT1	10.7475	-0.592284	0.786515	-0.753048	0.451421	0.996245	1259
B3GALNT2	313.82	-0.406527	0.473069	-0.859338	0.390154	0.996245	1260
B3GALT1	23.8927	-0.809463	0.57645	-1.40422	0.160253	0.996245	1261
B3GALT2	0	NA	NA	NA	NA	NA	1262
B3GALT4	0.870838	-1.17547	2.42689	-0.484354	0.628135	0.996245	1263
B3GALT5	1.61178	-1.50823	2.08187	-0.72446	0.468783	0.996245	1264
B3GALT6	225.68	-0.726741	0.493114	-1.47378	0.140541	0.996245	1265
B3GALTL	43.8596	-0.850454	0.561207	-1.5154	0.129671	0.996245	1266
B3GAT1	0	NA	NA	NA	NA	NA	1267
B3GAT2	0	NA	NA	NA	NA	NA	1268
B3GAT3	42.9189	-0.365911	0.633421	-0.577675	0.563483	0.996245	1269
B3GNT1	5.43392	-0.431401	0.999617	-0.431567	0.666056	0.996245	1270
B3GNT2	66.5687	-0.431734	0.588316	-0.733847	0.463042	0.996245	1271
B3GNT3	0.532203	-0.000214207	3.13167	-6.84e-05	0.999945	0.999945	1272
B3GNT4	0.156907	-1.81987	4.04656	-0.449732	0.652903	0.996245	1273
B3GNT5	234.534	0.329353	0.44159	0.745834	0.455768	0.996245	1274
B3GNT6	0.114258	0.421789	4.08047	0.103368	0.917671	0.996245	1275
B3GNT8	0	NA	NA	NA	NA	NA	1276
B3GNTL1	39.8355	-0.888123	0.523792	-1.69556	0.0899685	0.996245	1277
B4GALNT1	54.0981	-0.713147	0.454125	-1.57037	0.116328	0.996245	1278
B4GALNT2	0	NA	NA	NA	NA	NA	1279
B4GALNT3	0	NA	NA	NA	NA	NA	1280
B4GALNT4	37.8509	0.274502	0.706681	0.388438	0.697692	0.996245	1281
B4GALT1	180.805	0.131452	0.385543	0.340953	0.733139	0.996245	1282
B4GALT2	278.887	-0.82447	0.535465	-1.53973	0.123626	0.996245	1283
B4GALT3	0.303061	1.44657	4.02745	0.359178	0.719462	0.996245	1284
B4GALT4	219.325	-0.137738	0.396411	-0.347463	0.728244	0.996245	1285
B4GALT5	870.093	-0.0479953	0.393657	-0.121922	0.902961	0.996245	1286
B4GALT6	48.3388	-0.261452	0.467151	-0.559673	0.575703	0.996245	1287
B4GALT7	32.4946	0.404794	0.539698	0.750038	0.453232	0.996245	1288
NCR3LG1	67.6337	0.499605	0.541109	0.923299	0.355851	0.996245	1289
B9D1	176.579	0.284561	0.386609	0.736043	0.461704	0.996245	1290
B9D2	17.8882	-0.220476	0.653746	-0.33725	0.735928	0.996245	1291
BAALC	0	NA	NA	NA	NA	NA	1292
BAAT	0.908676	0.962342	2.53151	0.380146	0.703837	0.996245	1293
BABAM1	432.224	0.793194	0.37848	2.09574	0.0361056	0.996245	1294
BACE1	179.162	0.745598	0.398853	1.86935	0.0615734	0.996245	1295
BACE2	1368.37	0.179236	0.436141	0.410959	0.681103	0.996245	1296
BACH1	93.643	-1.13926	0.499064	-2.2828	0.0224421	0.996245	1297
BACH2	3.69986	0.248193	1.22303	0.202934	0.839187	0.996245	1298
BAD	196.09	-0.543068	0.486587	-1.11608	0.264389	0.996245	1299
BAG1	189.342	0.231812	0.386677	0.599498	0.548841	0.996245	1300
BAG2	198.24	-1.38409	0.510972	-2.70874	0.00675396	0.996245	1301
BAG3	1451.06	0.194198	0.331821	0.585249	0.55838	0.996245	1302
BAG4	150.937	0.271636	0.366596	0.740968	0.458713	0.996245	1303
BAG5	1.6384	-1.10276	1.7525	-0.629249	0.529186	0.996245	1304
BAG6	243.275	0.453788	0.34267	1.32427	0.185413	0.996245	1305
BAHCC1	12.9341	-0.630618	0.725622	-0.869072	0.384808	0.996245	1306
BAHD1	54.1924	-0.884432	0.631916	-1.3996	0.161632	0.996245	1307
BAI1	0	NA	NA	NA	NA	NA	1308
BAI2	0.669485	0.135787	3.21672	0.042213	0.966329	0.996245	1309
BAI3	0.340978	0.433096	3.61336	0.11986	0.904594	0.996245	1310
BAIAP2	669.602	-0.185831	0.330735	-0.561874	0.574202	0.996245	1311
BAIAP2L1	713.526	0.0611461	0.384671	0.158957	0.873703	0.996245	1312
BAIAP2L2	13.4859	1.28716	0.741847	1.73508	0.0827264	0.996245	1313
BAIAP3	0	NA	NA	NA	NA	NA	1314
BAK1	215.916	-0.0293272	0.438855	-0.0668267	0.94672	0.996245	1315
BAMBI	210.68	-0.0506944	0.370103	-0.136974	0.891052	0.996245	1316
BANF1	481.057	-0.14841	0.365519	-0.406024	0.684725	0.996245	1317
BANF2	0	NA	NA	NA	NA	NA	1318
BANK1	0	NA	NA	NA	NA	NA	1319
BANP	110.674	0.0384616	0.416725	0.0922949	0.926464	0.996245	1320
BAP1	556.698	0.0861763	0.36295	0.237433	0.812321	0.996245	1321
BARD1	135.357	-0.278444	0.483641	-0.575725	0.564801	0.996245	1322
BARHL1	0	NA	NA	NA	NA	NA	1323
BARHL2	0	NA	NA	NA	NA	NA	1324
BARX1	0	NA	NA	NA	NA	NA	1325
BARX2	15.1268	-0.941085	0.730636	-1.28804	0.197734	0.996245	1326
BASP1	43.4108	-0.656636	0.544257	-1.20648	0.227632	0.996245	1327
BASP1P1	0.931624	-3.67009	2.72156	-1.34852	0.17749	0.996245	1328
BATF	0	NA	NA	NA	NA	NA	1329
BATF2	3.89552	-0.0996931	1.37395	-0.0725597	0.942156	0.996245	1330
BATF3	5.266	-0.354755	1.00789	-0.351979	0.724854	0.996245	1331
BAX	330.467	-0.0254975	0.38754	-0.0657933	0.947542	0.996245	1332
BAZ1A	198.451	-0.707998	0.364778	-1.9409	0.0522706	0.996245	1333
BAZ1B	389.9	-1.06014	0.443487	-2.39047	0.0168267	0.996245	1334
BAZ2A	847.733	0.804243	0.475454	1.69153	0.0907358	0.996245	1335
BAZ2B	50.6858	0.458941	0.491172	0.93438	0.350108	0.996245	1336
BBC3	21.1402	-1.30995	0.780086	-1.67923	0.0931063	0.996245	1337
BBOX1	0	NA	NA	NA	NA	NA	1338
BBS1	127.759	0.146469	0.376041	0.389503	0.696904	0.996245	1339
BBS10	18.1343	-0.0970616	0.629574	-0.15417	0.877475	0.996245	1340
BBS12	50.399	0.443279	0.553739	0.800519	0.42341	0.996245	1341
BBS2	353.201	-0.0474537	0.396849	-0.119576	0.904819	0.996245	1342
BBS4	104.621	0.0577505	0.464408	0.124353	0.901036	0.996245	1343
BBS7	106.004	-0.164283	0.402711	-0.407943	0.683316	0.996245	1344
BBS9	81.1397	-0.545773	0.401006	-1.36101	0.173511	0.996245	1345
BBX	1210.71	0.239117	0.418338	0.571588	0.567601	0.996245	1346
BCAM	3.81466	-1.56981	1.18134	-1.32884	0.183899	0.996245	1347
BCAN	0	NA	NA	NA	NA	NA	1348
BCAP29	511.805	0.116669	0.488911	0.23863	0.811393	0.996245	1349
BCAP31	38.2476	0.344218	0.474251	0.725815	0.467952	0.996245	1350
BCAR1	3.39789	1.58256	1.4586	1.08499	0.277928	0.996245	1351
BCAR3	119.237	-0.011076	0.42966	-0.0257786	0.979434	0.997026	1352
BCAS1	4.68634	-1.22374	1.2082	-1.01286	0.311125	0.996245	1353
BCAS2	1760.68	0.558162	0.460437	1.21225	0.225419	0.996245	1354
BCAS3	27.2479	-0.272665	0.538729	-0.506126	0.612768	0.996245	1355
BCAS4	32.3504	0.251305	0.585316	0.429349	0.667669	0.996245	1356
BCAT1	716.837	0.239021	0.379304	0.630157	0.528592	0.996245	1357
BCAT2	465.949	0.331335	0.368283	0.899676	0.368292	0.996245	1358
BCCIP	2081.31	0.27704	0.348245	0.79553	0.426305	0.996245	1359
BCDIN3D	7.41361	-1.14018	0.916639	-1.24387	0.213546	0.996245	1360
BCHE	1.17781	-0.466481	2.1329	-0.218708	0.826878	0.996245	1361
BCKDHA	29.9182	0.145314	0.546912	0.2657	0.79047	0.996245	1362
BCKDHB	35.4595	-0.376555	0.76319	-0.493396	0.621733	0.996245	1363
BCKDK	421.762	0.316488	0.336058	0.941766	0.346313	0.996245	1364
BCL10	263.214	0.353905	0.527367	0.671079	0.50217	0.996245	1365
BCL11A	0	NA	NA	NA	NA	NA	1366
BCL11B	0	NA	NA	NA	NA	NA	1367
BCL2	9.14151	-1.69392	1.03106	-1.6429	0.100403	0.996245	1368
BCL2A1	13.5691	-0.555848	0.954624	-0.58227	0.560385	0.996245	1369
BCL2L1	1889.2	0.0312946	0.440311	0.0710739	0.943339	0.996245	1370
BCL2L10	0	NA	NA	NA	NA	NA	1371
BCL2L11	39.9141	-0.260855	0.499935	-0.521778	0.601825	0.996245	1372
BCL2L12	396.097	0.776917	0.346541	2.24192	0.0249667	0.996245	1373
BCL2L13	77.4044	-0.15594	0.48174	-0.323701	0.746164	0.996245	1374
BCL2L14	0	NA	NA	NA	NA	NA	1375
BCL2L15	28.5648	0.489288	0.555711	0.880471	0.378604	0.996245	1376
BCL3	11.163	-0.84914	0.801426	-1.05954	0.289356	0.996245	1377
BCL6	43.5713	0.519834	0.473959	1.09679	0.272733	0.996245	1378
BCL6B	0	NA	NA	NA	NA	NA	1379
BCL7A	37.7404	0.20814	0.630435	0.330153	0.741285	0.996245	1380
BCL7B	117.455	-0.710162	0.441907	-1.60704	0.108046	0.996245	1381
BCL7C	31.7351	-0.807611	0.749463	-1.07759	0.281218	0.996245	1382
BCL9	112.78	-0.118462	0.53163	-0.222828	0.823669	0.996245	1383
BCL9L	326.451	-0.248328	0.481824	-0.515391	0.60628	0.996245	1384
BCLAF1	505.453	0.590319	0.34494	1.71137	0.0870133	0.996245	1385
BCMO1	22.4823	-0.0426335	0.676185	-0.06305	0.949727	0.996245	1386
BCO2	2.94648	-1.65989	1.46705	-1.13145	0.257866	0.996245	1387
BCOR	522.715	-0.205769	0.336668	-0.611193	0.541072	0.996245	1388
BCORL1	1.01707	-2.51455	2.53077	-0.993588	0.320424	0.996245	1389
BCR	59.4497	-0.713612	0.582044	-1.22605	0.220181	0.996245	1390
BCRP2	0.37825	0.595395	3.48702	0.170746	0.864423	0.996245	1391
BCRP3	57.7163	-0.101853	0.467892	-0.217685	0.827675	0.996245	1392
BCS1L	355.644	0.476254	0.402056	1.18455	0.236197	0.996245	1393
BDH1	3.56487	1.1952	1.26798	0.942602	0.345884	0.996245	1394
BDH2	17.6107	-0.89909	0.681055	-1.32014	0.186787	0.996245	1395
BDKRB1	0.644664	-0.368578	2.93207	-0.125705	0.899965	0.996245	1396
BDKRB2	0.372953	-1.85729	4.04583	-0.459064	0.646188	0.996245	1397
BDNF	0	NA	NA	NA	NA	NA	1398
BDP1	90.4807	0.427475	0.565572	0.755827	0.449753	0.996245	1399
BEAN1	0	NA	NA	NA	NA	NA	1400
BECN1	513.532	0.566945	0.365668	1.55044	0.121037	0.996245	1401
BEGAIN	0	NA	NA	NA	NA	NA	1402
BEND2	0	NA	NA	NA	NA	NA	1403
BEND3	11.8978	-0.681166	0.769842	-0.884814	0.376257	0.996245	1404
BEND4	0	NA	NA	NA	NA	NA	1405
BEND5	0	NA	NA	NA	NA	NA	1406
BEND6	8.43615	-0.0878692	0.886441	-0.0991258	0.921038	0.996245	1407
BEND7	0.306971	0.263791	4.03641	0.0653529	0.947893	0.996245	1408
BEST1	0.572759	1.35277	2.97884	0.454126	0.649738	0.996245	1409
BEST2	0.299796	1.43284	4.02858	0.355668	0.722089	0.996245	1410
BEST3	2.98915	2.36969	1.4898	1.59061	0.111697	0.996245	1411
BEST4	0.344242	0.44738	3.60142	0.124223	0.901138	0.996245	1412
BET1	1948.86	0.0998047	0.348944	0.286019	0.774864	0.996245	1413
BET1L	263.965	0.618344	0.431349	1.43351	0.151712	0.996245	1414
BET3L	0.653305	-1.86989	2.88357	-0.648463	0.516685	0.996245	1415
BEX1	14.8713	0.364451	0.752197	0.484516	0.62802	0.996245	1416
BEX2	0.686997	0.671326	2.84817	0.235704	0.813662	0.996245	1417
BEX4	1.24279	1.98	2.14235	0.924219	0.355372	0.996245	1418
BEX5	0.114258	0.421789	4.08047	0.103368	0.917671	0.996245	1419
BFAR	571.221	-0.441144	0.447374	-0.986074	0.324097	0.996245	1420
BFSP1	2.50884	0.491316	1.37624	0.357	0.721092	0.996245	1421
BFSP2	0	NA	NA	NA	NA	NA	1422
BGLAP	7.03103	-0.719317	1.03607	-0.694277	0.487509	0.996245	1423
BGN	0	NA	NA	NA	NA	NA	1424
BHLHA15	1.24932	1.99479	2.10401	0.948087	0.343085	0.996245	1425
BHLHB9	0	NA	NA	NA	NA	NA	1426
BHLHE22	0.383627	-1.17227	3.86856	-0.303024	0.761872	0.996245	1427
BHLHE23	0.0784536	-1.37011	4.05684	-0.337728	0.735568	0.996245	1428
BHLHE40	5825.58	0.424741	0.507382	0.837123	0.402523	0.996245	1429
BHLHE41	146.251	0.29441	0.363484	0.809967	0.417959	0.996245	1430
BHMT	1.21983	-0.921174	2.39661	-0.384366	0.700707	0.996245	1431
BHMT2	351.65	0.307088	0.331592	0.926101	0.354393	0.996245	1432
BICC1	286.7	-0.938681	0.556339	-1.68725	0.0915557	0.996245	1433
BICD1	10.8548	-1.22198	0.849056	-1.43922	0.150087	0.996245	1434
BICD2	272.943	-0.317157	0.385479	-0.822762	0.410643	0.996245	1435
BIK	5.75001	0.817825	1.0069	0.812222	0.416664	0.996245	1436
BIN1	11.2242	-0.197715	0.718061	-0.275345	0.783051	0.996245	1437
BIN2	0.15153	0.421789	4.08047	0.103368	0.917671	0.996245	1438
BIN3	200.412	-0.103899	0.432137	-0.24043	0.809997	0.996245	1439
BIRC2	1365.07	0.0580889	0.407731	0.142469	0.88671	0.996245	1440
BIRC3	355.416	-0.146836	0.336455	-0.436421	0.662532	0.996245	1441
BIRC5	852.926	-0.237422	0.508503	-0.466903	0.640569	0.996245	1442
BIRC6	221.006	0.0988216	0.359705	0.27473	0.783524	0.996245	1443
BIRC7	0.303061	1.44657	4.02745	0.359178	0.719462	0.996245	1444
BIRC8	0.601706	0.710236	3.2866	0.216101	0.828909	0.996245	1445
BLCAP	0.114258	0.421789	4.08047	0.103368	0.917671	0.996245	1446
BLID	3.17258	-0.452573	1.39081	-0.325402	0.744877	0.996245	1447
BLK	0	NA	NA	NA	NA	NA	1448
BLM	90.9694	-0.408594	0.463124	-0.882255	0.377639	0.996245	1449
BLMH	300.879	0.14553	0.439013	0.331494	0.740271	0.996245	1450
BLNK	0	NA	NA	NA	NA	NA	1451
BLOC1S1	98.6418	1.43641	0.5306	2.70714	0.00678654	0.996245	1452
BLOC1S2	251.711	0.859026	0.409824	2.09609	0.0360746	0.996245	1453
BLOC1S3	27.4275	-1.33873	0.652125	-2.05288	0.0400846	0.996245	1454
BLVRA	540.76	0.280516	0.453699	0.618287	0.536386	0.996245	1455
BLVRB	235.424	0.385951	0.359608	1.07326	0.283157	0.996245	1456
BLZF1	1917.12	0.796785	0.487847	1.63327	0.102412	0.996245	1457
BMF	31.2422	0.220736	0.873683	0.25265	0.800539	0.996245	1458
BMP1	259.987	0.134555	0.421311	0.319371	0.749445	0.996245	1459
BMP10	0.148266	0.421789	4.08047	0.103368	0.917671	0.996245	1460
BMP15	0.114258	0.421789	4.08047	0.103368	0.917671	0.996245	1461
BMP2	38.4303	-0.193915	0.49983	-0.387961	0.698045	0.996245	1462
BMP2K	138.37	0.0621041	0.427045	0.145427	0.884373	0.996245	1463
BMP3	0	NA	NA	NA	NA	NA	1464
BMP4	0	NA	NA	NA	NA	NA	1465
BMP5	0	NA	NA	NA	NA	NA	1466
BMP6	0	NA	NA	NA	NA	NA	1467
BMP7	0.15153	0.421789	4.08047	0.103368	0.917671	0.996245	1468
BMP8A	0.15153	0.421789	4.08047	0.103368	0.917671	0.996245	1469
BMP8B	15.0083	-1.24687	0.731742	-1.70398	0.0883856	0.996245	1470
BMPER	19.8792	-0.374344	0.594964	-0.629187	0.529226	0.996245	1471
BMPR1A	127.732	-0.27646	0.480615	-0.57522	0.565142	0.996245	1472
BMPR1B	52.1301	0.426356	0.614535	0.693786	0.487816	0.996245	1473
BMPR2	477.733	0.00291252	0.341457	0.00852967	0.993194	0.998978	1474
BMS1	752.021	-0.111454	0.351468	-0.317109	0.751161	0.996245	1475
BMX	0	NA	NA	NA	NA	NA	1476
BNC1	4.39645	-0.0470204	1.18318	-0.0397405	0.9683	0.996245	1477
BNC2	88.3894	0.0477485	0.466273	0.102405	0.918436	0.996245	1478
BNIP1	127.488	0.212414	0.480343	0.442213	0.658335	0.996245	1479
BNIP2	416.495	-0.19672	0.428319	-0.459283	0.646031	0.996245	1480
BNIP3	3116.74	0.360874	0.433065	0.833301	0.404675	0.996245	1481
BNIP3L	397.159	0.322552	0.407963	0.79064	0.429154	0.996245	1482
BNIPL	1.23695	-0.353164	2.39368	-0.147541	0.882705	0.996245	1483
BOC	0	NA	NA	NA	NA	NA	1484
BOD1	251.481	-0.330947	0.38634	-0.856622	0.391654	0.996245	1485
BOD1L1	140.178	0.06106	0.408016	0.149651	0.88104	0.996245	1486
BOK	5.58553	-0.796244	0.998353	-0.797557	0.425127	0.996245	1487
BOLA1	1.86301	-0.347435	1.5419	-0.22533	0.821723	0.996245	1488
BOLA2B	1317.69	0.237817	0.422899	0.562349	0.573878	0.996245	1489
BOLA3	1266.42	0.0365618	0.428482	0.0853286	0.932	0.996245	1490
BOLL	0	NA	NA	NA	NA	NA	1491
BOP1	490.305	-0.659441	0.399507	-1.65064	0.0988129	0.996245	1492
BORA	112.764	-0.343398	0.470096	-0.730484	0.465094	0.996245	1493
BPGM	27.1075	-0.146142	0.613969	-0.238028	0.81186	0.996245	1494
BPHL	53.7862	-0.101316	0.452853	-0.223729	0.822968	0.996245	1495
BPI	0	NA	NA	NA	NA	NA	1496
BPIFA2	0	NA	NA	NA	NA	NA	1497
BPIFA3	0	NA	NA	NA	NA	NA	1498
BPIFA4P	0	NA	NA	NA	NA	NA	1499
BPIFB1	0	NA	NA	NA	NA	NA	1500
BPIFB2	0	NA	NA	NA	NA	NA	1501
BPIFB3	0	NA	NA	NA	NA	NA	1502
BPIFB4	0.148266	0.421789	4.08047	0.103368	0.917671	0.996245	1503
BPIFB6	0	NA	NA	NA	NA	NA	1504
BPIFC	0	NA	NA	NA	NA	NA	1505
BPNT1	93.0615	-0.445199	0.445132	-1.00015	0.317238	0.996245	1506
BPTF	140.697	-0.530793	0.415053	-1.27886	0.200947	0.996245	1507
BRAF	717.72	0.224701	0.473389	0.474664	0.635027	0.996245	1508
BRAP	354.035	0.172701	0.488402	0.353604	0.723635	0.996245	1509
BRAT1	446.435	0.421751	0.409256	1.03053	0.302761	0.996245	1510
BRCA1	136.698	-0.183738	0.462958	-0.396878	0.691457	0.996245	1511
BRCA2	64.6025	-0.172341	0.490789	-0.351151	0.725475	0.996245	1512
BRCC3	16.0674	-0.454439	0.757399	-0.599999	0.548507	0.996245	1513
BRD1	71.4081	0.357713	0.449788	0.795292	0.426444	0.996245	1514
BRD2	1059.48	-0.0702556	0.315055	-0.222995	0.823539	0.996245	1515
BRD3	442.278	-0.654317	0.336128	-1.94663	0.0515793	0.996245	1516
BRD4	2829.58	-0.100166	0.429531	-0.233199	0.815607	0.996245	1517
BRD7	311.215	-0.559733	0.390378	-1.43382	0.151622	0.996245	1518
BRD8	1.71255	1.45417	1.80332	0.806385	0.420021	0.996245	1519
BRD9	542.153	-0.0930756	0.36383	-0.255821	0.798089	0.996245	1520
BRDT	0	NA	NA	NA	NA	NA	1521
BRE	9.57423	-0.780047	0.780481	-0.999443	0.31758	0.996245	1522
BREA2	1.58299	0.43893	2.2345	0.196433	0.844271	0.996245	1523
BRF1	20.0696	-0.985002	0.594057	-1.65809	0.0972985	0.996245	1524
BRF2	78.9208	0.125624	0.522651	0.24036	0.810051	0.996245	1525
BRI3	3826.81	-0.290152	0.329456	-0.880702	0.378479	0.996245	1526
BRI3BP	354.568	-0.0909704	0.493109	-0.184484	0.853634	0.996245	1527
BRIP1	83.0939	-0.0573102	0.401985	-0.142568	0.886631	0.996245	1528
BRIX1	3032.2	0.183781	0.359391	0.511369	0.609093	0.996245	1529
BRK1	845.964	0.0654006	0.364944	0.179207	0.857775	0.996245	1530
BRMS1	282.392	-0.746554	0.4195	-1.77963	0.0751368	0.996245	1531
BRMS1L	18.0147	-0.318138	0.670015	-0.474822	0.634914	0.996245	1532
BROX	788.673	-0.108063	0.346911	-0.311501	0.75542	0.996245	1533
MPC2	558.5	-0.32914	0.478153	-0.688358	0.491228	0.996245	1534
MPC1	316.777	0.514608	0.530611	0.969841	0.332126	0.996245	1535
BRPF1	44.8297	1.13554	0.535668	2.11985	0.0340187	0.996245	1536
BRPF3	176.078	0.116302	0.353218	0.329264	0.741957	0.996245	1537
BRS3	0	NA	NA	NA	NA	NA	1538
BRSK1	1.1686	-1.62525	2.23955	-0.725703	0.468021	0.996245	1539
BRSK2	1.3971	-1.77697	2.15372	-0.825069	0.409332	0.996245	1540
BRWD1	657.083	0.0208355	0.386739	0.0538749	0.957035	0.996245	1541
BRWD3	65.3121	-0.515082	0.462145	-1.11455	0.265045	0.996245	1542
BSCL2	87.2438	-0.0908961	0.427679	-0.212534	0.831691	0.996245	1543
BSDC1	128.423	-0.179857	0.398816	-0.450979	0.652005	0.996245	1544
BSG	3883.43	-0.108094	0.339323	-0.318557	0.750062	0.996245	1545
BSN	0	NA	NA	NA	NA	NA	1546
BSND	0.0784536	-1.37011	4.05684	-0.337728	0.735568	0.996245	1547
BSPH1	0	NA	NA	NA	NA	NA	1548
BSPRY	0.52986	-2.72323	3.39763	-0.801509	0.422837	0.996245	1549
BST1	0.269678	-1.85729	4.04583	-0.459064	0.646188	0.996245	1550
BST2	9690.91	0.0815923	0.550914	0.148104	0.882261	0.996245	1551
BSX	0	NA	NA	NA	NA	NA	1552
BTAF1	519.88	-0.289961	0.352272	-0.823116	0.410442	0.996245	1553
BTBD1	2675.15	0.272386	0.32794	0.830597	0.406201	0.996245	1554
BTBD10	234.255	0.254788	0.383845	0.663778	0.506832	0.996245	1555
BTBD11	2.32923	-0.292928	1.70839	-0.171465	0.863858	0.996245	1556
BTBD16	2.15349	-0.562836	1.55649	-0.361605	0.717647	0.996245	1557
BTBD17	0	NA	NA	NA	NA	NA	1558
BTBD18	0	NA	NA	NA	NA	NA	1559
BTBD19	19.851	0.571093	0.74447	0.767114	0.443014	0.996245	1560
BTBD2	768.67	-0.0555005	0.336237	-0.165063	0.868894	0.996245	1561
BTBD3	70.2184	-0.174388	0.431477	-0.404165	0.686091	0.996245	1562
BTBD6	83.6849	-0.346532	0.428684	-0.808361	0.418883	0.996245	1563
BTBD7	125.994	-0.818073	0.459853	-1.77899	0.0752416	0.996245	1564
BTBD8	6.45714	0.696839	1.06131	0.656581	0.511451	0.996245	1565
BTBD9	69.4224	-0.111713	0.504605	-0.221386	0.824792	0.996245	1566
BTC	42.1817	-0.473406	0.575422	-0.822711	0.410672	0.996245	1567
BTD	107.307	0.158303	0.399202	0.396548	0.691701	0.996245	1568
BTF3	1379.21	-1.14021	0.501789	-2.27229	0.0230688	0.996245	1569
BTF3L4	191.531	-0.515288	0.383507	-1.34362	0.179071	0.996245	1570
BTF3P11	0.683423	0.37155	2.82504	0.13152	0.895364	0.996245	1571
BTG1	988.793	0.378865	0.532701	0.711215	0.476951	0.996245	1572
BTG2	36.7639	-0.0123265	0.60353	-0.0204241	0.983705	0.997855	1573
BTG3	101.484	0.261786	0.412508	0.63462	0.525676	0.996245	1574
BTG4	5.88506	0.661013	1.15059	0.574499	0.56563	0.996245	1575
BTK	0	NA	NA	NA	NA	NA	1576
BTLA	0.303061	1.44657	4.02745	0.359178	0.719462	0.996245	1577
BTN1A1	0.22672	-0.408335	4.05684	-0.100653	0.919826	0.996245	1578
BTN2A1	637.285	0.0374631	0.522929	0.071641	0.942888	0.996245	1579
BTN2A2	133.971	0.402095	0.466236	0.862428	0.388452	0.996245	1580
BTN3A1	42.8826	-0.299064	0.624995	-0.478506	0.63229	0.996245	1581
BTN3A2	162.644	-0.476242	0.376772	-1.26401	0.206228	0.996245	1582
BTN3A3	73.1677	-0.656671	0.654696	-1.00302	0.315853	0.996245	1583
BTNL2	0	NA	NA	NA	NA	NA	1584
BTNL3	0	NA	NA	NA	NA	NA	1585
BTNL8	0	NA	NA	NA	NA	NA	1586
BTNL9	0	NA	NA	NA	NA	NA	1587
BTRC	120.105	-0.206018	0.382465	-0.538658	0.590123	0.996245	1588
BUB1	1042.25	0.405494	0.465241	0.871578	0.383439	0.996245	1589
BUB1B	420.053	-0.522647	0.498662	-1.0481	0.294593	0.996245	1590
BUB3	1239.78	-0.129457	0.382808	-0.338177	0.73523	0.996245	1591
BUD13	77.6222	-0.464523	0.545016	-0.852311	0.394041	0.996245	1592
BUD31	1457.56	-0.115309	0.399451	-0.288667	0.772836	0.996245	1593
BVES	0.269678	-1.85729	4.04583	-0.459064	0.646188	0.996245	1594
BYSL	245.746	-0.246095	0.402231	-0.611826	0.540653	0.996245	1595
BZRAP1	0	NA	NA	NA	NA	NA	1596
BZW1	3301.51	-0.208175	0.380382	-0.547278	0.584188	0.996245	1597
BZW2	1123.99	-0.139658	0.339213	-0.411712	0.68055	0.996245	1598
C10orf10	121.451	-0.760877	0.37875	-2.00891	0.0445463	0.996245	1599
DNAJC9-AS1	0.380047	1.80051	3.83465	0.469536	0.638686	0.996245	1600
C10orf105	0	NA	NA	NA	NA	NA	1601
C10orf107	0	NA	NA	NA	NA	NA	1602
C10orf108	0	NA	NA	NA	NA	NA	1603
C10orf11	107.226	0.0358122	0.485148	0.073817	0.941156	0.996245	1604
C10orf111	0.863994	0.956149	2.65223	0.360508	0.718467	0.996245	1605
C10orf113	0	NA	NA	NA	NA	NA	1606
C10orf116	0	NA	NA	NA	NA	NA	1607
C10orf118	602.288	-0.155713	0.420249	-0.370527	0.71099	0.996245	1608
C10orf12	115.74	0.323147	0.498903	0.647715	0.517169	0.996245	1609
C10orf120	0	NA	NA	NA	NA	NA	1610
TEX36	0	NA	NA	NA	NA	NA	1611
FUOM	0	NA	NA	NA	NA	NA	1612
C10orf128	46.0104	-0.208882	0.473616	-0.441037	0.659186	0.996245	1613
C10orf129	0	NA	NA	NA	NA	NA	1614
C10orf131	1.22217	1.07632	2.09214	0.514455	0.606934	0.996245	1615
LINC00619	0.444798	2.00817	3.98898	0.50343	0.614662	0.996245	1616
C10orf137	285.291	0.227647	0.405031	0.56205	0.574082	0.996245	1617
SKIDA1	1.62945	-0.474533	1.93048	-0.245811	0.805829	0.996245	1618
C10orf2	258.005	0.210361	0.360785	0.583064	0.55985	0.996245	1619
C10orf25	0.22672	-0.408335	4.05684	-0.100653	0.919826	0.996245	1620
WBP1L	67.0914	-0.292317	0.552511	-0.529071	0.596756	0.996245	1621
TBATA	0	NA	NA	NA	NA	NA	1622
R3HCC1L	448.969	0.383094	0.514775	0.744197	0.456758	0.996245	1623
C10orf32	59.7927	-0.0559018	0.449935	-0.124244	0.901122	0.996245	1624
C10orf35	28.9484	-0.405603	0.627127	-0.646764	0.517785	0.996245	1625
CACUL1	279.903	0.165672	0.361968	0.457697	0.64717	0.996245	1626
C10orf47	1492.88	-0.121907	0.490129	-0.248724	0.803574	0.996245	1627
C10orf53	0.148266	0.421789	4.08047	0.103368	0.917671	0.996245	1628
C10orf54	2.93464	0.561138	1.35488	0.414162	0.678756	0.996245	1629
C10orf55	2.99831	-1.37837	1.41481	-0.974245	0.329935	0.996245	1630
C10orf62	4.70116	0.41824	1.22995	0.340047	0.733821	0.996245	1631
C10orf67	0.655102	-0.945188	2.88283	-0.327868	0.743011	0.996245	1632
C10orf68	0.451406	-2.33347	3.63414	-0.642097	0.52081	0.996245	1633
C10orf71	0	NA	NA	NA	NA	NA	1634
C10orf76	69.2648	-0.385304	0.408298	-0.943681	0.345332	0.996245	1635
PLEKHS1	0	NA	NA	NA	NA	NA	1636
C10orf82	0	NA	NA	NA	NA	NA	1637
C10orf88	153.349	0.054146	0.386251	0.140183	0.888515	0.996245	1638
C10orf90	0.0784536	-1.37011	4.05684	-0.337728	0.735568	0.996245	1639
C10orf91	0	NA	NA	NA	NA	NA	1640
C10orf95	0.646461	0.546601	2.8986	0.188574	0.850427	0.996245	1641
CCDC172	0.0784536	-1.37011	4.05684	-0.337728	0.735568	0.996245	1642
C10orf99	4.46758	-0.912168	1.33005	-0.685814	0.492831	0.996245	1643
C11orf1	44.3327	-0.122826	0.50605	-0.242715	0.808226	0.996245	1644
C11orf10	425.604	-0.560625	0.486342	-1.15274	0.249018	0.996245	1645
C11orf16	0	NA	NA	NA	NA	NA	1646
VPS51	126.487	0.323788	0.444764	0.728	0.466614	0.996245	1647
C11orf20	0.690597	-0.0913783	2.80096	-0.0326239	0.973974	0.996796	1648
C11orf21	0.269678	-1.85729	4.04583	-0.459064	0.646188	0.996245	1649
C11orf24	264.505	-0.136509	0.386378	-0.353305	0.72386	0.996245	1650
C11orf30	340.359	0.662907	0.426321	1.55495	0.119958	0.996245	1651
C11orf31	357.523	0.444978	0.416663	1.06796	0.28554	0.996245	1652
C11orf34	0	NA	NA	NA	NA	NA	1653
C11orf35	21.301	0.288168	0.625191	0.460927	0.644851	0.996245	1654
C11orf40	0	NA	NA	NA	NA	NA	1655
KIAA1549L	0	NA	NA	NA	NA	NA	1656
C11orf42	0.0784536	-1.37011	4.05684	-0.337728	0.735568	0.996245	1657
C11orf45	0	NA	NA	NA	NA	NA	1658
ARL14EP	43.9725	0.0362982	0.458915	0.0790957	0.936957	0.996245	1659
C11orf48	23.0427	0.253499	0.601348	0.421552	0.673352	0.996245	1660
C11orf49	344.27	0.0399335	0.396353	0.100752	0.919747	0.996245	1661
ANAPC15	239.37	-0.83904	0.495728	-1.69254	0.0905431	0.996245	1662
C11orf52	0.383937	-0.889356	3.89657	-0.228241	0.819459	0.996245	1663
C11orf53	0	NA	NA	NA	NA	NA	1664
C11orf54	131.146	0.304953	0.572321	0.532836	0.594147	0.996245	1665
C11orf57	160.57	0.00430305	0.517129	0.00832104	0.993361	0.998978	1666
C11orf58	2972.12	0.223814	0.390414	0.573274	0.566459	0.996245	1667
MSANTD2	147.811	0.318536	0.578003	0.551098	0.581566	0.996245	1668
C11orf63	45.3063	-0.644874	0.629419	-1.02456	0.305573	0.996245	1669
C11orf65	1.61029	-0.963051	2.17505	-0.442772	0.65793	0.996245	1670
AAMDC	62.1978	-0.513167	0.538198	-0.953491	0.340341	0.996245	1671
C11orf70	2.32773	0.0716232	1.55095	0.0461803	0.963167	0.996245	1672
C11orf73	320.602	0.457438	0.434488	1.05282	0.292423	0.996245	1673
C11orf74	22.097	0.0151662	0.587738	0.0258044	0.979413	0.997026	1674
C11orf75	52.2392	-0.149752	0.484273	-0.30923	0.757147	0.996245	1675
C11orf80	44.8542	0.272792	0.486361	0.560883	0.574877	0.996245	1676
C11orf82	96.3706	0.413154	0.470187	0.878701	0.379563	0.996245	1677
C11orf83	132.968	-0.35992	0.444644	-0.809458	0.418252	0.996245	1678
C11orf84	119.679	-0.534919	0.469926	-1.1383	0.254994	0.996245	1679
C11orf85	0	NA	NA	NA	NA	NA	1680
C11orf86	8.02368	-1.07243	0.916815	-1.16973	0.242108	0.996245	1681
C11orf87	0.372953	-1.85729	4.04583	-0.459064	0.646188	0.996245	1682
C11orf88	0	NA	NA	NA	NA	NA	1683
C11orf9	82.2904	-0.719057	0.421831	-1.70461	0.088267	0.996245	1684
C11orf91	0	NA	NA	NA	NA	NA	1685
C11orf92	0	NA	NA	NA	NA	NA	1686
C11orf93	0.521219	-0.869289	3.50898	-0.247733	0.804341	0.996245	1687
C11orf94	2.54113	-0.67642	1.36991	-0.493768	0.62147	0.996245	1688
C11orf95	0	NA	NA	NA	NA	NA	1689
C11orf96	0.308437	-0.858096	4.04656	-0.212056	0.832064	0.996245	1690
C12orf10	126.131	-0.36767	0.448632	-0.819535	0.412481	0.996245	1691
CCER1	0.313814	-2.36701	4.03736	-0.586277	0.55769	0.996245	1692
C12orf23	374.928	-0.228444	0.386191	-0.591532	0.554164	0.996245	1693
FAM216A	98.8375	0.0631005	0.434071	0.145369	0.884419	0.996245	1694
METTL25	4.55296	-0.209282	1.07509	-0.194664	0.845656	0.996245	1695
C12orf29	426.766	-0.161966	0.348898	-0.46422	0.64249	0.996245	1696
LINC00612	0	NA	NA	NA	NA	NA	1697
FAM222A	2.22991	-1.3666	1.585	-0.862207	0.388573	0.996245	1698
KIAA1551	87.935	0.0986311	0.542111	0.181939	0.855631	0.996245	1699
C12orf36	8.21515	0.170339	0.929191	0.18332	0.854547	0.996245	1700
LINC00615	0	NA	NA	NA	NA	NA	1701
C12orf39	0.229984	-0.408335	4.05684	-0.100653	0.919826	0.996245	1702
C12orf4	134.698	0.689287	0.558253	1.23472	0.216934	0.996245	1703
C12orf40	0	NA	NA	NA	NA	NA	1704
C12orf42	0	NA	NA	NA	NA	NA	1705
C12orf43	102.023	-0.574815	0.440072	-1.30618	0.19149	0.996245	1706
C12orf44	88.9067	-0.392046	0.591032	-0.663324	0.507123	0.996245	1707
C12orf45	75.3754	-0.279553	0.407884	-0.685373	0.493108	0.996245	1708
MAPKAPK5-AS1	71.1562	0.59496	0.631026	0.942845	0.34576	0.996245	1709
C12orf49	81.2231	0.00303085	0.415926	0.00728698	0.994186	0.999178	1710
C12orf5	123.691	0.0313308	0.396256	0.0790672	0.936979	0.996245	1711
C12orf50	0	NA	NA	NA	NA	NA	1712
HECTD4	145.827	0.311064	0.400877	0.775959	0.437773	0.996245	1713
C12orf52	37.9515	0.103934	0.539676	0.192585	0.847284	0.996245	1714
C12orf54	0	NA	NA	NA	NA	NA	1715
C12orf56	0	NA	NA	NA	NA	NA	1716
C12orf57	508.888	0.34826	0.399377	0.872007	0.383204	0.996245	1717
TMEM52B	0.72038	2.70538	3.05189	0.88646	0.375369	0.996245	1718
C12orf60	13.0124	-0.195223	0.730813	-0.267132	0.789368	0.996245	1719
C12orf61	2.65701	1.21963	1.47539	0.826649	0.408436	0.996245	1720
COX14	20.7155	-0.924071	0.85118	-1.08564	0.27764	0.996245	1721
C12orf65	281.248	-0.393164	0.344514	-1.14121	0.25378	0.996245	1722
C12orf66	20.6436	0.773112	0.671271	1.15171	0.249439	0.996245	1723
C12orf68	0.305173	-0.858096	4.04656	-0.212056	0.832064	0.996245	1724
C12orf69	0	NA	NA	NA	NA	NA	1725
C12orf70	3.45862	1.23679	1.28486	0.962585	0.335756	0.996245	1726
C12orf71	0	NA	NA	NA	NA	NA	1727
C12orf73	166.851	0.417914	0.394859	1.05839	0.289878	0.996245	1728
C12orf74	0	NA	NA	NA	NA	NA	1729
C12orf75	1084.62	-0.270237	0.311986	-0.866183	0.38639	0.996245	1730
C12orf76	0	NA	NA	NA	NA	NA	1731
C12orf77	0.0784536	-1.37011	4.05684	-0.337728	0.735568	0.996245	1732
RGCC	2.74866	0.933922	1.50292	0.621405	0.534333	0.996245	1733
TEX29	0.906563	2.06889	2.29128	0.902942	0.366556	0.996245	1734
TEX26	2.30155	0.581335	1.70528	0.340903	0.733176	0.996245	1735
TEX30	377.996	-0.219783	0.465966	-0.471672	0.637161	0.996245	1736
FAM216B	0	NA	NA	NA	NA	NA	1737
MEDAG	0	NA	NA	NA	NA	NA	1738
C13orf35	0	NA	NA	NA	NA	NA	1739
C14orf1	459.528	0.205412	0.331279	0.620057	0.53522	0.996245	1740
C14orf101	15.2942	0.392725	0.747919	0.52509	0.59952	0.996245	1741
NRDE2	72.8748	1.16378	0.491061	2.36993	0.0177915	0.996245	1742
C14orf105	144.449	-0.543427	0.489325	-1.11057	0.266756	0.996245	1743
TMEM251	116.302	-0.636918	0.453113	-1.40565	0.159828	0.996245	1744
GPATCH2L	54.2278	0.0425581	0.48731	0.0873327	0.930407	0.996245	1745
C14orf119	245.209	0.695036	0.429856	1.61691	0.105899	0.996245	1746
DTD2	23.5095	0.0462976	0.729163	0.0634941	0.949373	0.996245	1747
GSKIP	90.1457	-0.183601	0.419438	-0.437732	0.66158	0.996245	1748
VIPAS39	55.3142	0.285562	0.478271	0.597073	0.550459	0.996245	1749
PCNXL4	1218.72	0.18479	0.448424	0.412088	0.680275	0.996245	1750
C14orf142	248.294	-0.0865711	0.353337	-0.24501	0.806449	0.996245	1751
L3HYPDH	113.204	-0.298754	0.547461	-0.545708	0.585267	0.996245	1752
C14orf159	29.0179	0.0717178	0.737284	0.097273	0.92251	0.996245	1753
C14orf162	0.296532	1.41902	4.02974	0.352137	0.724735	0.996245	1754
C14orf166	916.341	0.218725	0.366328	0.597073	0.550459	0.996245	1755
C14orf166B	0	NA	NA	NA	NA	NA	1756
C14orf169	24.834	-0.781535	0.577242	-1.35391	0.175765	0.996245	1757
TMEM253	0.842417	-0.827305	2.98247	-0.277389	0.781481	0.996245	1758
C14orf177	0	NA	NA	NA	NA	NA	1759
C14orf178	6.08054	-0.495199	0.955986	-0.517998	0.60446	0.996245	1760
C14orf180	0.192712	-0.408335	4.05684	-0.100653	0.919826	0.996245	1761
C14orf182	1.20114	-0.914067	2.21076	-0.413463	0.679267	0.996245	1762
C14orf183	0	NA	NA	NA	NA	NA	1763
C14orf2	1088.96	0.00724141	0.322671	0.0224421	0.982095	0.997817	1764
NOP9	28.206	-0.347001	0.546144	-0.635365	0.52519	0.996245	1765
C14orf23	0.148266	0.421789	4.08047	0.103368	0.917671	0.996245	1766
C14orf28	16.2399	0.145644	0.616552	0.236223	0.813259	0.996245	1767
C14orf37	4.67401	-0.704829	1.12812	-0.624782	0.532114	0.996245	1768
CCDC175	0	NA	NA	NA	NA	NA	1769
C14orf39	0.269678	-1.85729	4.04583	-0.459064	0.646188	0.996245	1770
ELMSAN1	165.491	-0.414063	0.535377	-0.773405	0.439283	0.996245	1771
CCDC176	21.2749	0.693174	0.747539	0.927274	0.353784	0.996245	1772
SYNE3	0.192712	-0.408335	4.05684	-0.100653	0.919826	0.996245	1773
C14orf79	24.9414	0.0916653	0.584883	0.156724	0.875462	0.996245	1774
C14orf80	29.4458	0.137424	0.541582	0.253746	0.799692	0.996245	1775
C14orf93	23.1775	-0.534173	0.567063	-0.941999	0.346193	0.996245	1776
FAM219B	69.8045	0.106409	0.411675	0.258479	0.796037	0.996245	1777
C15orf23	275.648	-0.768772	0.439997	-1.74722	0.0805991	0.996245	1778
EMC7	955.519	0.125885	0.373919	0.336665	0.73637	0.996245	1779
C15orf26	0.487211	-0.874209	3.59272	-0.243328	0.807751	0.996245	1780
C15orf27	0	NA	NA	NA	NA	NA	1781
KATNBL1	87.7898	-0.456658	0.439904	-1.03809	0.29923	0.996245	1782
C15orf32	0	NA	NA	NA	NA	NA	1783
FAM227B	146.397	0.272212	0.439301	0.619649	0.535489	0.996245	1784
HEXA-AS1	0.97964	3.15157	2.41624	1.30433	0.192123	0.996245	1785
C15orf37	2.3409	-1.13807	1.47848	-0.769758	0.441444	0.996245	1786
C15orf39	50.6507	0.0583909	0.483094	0.120869	0.903795	0.996245	1787
C15orf40	165.9	0.75265	0.429567	1.75211	0.0797546	0.996245	1788
C15orf41	21.704	-1.08523	0.660765	-1.64238	0.100511	0.996245	1789
TICRR	56.1572	0.106895	0.611549	0.174794	0.861242	0.996245	1790
C15orf43	0	NA	NA	NA	NA	NA	1791
VWA9	16.5482	0.912452	0.693684	1.31537	0.188385	0.996245	1792
C15orf48	626.145	-0.250672	0.406305	-0.616956	0.537264	0.996245	1793
LINC00593	0	NA	NA	NA	NA	NA	1794
C15orf52	57.8834	0.296112	0.456735	0.648324	0.516775	0.996245	1795
C15orf53	0	NA	NA	NA	NA	NA	1796
C15orf54	0	NA	NA	NA	NA	NA	1797
C15orf55	0	NA	NA	NA	NA	NA	1798
C15orf57	221.738	-0.185968	0.382141	-0.486648	0.626508	0.996245	1799
GDPGP1	26.56	-0.347261	0.591454	-0.587132	0.557115	0.996245	1800
C15orf59	0	NA	NA	NA	NA	NA	1801
C15orf60	0	NA	NA	NA	NA	NA	1802
C15orf61	50.6659	0.682033	0.550517	1.2389	0.215384	0.996245	1803
C15orf62	4.97943	-0.490501	1.15701	-0.423938	0.671611	0.996245	1804
HYPK	1063.36	0.180025	0.378027	0.476223	0.633915	0.996245	1805
C16orf11	0	NA	NA	NA	NA	NA	1806
C16orf13	56.1638	0.0181713	0.526836	0.0344913	0.972485	0.996594	1807
C16orf3	5.90924	0.481818	1.01069	0.47672	0.633562	0.996245	1808
TSR3	306.868	0.259049	0.389099	0.665766	0.50556	0.996245	1809
C16orf45	57.0187	-0.768477	0.454426	-1.69109	0.0908192	0.996245	1810
C16orf46	21.0661	1.35433	0.71787	1.88659	0.0592149	0.996245	1811
ENKD1	20.0624	-0.343809	0.588147	-0.584563	0.558842	0.996245	1812
C16orf5	45.8584	0.0859722	0.443616	0.193799	0.846334	0.996245	1813
C16orf52	171.117	0.250022	0.400616	0.624096	0.532565	0.996245	1814
PAGR1	103.675	-0.893171	0.717065	-1.24559	0.212914	0.996245	1815
C16orf54	0	NA	NA	NA	NA	NA	1816
C16orf55	214.918	-0.347653	0.419723	-0.82829	0.407507	0.996245	1817
USB1	111.024	-0.250229	0.418239	-0.598291	0.549646	0.996245	1818
C16orf58	162.953	0.487984	0.545144	0.895148	0.370708	0.996245	1819
C16orf59	35.407	-1.00246	0.558561	-1.79473	0.0726973	0.996245	1820
CMC2	789.923	-0.313638	0.370095	-0.847453	0.396743	0.996245	1821
C16orf62	13.5938	0.62375	0.679513	0.917938	0.358652	0.996245	1822
VPS9D1	36.879	0.81032	0.6274	1.29155	0.196512	0.996245	1823
C16orf70	663.556	0.143138	0.368007	0.388954	0.69731	0.996245	1824
C16orf71	1.65956	1.75322	1.80131	0.973302	0.330403	0.996245	1825
C16orf72	695.187	0.272701	0.367227	0.742593	0.457728	0.996245	1826
MEIOB	0.192712	-0.408335	4.05684	-0.100653	0.919826	0.996245	1827
C16orf74	72.2285	0.0273781	0.421961	0.064883	0.948267	0.996245	1828
C16orf78	0	NA	NA	NA	NA	NA	1829
BRICD5	55.1491	-0.178358	0.560382	-0.318279	0.750273	0.996245	1830
C16orf80	134.889	0.350411	0.36183	0.968443	0.332823	0.996245	1831
C16orf82	0.386891	-1.17262	3.85637	-0.304073	0.761072	0.996245	1832
C16orf86	0.524483	-0.868825	3.50138	-0.248138	0.804028	0.996245	1833
C16orf87	163.555	0.0237229	0.503189	0.047145	0.962398	0.996245	1834
C16orf88	67.8073	0.164718	0.43384	0.379675	0.704186	0.996245	1835
C16orf89	0	NA	NA	NA	NA	NA	1836
C16orf90	0	NA	NA	NA	NA	NA	1837
C16orf91	0	NA	NA	NA	NA	NA	1838
C16orf92	0	NA	NA	NA	NA	NA	1839
C16orf93	9.63314	0.209133	0.797814	0.262132	0.79322	0.996245	1840
C16orf95	4.15424	0.1521	1.21337	0.125354	0.900244	0.996245	1841
C16orf96	0.299796	1.43284	4.02858	0.355668	0.722089	0.996245	1842
C17orf100	4.0512	0.409254	1.12441	0.363973	0.715878	0.996245	1843
OGFOD3	100.761	-0.459272	0.458064	-1.00264	0.316036	0.996245	1844
C17orf102	0	NA	NA	NA	NA	NA	1845
C17orf103	4.52125	-0.34142	1.2673	-0.269407	0.787617	0.996245	1846
C17orf104	0.308437	-0.858096	4.04656	-0.212056	0.832064	0.996245	1847
C17orf105	0.60147	-0.170983	3.33204	-0.0513148	0.959075	0.996245	1848
C17orf107	2.55267	-3.24219	1.87274	-1.73126	0.0834054	0.996245	1849
LYRM9	15.0236	0.235046	0.695792	0.337811	0.735506	0.996245	1850
SMIM5	0	NA	NA	NA	NA	NA	1851
SMIM6	2.58692	2.66326	1.71679	1.5513	0.120829	0.996245	1852
HID1	3.94761	0.197283	1.29619	0.152202	0.879028	0.996245	1853
GID4	37.587	0.453485	0.50033	0.906373	0.364739	0.996245	1854
SPATA32	0.523252	1.17278	3.4513	0.339807	0.734002	0.996245	1855
C17orf47	0.308437	-0.858096	4.04656	-0.212056	0.832064	0.996245	1856
ADPRM	27.6027	0.188193	0.760554	0.247441	0.804567	0.996245	1857
C17orf49	392.606	-0.45377	0.34469	-1.31646	0.18802	0.996245	1858
C17orf50	0.269678	-1.85729	4.04583	-0.459064	0.646188	0.996245	1859
C17orf51	120.627	-0.252659	0.407118	-0.620603	0.534861	0.996245	1860
C17orf53	48.2698	-0.073074	0.474046	-0.15415	0.877492	0.996245	1861
ENTHD2	156.034	0.154997	0.425394	0.36436	0.715589	0.996245	1862
EFCAB13	0.686687	0.379946	2.82117	0.134677	0.892867	0.996245	1863
C17orf58	67.6389	-0.363574	0.522013	-0.696484	0.486126	0.996245	1864
C17orf59	9.68571	-0.731095	0.84224	-0.868036	0.385374	0.996245	1865
C17orf61	134.236	0.0253814	0.364423	0.0696483	0.944474	0.996245	1866
C17orf62	41.763	-0.417309	0.513664	-0.812416	0.416553	0.996245	1867
FAM222B	179.648	-0.411396	0.415108	-0.991057	0.321658	0.996245	1868
C17orf64	0.148266	0.421789	4.08047	0.103368	0.917671	0.996245	1869
C17orf66	0	NA	NA	NA	NA	NA	1870
C17orf67	10.7937	-0.277983	0.775651	-0.358386	0.720054	0.996245	1871
CRHR1-IT1	2.4719	0.947428	1.4963	0.63318	0.526616	0.996245	1872
C17orf70	58.9554	-0.383577	0.50232	-0.763611	0.445099	0.996245	1873
C17orf72	0	NA	NA	NA	NA	NA	1874
C17orf74	0	NA	NA	NA	NA	NA	1875
C17orf75	173.849	-0.0703991	0.403944	-0.174279	0.861646	0.996245	1876
C17orf77	0	NA	NA	NA	NA	NA	1877
C17orf78	0.15153	0.421789	4.08047	0.103368	0.917671	0.996245	1878
C17orf79	123.562	-0.00874275	0.411272	-0.0212578	0.98304	0.997817	1879
C17orf80	68.2703	-0.245381	0.39885	-0.615221	0.538409	0.996245	1880
ELP5	816.597	0.826904	0.535462	1.54428	0.12252	0.996245	1881
C17orf82	0.61781	-3.01907	3.23128	-0.934327	0.350135	0.996245	1882
C17orf85	834.138	-0.265812	0.348603	-0.762506	0.445758	0.996245	1883
C17orf89	111.943	-0.727692	0.488042	-1.49104	0.13595	0.996245	1884
OXLD1	60.7545	0.380967	0.492541	0.773472	0.439243	0.996245	1885
C17orf96	0.22672	-0.408335	4.05684	-0.100653	0.919826	0.996245	1886
C17orf97	16.9248	-0.0508617	0.66216	-0.0768118	0.938773	0.996245	1887
C17orf98	0.228517	1.09392	4.06017	0.269428	0.7876	0.996245	1888
C17orf99	0	NA	NA	NA	NA	NA	1889
LDLRAD4	0	NA	NA	NA	NA	NA	1890
C18orf21	265.313	0.0568055	0.549546	0.103368	0.917671	0.996245	1891
C18orf25	62.6682	-0.420751	0.616854	-0.682091	0.495181	0.996245	1892
DYNAP	0.303061	1.44657	4.02745	0.359178	0.719462	0.996245	1893
C18orf32	98.3588	-0.368988	0.389924	-0.946307	0.343992	0.996245	1894
CCDC178	0	NA	NA	NA	NA	NA	1895
C18orf42	0	NA	NA	NA	NA	NA	1896
C18orf54	21.2792	0.878462	0.622693	1.41075	0.158319	0.996245	1897
C18orf56	13.8405	-0.48294	0.708544	-0.681595	0.495495	0.996245	1898
C18orf62	0	NA	NA	NA	NA	NA	1899
C18orf63	0.156907	-1.81987	4.04656	-0.449732	0.652903	0.996245	1900
C18orf8	65.7885	-0.357908	0.460094	-0.777903	0.436626	0.996245	1901
C19orf10	550.528	-0.381831	0.352661	-1.08271	0.278935	0.996245	1902
C19orf12	3.37036	1.07902	1.30626	0.826035	0.408784	0.996245	1903
C19orf18	2.43778	1.12962	1.74911	0.645829	0.51839	0.996245	1904
C19orf21	48.9739	1.18552	0.774279	1.53113	0.125737	0.996245	1905
C19orf24	499.898	0.270313	0.321646	0.840404	0.400682	0.996245	1906
C19orf25	50.5912	-0.069182	0.516424	-0.133963	0.893431	0.996245	1907
C19orf26	4.91487	1.71561	1.18494	1.44785	0.147658	0.996245	1908
CACTIN	235.154	0.176178	0.358846	0.490956	0.623458	0.996245	1909
C19orf33	29.5724	0.624632	0.557755	1.1199	0.262755	0.996245	1910
C19orf35	0.15153	0.421789	4.08047	0.103368	0.917671	0.996245	1911
C19orf38	0.494306	2.18302	3.46965	0.629178	0.529233	0.996245	1912
C19orf40	16.4455	0.601658	0.633398	0.949888	0.342169	0.996245	1913
SMIM7	260.463	-0.539685	0.41779	-1.29176	0.19644	0.996245	1914
C19orf43	1882.94	-0.607337	0.415093	-1.46314	0.14343	0.996245	1915
C19orf44	22.9627	0.56007	0.58343	0.959961	0.337075	0.996245	1916
C19orf45	0	NA	NA	NA	NA	NA	1917
SYNE4	1.05491	0.11567	2.22652	0.0519511	0.958568	0.996245	1918
C19orf48	1.07896	-0.729808	2.40848	-0.303016	0.761877	0.996245	1919
DNAAF3	14.1892	0.318703	0.853105	0.37358	0.708717	0.996245	1920
C19orf53	446.493	-0.103732	0.347615	-0.29841	0.76539	0.996245	1921
C19orf54	16.812	0.495823	0.755285	0.656472	0.511521	0.996245	1922
C19orf55	18.1105	0.359906	0.677329	0.531361	0.595168	0.996245	1923
C19orf57	0.313814	-2.36701	4.03736	-0.586277	0.55769	0.996245	1924
C19orf59	0	NA	NA	NA	NA	NA	1925
C19orf6	774.418	-0.0318259	0.335522	-0.0948547	0.92443	0.996245	1926
C19orf60	31.0918	-0.979826	0.634081	-1.54527	0.122281	0.996245	1927
EMC10	305.872	-0.186037	0.38222	-0.486727	0.626452	0.996245	1928
C19orf66	394.097	0.178359	0.624545	0.285582	0.775199	0.996245	1929
C19orf69	0	NA	NA	NA	NA	NA	1930
C19orf70	8.74653	-0.292818	0.886761	-0.330211	0.74124	0.996245	1931
C19orf71	2.23271	0.495039	1.844	0.268459	0.788346	0.996245	1932
C19orf73	2.27916	-0.671055	1.56294	-0.429355	0.667665	0.996245	1933
SIGLECL1	0	NA	NA	NA	NA	NA	1934
ADM5	7.60323	-0.635765	0.888264	-0.715739	0.474153	0.996245	1935
C19orf77	0.114258	0.421789	4.08047	0.103368	0.917671	0.996245	1936
PET100	226.574	-0.0506357	0.358571	-0.141215	0.8877	0.996245	1937
C19orf80	2.13315	-0.15998	1.82582	-0.0876211	0.930178	0.996245	1938
C19orf81	0	NA	NA	NA	NA	NA	1939
C1D	314.784	0.307838	0.495789	0.620906	0.534661	0.996245	1940
C1GALT1	311.245	0.0605606	0.335106	0.180721	0.856587	0.996245	1941
C1GALT1C1	308.172	-0.6076	0.3533	-1.71979	0.0854711	0.996245	1942
C1orf100	0	NA	NA	NA	NA	NA	1943
C1orf101	3.1717	-1.70182	1.88979	-0.900535	0.367835	0.996245	1944
C1orf105	0	NA	NA	NA	NA	NA	1945
C1orf106	62.9505	0.194406	0.474743	0.409498	0.682174	0.996245	1946
C1orf109	367.475	0.346105	0.523959	0.660557	0.508897	0.996245	1947
C1orf110	0.114258	0.421789	4.08047	0.103368	0.917671	0.996245	1948
C1orf111	0	NA	NA	NA	NA	NA	1949
C1orf112	169.377	-0.331352	0.356347	-0.929859	0.352444	0.996245	1950
C1orf114	5.75456	1.10187	1.04482	1.05461	0.291606	0.996245	1951
C1orf115	0	NA	NA	NA	NA	NA	1952
C1orf116	20.4458	0.463369	0.693226	0.668424	0.503863	0.996245	1953
C1orf122	54.7183	-1.1409	0.510402	-2.23529	0.0253983	0.996245	1954
C1orf123	155.857	0.27918	0.430825	0.648014	0.516976	0.996245	1955
SPRTN	344.806	0.197881	0.349297	0.566513	0.571045	0.996245	1956
C1orf126	21.3102	-0.713411	0.72	-0.990849	0.321759	0.996245	1957
C1orf127	0	NA	NA	NA	NA	NA	1958
C1orf129	0	NA	NA	NA	NA	NA	1959
NCMAP	0	NA	NA	NA	NA	NA	1960
C1orf131	95.2288	-0.216642	0.476588	-0.454567	0.649421	0.996245	1961
SERTAD4-AS1	137.715	-0.0486755	0.406511	-0.11974	0.904689	0.996245	1962
AUNIP	239.369	0.106229	0.382273	0.277889	0.781098	0.996245	1963
C1orf140	0	NA	NA	NA	NA	NA	1964
C1orf141	0	NA	NA	NA	NA	NA	1965
SZRD1	1216.96	-0.575294	0.378186	-1.52119	0.128212	0.996245	1966
C1orf146	0.15153	0.421789	4.08047	0.103368	0.917671	0.996245	1967
GCSAML	0.758613	0.130826	3.02444	0.0432562	0.965497	0.996245	1968
C1orf158	0	NA	NA	NA	NA	NA	1969
C1orf159	182.666	0.184065	0.4246	0.433503	0.664649	0.996245	1970
C1orf162	0.303061	1.44657	4.02745	0.359178	0.719462	0.996245	1971
C1orf168	0.269678	-1.85729	4.04583	-0.459064	0.646188	0.996245	1972
C1orf170	0.340978	0.433096	3.61336	0.11986	0.904594	0.996245	1973
C1orf172	0.421209	-0.883352	3.7667	-0.234516	0.814584	0.996245	1974
C1orf173	0	NA	NA	NA	NA	NA	1975
C1orf174	645.118	0.0225471	0.343814	0.0655794	0.947713	0.996245	1976
C1orf177	1.24021	-0.345886	2.39228	-0.144584	0.885039	0.996245	1977
TSACC	0.156907	-1.81987	4.04656	-0.449732	0.652903	0.996245	1978
C1orf185	0.296532	1.41902	4.02974	0.352137	0.724735	0.996245	1979
C1orf186	2.2251	-0.560686	1.89759	-0.295473	0.767632	0.996245	1980
DRAXIN	0	NA	NA	NA	NA	NA	1981
C1orf189	6.16703	1.03957	1.2634	0.822835	0.410602	0.996245	1982
LURAP1	0.539357	-2.82284	3.83161	-0.736724	0.46129	0.996245	1983
C1orf192	0	NA	NA	NA	NA	NA	1984
C1orf194	0.265789	1.27823	4.04211	0.316228	0.751829	0.996245	1985
C1orf198	346.103	-0.276133	0.353402	-0.781357	0.434593	0.996245	1986
C1orf200	0	NA	NA	NA	NA	NA	1987
STPG1	643.108	0.446903	0.384922	1.16102	0.245633	0.996245	1988
C1orf21	80.5912	0.0504406	0.453067	0.111331	0.911353	0.996245	1989
C1orf210	0.0784536	-1.37011	4.05684	-0.337728	0.735568	0.996245	1990
C1orf220	3.53931	-1.1343	1.22858	-0.92326	0.355872	0.996245	1991
C1orf226	7.87752	-0.70275	0.881529	-0.797195	0.425338	0.996245	1992
C1orf227	0	NA	NA	NA	NA	NA	1993
C1orf228	2.79781	3.45208	1.67068	2.06627	0.0388033	0.996245	1994
C1orf229	2.46497	1.47749	1.48158	0.997243	0.318647	0.996245	1995
C1orf27	85.3889	0.891562	0.661262	1.34827	0.177571	0.996245	1996
COA6	104.185	0.145222	0.418183	0.347268	0.72839	0.996245	1997
C1orf35	103.068	-0.875988	0.427495	-2.04912	0.0404505	0.996245	1998
THEMIS2	4.61332	-0.839884	1.40398	-0.598217	0.549695	0.996245	1999
[truncated: 18,813 more rows]

## Sheet: D-CancercellLine_vs_HealthyCell
genes	baseMean	log2FoldChange	lfcSE	stat	pvalue	padj	#
SEC24B-AS1	2.42361	-0.374468	1.50827	-0.248277	0.80392	0.897139	1
A1BG	0.570087	-0.243917	3.03043	-0.0804893	0.935848	NA	2
A1CF	0.0919528	-0.13017	4.08047	-0.0319006	0.974551	NA	3
GGACT	0.51013	-0.571778	3.96888	-0.144065	0.885449	NA	4
A2M	0	NA	NA	NA	NA	NA	5
A2ML1	0	NA	NA	NA	NA	NA	6
A2MP1	0	NA	NA	NA	NA	NA	7
A4GALT	16.556	2.37839	0.950048	2.50344	0.0122991	0.049944	8
A4GNT	0.123948	-0.13017	4.08047	-0.0319006	0.974551	NA	9
AAAS	129.141	-0.868623	0.635642	-1.36653	0.171773	0.349151	10
AACS	79.4352	0.503635	0.518907	0.970568	0.331763	0.537464	11
AADAC	0	NA	NA	NA	NA	NA	12
AADACL2	0	NA	NA	NA	NA	NA	13
AADACL3	0	NA	NA	NA	NA	NA	14
AADACL4	0	NA	NA	NA	NA	NA	15
AADAT	75.5105	-1.67362	1.24288	-1.34656	0.178121	0.357972	16
AAGAB	837.09	0.572217	0.436947	1.30958	0.190338	0.374389	17
AAK1	9.4262	0.425185	0.877712	0.484424	0.628085	0.782148	18
AAMP	481.008	-0.328513	0.500969	-0.655755	0.511982	0.696058	19
AANAT	0	NA	NA	NA	NA	NA	20
AARS	1517.58	-0.783496	0.70505	-1.11126	0.266455	0.468485	21
AARS2	100.207	-0.830327	0.521234	-1.593	0.11116	0.258151	22
PTGES3L-AARSD1	2.27607	0.237265	1.89362	0.125297	0.900288	0.950007	23
AASDH	21.1939	0.850395	0.987909	0.860804	0.389346	0.592949	24
AASDHPPT	269.963	-0.846892	0.558489	-1.5164	0.129418	0.287197	25
AASS	8.18154	-0.431904	1.00692	-0.428937	0.667969	0.811011	26
AATF	1682.48	1.04388	0.426256	2.44896	0.0143269	0.0564496	27
AATK	1.51181	-4.68336	2.68218	-1.74611	0.0807925	0.205973	28
ABAT	75.1185	-7.27389	1.58392	-4.59234	4.3831201730905e-06	5.34710275535251e-05	29
ABCA1	287.358	10.1516	1.24747	8.13773	4.02759895574597e-16	4.57262404024127e-14	30
ABCA10	0.197996	-2.20706	4.06213	-0.543327	0.586904	NA	31
ABCA12	26.206	5.33353	1.08347	4.92262	8.53926151973605e-07	1.22294734155487e-05	32
ABCA13	1.6348	3.6335	2.08365	1.74381	0.081192	0.206311	33
ABCA17P	0	NA	NA	NA	NA	NA	34
ABCA2	374.901	0.081431	1.02501	0.0794438	0.93668	0.967239	35
ABCA3	377.784	-3.49149	0.721917	-4.83641	1.32204571610368e-06	1.81755464758864e-05	36
ABCA4	0	NA	NA	NA	NA	NA	37
ABCA5	118.822	-0.955821	0.752432	-1.27031	0.203975	0.391861	38
ABCA6	0	NA	NA	NA	NA	NA	39
ABCA7	0.958759	-0.488371	1.9594	-0.249245	0.803172	NA	40
ABCA8	0	NA	NA	NA	NA	NA	41
ABCA9	0	NA	NA	NA	NA	NA	42
ABCB1	64.6864	0.35424	0.613874	0.577057	0.563901	0.734334	43
ABCB10	1208.51	-4.69156	1.03478	-4.53386	NA	NA	44
ABCB11	0	NA	NA	NA	NA	NA	45
ABCB4	2.10051	-5.15241	2.56297	-2.01033	0.0443964	0.13335	46
ABCB5	0	NA	NA	NA	NA	NA	47
ABCB6	77.145	-0.430732	0.683008	-0.63064	0.528276	0.707861	48
ABCB7	153.58	-0.689633	0.486986	-1.41612	0.156739	0.328653	49
ABCB8	22.061	-0.182952	0.700399	-0.26121	0.79393	0.891378	50
ABCB9	1.53821	-3.47268	2.45723	-1.41325	0.157583	0.329881	51
ABCC1	214.355	-1.59846	0.978832	-1.63302	0.102464	0.243293	52
ABCC10	62.5209	-0.638207	0.489039	-1.30502	0.191885	0.376391	53
ABCC11	0.289948	-1.2453	4.06213	-0.306562	0.759176	NA	54
ABCC12	0	NA	NA	NA	NA	NA	55
ABCC2	5.37841	2.96292	1.27419	2.32534	0.0200538	0.0729655	56
ABCC3	21.0268	7.31559	1.54692	4.72912	2.25495691673302e-06	2.94756578215111e-05	57
ABCC4	74.0866	0.154372	0.594937	0.259477	0.795267	0.892022	58
ABCC5	71.2294	-0.303962	1.00884	-0.301299	0.763186	0.873581	59
ABCC6	0.329113	-2.76136	4.03211	-0.684842	0.493444	NA	60
ABCC8	3.15935	-5.71299	1.87855	-3.04117	0.00235663	0.0129596	61
ABCC9	0	NA	NA	NA	NA	NA	62
ABCD1	77.2274	-0.620789	0.89297	-0.695196	0.486933	0.676614	63
ABCD2	0.923099	-3.95482	3.21615	-1.22968	0.218819	NA	64
ABCD3	555.518	-2.43067	0.96613	-2.51589	NA	NA	65
ABCD4	75.9099	-0.926647	0.470714	-1.9686	0.0489993	0.143617	66
ABCE1	4288.22	-2.32861	0.916344	-2.5412	0.0110474	0.0458371	67
ABCF1	733.449	-1.38049	0.720984	-1.91473	0.0555265	0.156654	68
ABCF2	781.374	0.236805	0.947787	0.24985	0.802703	0.896335	69
ABCF3	211.76	0.244897	0.392166	0.624473	0.532317	0.710665	70
ABCG1	0.131117	-1.98043	4.06918	-0.48669	0.626478	NA	71
ABCG2	37.2538	-1.15867	0.735272	-1.57584	0.115063	0.264595	72
ABCG4	5.85187	-6.60266	2.07532	-3.18151	0.00146509	0.00869906	73
ABCG5	7.63325	-6.88599	2.01641	-3.41497	0.000637897	0.00430298	74
ABCG8	0.526454	-2.20706	4.06213	-0.543327	0.586904	NA	75
ABHD1	5.40255	-0.949608	0.986615	-0.962491	0.335803	0.541206	76
ABHD10	53.0716	-0.608626	0.665033	-0.915181	0.360097	0.565596	77
ABHD11	61.8317	1.87985	0.950022	1.97874	0.0478452	0.140972	78
ABHD12	126.927	1.24293	1.14136	1.08899	0.276159	0.478612	79
ABHD12B	0	NA	NA	NA	NA	NA	80
ABHD13	11.5611	0.422496	0.910421	0.464067	0.6426	0.792789	81
ABHD14A	12.3426	-0.979836	0.890417	-1.10042	0.271148	0.472955	82
ABHD14B	170.307	0.437078	0.451768	0.967484	0.333302	0.538903	83
ABHD15	57.5799	-1.42901	0.935866	-1.52694	0.126776	0.282844	84
ABHD16A	140.28	-0.508529	0.716721	-0.709522	0.478001	0.669382	85
ABHD16B	13.7214	-0.267726	0.904123	-0.296117	0.767141	0.875901	86
ABHD2	229.859	1.5479	1.05851	1.46234	0.143647	0.309241	87
ABHD3	259.27	0.84698	0.910565	0.93017	0.352283	0.557371	88
ABHD4	85.3504	-0.51911	0.740348	-0.701171	0.483196	0.673109	89
ABHD5	643.252	-1.98779	1.06715	-1.86271	NA	NA	90
ABHD6	284.186	-2.01994	0.809672	-2.49477	0.0126039	0.050944	91
ABHD8	20.9736	-0.228933	0.822497	-0.278339	0.780752	0.883563	92
ABI1	806.994	0.81314	0.787461	1.03261	0.301787	0.506142	93
ABI2	74.8052	-0.200983	1.00323	-0.200337	0.841217	0.918391	94
ABI3	1.42293	3.42383	2.26907	1.50891	0.131322	0.290426	95
ABI3BP	4.36793	1.8308	1.57037	1.16585	0.243677	0.442301	96
ABL1	566.295	0.0208689	0.702321	0.0297142	0.976295	0.988228	97
ABL2	2700.44	3.50893	1.05587	3.32326	0.000889735	0.00571949	98
ABLIM1	108.137	2.555	0.478723	5.33713	9.44297444223966e-08	1.6806345663445e-06	99
ABLIM2	0	NA	NA	NA	NA	NA	100
ABLIM3	57.5745	5.08217	0.77523	6.55569	5.53848820025625e-11	1.98399076038696e-09	101
ABO	0	NA	NA	NA	NA	NA	102
ABP1	0.123797	-0.13017	4.08047	-0.0319006	0.974551	NA	103
ABR	4.60033	-6.222	1.73498	-3.5862	0.000335529	0.00247437	104
ABRA	0.131117	-1.98043	4.06918	-0.48669	0.626478	NA	105
ABT1	658.921	-3.58348	1.02378	-3.50026	0.000464808	0.00328492	106
ABTB1	86.2196	0.772332	0.557559	1.3852	0.165991	0.340992	107
ABTB2	146.68	0.141365	0.822248	0.171925	0.863496	0.931446	108
ACAA1	74.5556	0.0412844	0.497469	0.0829889	0.93386	0.965831	109
ACAA2	210.458	-0.227328	0.423603	-0.536653	0.591507	0.754134	110
ACACA	259.143	-2.08082	0.787665	-2.64175	0.00824781	0.036342	111
ACACB	44.9033	-3.69284	1.1221	-3.29102	0.000998249	0.00628785	112
ACAD10	191.591	-2.54866	1.12842	-2.25861	NA	NA	113
ACAD8	124.548	-0.859212	0.868826	-0.988934	0.322695	0.527142	114
ACAD9	299.215	-1.10832	0.786212	-1.4097	0.158628	0.331472	115
ACADL	3.48648	-5.86682	2.21842	-2.6446	0.00817887	0.0361287	116
ACADM	113.162	-0.420528	0.92085	-0.456673	0.647906	0.796752	117
ACADS	102.457	-1.79257	0.98739	-1.81546	0.0694535	0.184639	118
ACADSB	53.5077	-1.96835	0.824706	-2.38673	0.0169989	0.0641986	119
ACADVL	272.015	0.454899	1.06825	0.425837	0.670227	0.812491	120
ACAN	0.919805	-3.84745	3.24178	-1.18683	0.235293	NA	121
ACAP1	10.9288	0.791429	1.02344	0.773303	0.439343	0.637068	122
ACAP2	127.069	0.255618	0.490305	0.521345	0.602126	0.762778	123
ACAP3	29.3671	0.769565	0.84765	0.907881	0.363941	0.569095	124
ACAT1	328.349	0.536777	0.91625	0.585842	0.557982	0.730044	125
ACAT2	322.798	-1.26514	0.477672	-2.64854	0.00808394	0.0357992	126
ACBD3	495.993	-0.86182	0.801521	-1.07523	0.282272	0.485975	127
ACBD4	9.85399	-0.568993	1.04876	-0.542537	0.587448	0.751076	128
ACBD5	207.192	-0.8781	0.885134	-0.992053	0.321172	0.525812	129
ACBD6	243.216	0.468576	1.05006	0.446239	0.655424	0.801726	130
ACBD7	31.9331	-2.15518	0.675345	-3.19123	0.00141667	0.00846158	131
ASIC2	0	NA	NA	NA	NA	NA	132
ASIC1	32.2363	-5.12406	0.946604	-5.4131	6.19425714150102e-08	1.1443930713655e-06	133
ASIC3	10.3855	2.40285	0.994647	2.41578	0.0157016	0.0607104	134
ASIC5	0	NA	NA	NA	NA	NA	135
ACCS	2.37083	-0.777949	1.4778	-0.526425	0.598593	0.759941	136
ACCSL	0.131117	-1.98043	4.06918	-0.48669	0.626478	NA	137
ACD	69.3904	1.45633	0.905689	1.60798	0.10784	0.25243	138
ACE	1.77603	-4.85599	2.11925	-2.29137	0.0219421	0.0783218	139
ACE2	2.73497	1.93973	1.65756	1.17023	0.241909	0.440057	140
ACER1	0.247896	0.893012	4.02772	0.221716	0.824535	NA	141
ACER2	88.808	-2.25943	0.499573	-4.52271	6.10524947627917e-06	7.19846751482898e-05	142
ACER3	38.9084	0.569687	0.803101	0.709359	0.478102	0.669456	143
ACHE	0.655585	-3.52397	4.00278	-0.880381	0.378653	NA	144
ACIN1	140.514	-0.604649	0.433361	-1.39526	0.162939	0.336934	145
ACLY	954.432	0.137231	0.872438	0.157296	0.875012	0.937261	146
ACMSD	0.339698	1.36125	3.4603	0.39339	0.694031	NA	147
ACN9	248.212	-0.650287	0.800919	-0.811927	0.416834	0.617491	148
ACO1	141.989	-1.07479	1.32753	-0.80962	0.418158	0.618365	149
ACO2	571.53	-1.35814	0.890896	-1.52447	0.127391	0.283813	150
ACOT11	7.98425	-0.97535	1.0294	-0.94749	0.343389	0.549469	151
ACOT12	0	NA	NA	NA	NA	NA	152
ACOT13	89.085	-0.887103	0.637278	-1.39202	0.163917	0.338093	153
ACOT2	24.389	-6.06695	1.28347	-4.727	2.27865528841793e-06	2.97578006960552e-05	154
ACOT4	0	NA	NA	NA	NA	NA	155
ACOT6	0	NA	NA	NA	NA	NA	156
ACOT7	549.325	-0.505026	0.904017	-0.558646	0.576403	0.743028	157
ACOT8	45.7751	1.29097	0.874089	1.47693	0.139693	0.30274	158
ACOT9	239.228	1.59651	0.472164	3.38126	0.000721547	0.00476451	159
ACOX1	433.031	-1.67184	0.899214	-1.85922	0.0629959	0.171805	160
ACOX2	0.386031	-1.59446	4.04275	-0.394401	0.693285	NA	161
ACOX3	38.7099	1.33948	0.761597	1.75878	0.0786153	0.201887	162
ACOXL	0.262234	-2.55624	4.04275	-0.632302	0.52719	NA	163
ACP1	1745.62	-0.280519	0.627981	-0.446701	0.655091	0.801597	164
ACP2	51.326	-0.884145	0.614092	-1.43976	0.149935	0.318669	165
ACP5	30.5164	7.85262	1.40194	5.60125	2.12810695040715e-08	4.316929344068e-07	166
ACP6	412.167	-1.85662	0.817539	-2.27099	0.0231478	0.0816114	167
ACPL2	288.466	-6.84234	0.791509	-8.64467	5.3962531505855e-18	9.15282552457141e-16	168
ACPP	0.855567	-3.67937	2.74548	-1.34016	0.180194	NA	169
ACPT	0	NA	NA	NA	NA	NA	170
ACR	0.99742	-0.547487	2.35314	-0.232662	0.816024	NA	171
ACRBP	1.19942	3.19156	3.02259	1.0559	0.291013	0.494768	172
ACRC	4.7659	0.34857	1.15899	0.300753	0.763603	0.873898	173
ACRV1	0	NA	NA	NA	NA	NA	174
ACSBG1	1.46681	-2.29748	2.28222	-1.00668	0.314086	0.518716	175
ACSBG2	0	NA	NA	NA	NA	NA	176
ACSF2	47.4451	-0.715465	0.767261	-0.932492	0.351082	0.556466	177
ACSF3	263.567	-1.26256	1.04633	-1.20666	0.227564	0.4212	178
ACSL1	144.446	-2.1741	0.800072	-2.71738	0.00658007	0.0303619	179
ACSL3	340.065	2.12069	1.25691	1.68722	0.0915613	0.224839	180
ACSL4	646.994	-0.098516	0.590233	-0.16691	0.867441	0.93363	181
ACSL5	8.09425	5.93669	1.63622	3.62829	0.0002853	0.00214325	182
ACSL6	6.77235	-6.78387	1.57785	-4.29944	1.7123091932959e-05	0.000181111	183
ACSM1	0	NA	NA	NA	NA	NA	184
ACSM2A	0	NA	NA	NA	NA	NA	185
ACSM2B	0	NA	NA	NA	NA	NA	186
ACSM3	141.229	-3.0417	1.04119	-2.92138	0.00348482	0.0179048	187
ACSM4	0.123797	-0.13017	4.08047	-0.0319006	0.974551	NA	188
ACSM5	0.0919528	-0.13017	4.08047	-0.0319006	0.974551	NA	189
ACSS2	0.247594	0.891469	4.02785	0.221326	0.824838	NA	190
ACSS3	0	NA	NA	NA	NA	NA	191
ACTA1	0.44614	-0.943874	4.0247	-0.23452	0.814581	NA	192
ACTA2	42.8878	-1.17591	0.608767	-1.93163	0.0534053	0.152813	193
ACTB	55782	-1.69002	1.1019	-1.53373	NA	NA	194
ACTBL2	1.60352	0.727544	1.87471	0.388084	0.697954	0.831778	195
ACTC1	0.903179	-1.5646	3.39476	-0.460887	0.64488	NA	196
ACTG1	23491.7	-0.185902	0.547306	-0.339668	0.734107	0.856093	197
ACTG2	1.01806	0.839366	2.792	0.300632	0.763695	NA	198
ACTL10	13.5782	-0.0916294	0.747448	-0.12259	0.902432	0.951306	199
ACTL6A	74.1334	1.07496	1.14172	0.941526	0.346435	0.552832	200
ACTL6B	0.131117	-1.98043	4.06918	-0.48669	0.626478	NA	201
ACTL7A	0.888539	0.0052169	3.4586	0.00150838	0.998796	NA	202
ACTL7B	0	NA	NA	NA	NA	NA	203
ACTL8	3.81041	-4.98402	1.72314	-2.8924	0.00382307	0.0193254	204
ACTL9	0.517148	-2.01444	3.8938	-0.517345	0.604915	NA	205
ACTN1	223.615	1.07035	0.700546	1.52787	0.126544	0.282389	206
ACTN2	49.4562	-1.84528	0.587954	-3.13849	0.00169822	0.00982235	207
ACTN3	1.1682	-2.1009	2.13681	-0.983196	0.325511	0.530326	208
ACTN4	1210.29	1.4966	0.603778	2.47873	0.013185	0.0528828	209
ACTR10	941.928	-1.78509	0.919697	-1.94095	0.0522639	0.150501	210
ACTR1A	343.993	0.387556	0.956477	0.405191	0.685337	0.822311	211
ACTR1B	256.031	-1.12943	0.743087	-1.51992	0.128531	0.2859	212
ACTR2	1365.83	0.456572	0.745152	0.612723	0.54006	0.717152	213
ACTR3	1327.59	1.72079	0.738753	2.32932	0.0198419	0.072391	214
ACTR3B	19.4747	-1.81151	0.642611	-2.81898	0.0048177	0.0234278	215
ACTR3BP2	10.5547	-1.23386	1.75142	-0.704492	0.481126	0.671954	216
ACTR3C	11.0028	5.43454	1.40116	3.87859	0.000105062	0.000901318	217
ACTR5	127.282	-0.796581	0.44739	-1.78051	0.074993	0.195205	218
ACTR6	134.091	-0.630266	0.611328	-1.03098	0.302551	0.506699	219
ACTR8	828.612	-1.66266	0.775851	-2.14301	0.0321124	0.104641	220
ACTRT1	2.97909	-1.99223	2.79496	-0.712795	0.475972	0.66809	221
ACTRT2	2.06157	-1.34139	2.34945	-0.570938	0.568042	0.737109	222
ACVR1	428.552	-1.0628	1.03467	-1.02719	NA	NA	223
ACVR1B	672.393	-1.35852	0.709564	-1.91459	0.055545	0.156675	224
ACVR1C	4.51345	-3.2387	1.22035	-2.65392	0.00795636	0.0353678	225
ACVR2A	75.0166	-0.896832	0.55349	-1.62032	0.105163	0.247697	226
ACVR2B	79.3341	-1.24276	0.939276	-1.32311	0.1858	0.368537	227
ACVRL1	0.523754	1.99426	3.80089	0.524684	0.599803	NA	228
ACY1	37.8342	0.690843	0.549187	1.25794	0.208414	0.39746	229
ACY3	0.618985	2.22297	3.95538	0.562011	0.574109	NA	230
ACYP1	216.746	-2.76532	1.06356	-2.60007	NA	NA	231
ACYP2	42.4486	-1.10432	0.99992	-1.10441	0.269417	0.471103	232
ADA	45.4635	0.286884	0.748031	0.383519	0.701335	0.833791	233
ADAD1	0	NA	NA	NA	NA	NA	234
ADAD2	0	NA	NA	NA	NA	NA	235
ADAL	203.132	-0.734405	0.912823	-0.804543	0.421083	0.620598	236
ADAM1A	14.6877	0.527557	0.870804	0.605827	0.544629	0.720556	237
ADAM10	231.14	1.37248	0.450658	3.04551	0.0023229	0.0128041	238
ADAM11	30.6697	-6.11101	1.0116	-6.04094	1.53223427579563e-09	3.97252194008303e-08	239
ADAM12	26.7463	7.66399	1.36257	5.62466	1.85875553291194e-08	3.83688568802557e-07	240
ADAM15	944.393	1.15593	0.81504	1.41825	0.156118	0.327839	241
ADAM17	195.457	1.07275	0.504613	2.12589	0.0335123	0.108407	242
ADAM18	0	NA	NA	NA	NA	NA	243
ADAM19	147.49	4.50144	0.615808	7.30981	2.6752882522552e-13	1.69651837906526e-11	244
ADAM2	0	NA	NA	NA	NA	NA	245
ADAM20	0	NA	NA	NA	NA	NA	246
ADAM21	0	NA	NA	NA	NA	NA	247
ADAM21P1	1.96874	-5.01457	2.72331	-1.84135	0.06557	0.177139	248
ADAM22	36.0362	-1.21641	0.567428	-2.14373	0.0320546	0.104499	249
ADAM23	232.053	-10.9084	1.35743	-8.03608	9.27594575182221e-16	9.67309365141875e-14	250
ADAM28	0	NA	NA	NA	NA	NA	251
ADAM29	0	NA	NA	NA	NA	NA	252
ADAM30	1.67524	-1.34522	3.02132	-0.445243	0.656144	0.802096	253
ADAM32	0.307703	1.23242	4.00271	0.307898	0.75816	NA	254
ADAM33	0	NA	NA	NA	NA	NA	255
ADAM6	0	NA	NA	NA	NA	NA	256
ADAM7	0	NA	NA	NA	NA	NA	257
ADAM8	1.66347	-2.84923	1.95749	-1.45555	0.145517	0.311857	258
ADAM9	1240.87	-0.180146	0.755372	-0.238487	0.811504	0.901921	259
ADAMDEC1	0	NA	NA	NA	NA	NA	260
ADAMTS1	1452.26	-2.24245	1.03872	-2.15885	NA	NA	261
ADAMTS10	3.95068	-6.0061	1.767	-3.39905	0.000676212	0.00451225	262
ADAMTS12	14.3753	-3.40787	0.964372	-3.53377	0.00040968	0.00294409	263
ADAMTS13	5.36329	-1.01513	1.20977	-0.839109	0.401408	0.604905	264
ADAMTS14	0	NA	NA	NA	NA	NA	265
ADAMTS15	12.0199	-3.20439	0.846659	-3.78475	0.00015386	0.00126374	266
ADAMTS16	42.7964	8.34238	1.37153	6.08254	1.18289939142981e-09	3.13613138089432e-08	267
ADAMTS17	3.31356	-4.8138	2.00328	-2.40296	0.0162632	0.0621817	268
ADAMTS18	0.123948	-0.13017	4.08047	-0.0319006	0.974551	NA	269
ADAMTS19	13.5534	-7.72996	1.67768	-4.60753	4.07479786640933e-06	4.99260264258577e-05	270
ADAMTS2	14.2926	-4.22668	1.3643	-3.09806	0.00194792	0.011022	271
ADAMTS20	20.5925	-8.3526	1.4441	-5.78396	7.29622665952938e-09	1.62269003021887e-07	272
ADAMTS3	12.1176	0.821634	0.85268	0.96359	0.335251	0.540796	273
ADAMTS4	0.131117	-1.98043	4.06918	-0.48669	0.626478	NA	274
ADAMTS5	2.89444	1.8455	1.7148	1.07622	0.281828	0.485628	275
ADAMTS6	78.6095	1.43426	0.592089	2.42238	0.0154193	0.0598327	276
ADAMTS7	57.6668	-4.05575	1.02902	-3.94136	8.10197478206553e-05	0.000715556	277
ADAMTS8	0.722463	-3.64203	3.40162	-1.07067	0.284316	NA	278
ADAMTS9	100.088	2.82468	0.963174	2.93268	0.00336046	0.0173418	279
ADAMTSL1	0.386031	-1.59446	4.04275	-0.394401	0.693285	NA	280
ADAMTSL2	0.123948	-0.13017	4.08047	-0.0319006	0.974551	NA	281
ADAMTSL3	9.30533	2.5557	0.995902	2.56621	0.0102816	0.0434016	282
ADAMTSL4	4.47272	0.0986559	1.1882	0.0830298	0.933828	0.965831	283
ADAMTSL5	33.0968	1.95441	0.756678	2.58289	0.0097977	0.0418229	284
ADAP1	6.85482	-4.48173	1.51582	-2.95663	0.00311018	0.0162952	285
ADAP2	28.2406	0.792184	0.670443	1.18158	0.237372	0.434712	286
ADAR	2305.24	0.523091	0.455844	1.14752	0.251166	0.45101	287
ADARB1	373.108	-5.28404	1.14536	-4.61343	NA	NA	288
ADARB2	0	NA	NA	NA	NA	NA	289
ADAT1	118.287	0.614069	0.46079	1.33264	0.182649	0.364367	290
ADAT2	169.887	-2.49163	0.892079	-2.79306	0.00522117	0.025078	291
ADAT3	2.38102	-0.890887	2.28307	-0.390214	0.696378	0.830478	292
ADC	1.14486	-2.97834	3.32377	-0.896073	0.370214	0.574944	293
ADCK1	40.708	-3.25267	1.00699	-3.2301	0.00123746	0.00754155	294
ADCK2	62.0407	-0.15108	0.826392	-0.182819	0.85494	0.927159	295
ADCK3	251.722	-3.12825	0.754446	-4.14641	3.37724169730408e-05	0.000331092	296
ADCK4	55.496	0.732015	0.75144	0.97415	0.329982	0.535441	297
ADCK5	27.1413	2.15582	0.771034	2.79601	0.00517371	0.0249266	298
ADCY1	7.09814	-6.88774	1.74392	-3.94958	7.82898419946635e-05	0.000694933	299
ADCY10	0.131117	-1.98043	4.06918	-0.48669	0.626478	NA	300
ADCY2	2.96204	-5.48075	2.04014	-2.68645	0.00722149	0.0326789	301
ADCY3	237.774	0.241449	0.679414	0.355378	0.722307	0.847951	302
ADCY4	0	NA	NA	NA	NA	NA	303
ADCY5	2.03826	-5.06998	2.05721	-2.4645	0.0137205	0.0545798	304
ADCY6	55.5519	-0.0157969	0.520117	-0.0303718	0.975771	0.987911	305
ADCY7	239.777	3.63083	0.490122	7.40801	1.28208391799587e-13	8.59484637978377e-12	306
ADCY8	0	NA	NA	NA	NA	NA	307
ADCY9	57.8484	-1.67689	0.578745	-2.89746	0.00376195	0.0190712	308
ADCYAP1	0	NA	NA	NA	NA	NA	309
ADCYAP1R1	15.7724	-6.99497	1.47312	-4.7484	2.05036481413733e-06	2.71287930953246e-05	310
ADD1	813.127	0.242567	0.578135	0.419569	0.6748	0.815647	311
ADD2	155.21	-11.2946	1.76167	-6.41131	1.4427701749276e-10	4.72356244712343e-09	312
ADD3	174.106	0.0477933	0.574551	0.0831837	0.933706	0.965831	313
ADH1A	0.123797	-0.13017	4.08047	-0.0319006	0.974551	NA	314
ADH1B	0	NA	NA	NA	NA	NA	315
ADH1C	0.21575	0.714797	4.04332	0.176784	0.859678	NA	316
ADH4	0	NA	NA	NA	NA	NA	317
ADH5	897.511	0.185961	0.976202	0.190495	0.848921	0.923522	318
ADH6	0	NA	NA	NA	NA	NA	319
ADH7	0	NA	NA	NA	NA	NA	320
ADHFE1	6.00399	1.89857	1.01156	1.87688	0.0605347	0.166903	321
ADI1	245.215	-0.781104	1.04674	-0.746224	0.455532	0.650602	322
ADIG	0.123797	-0.13017	4.08047	-0.0319006	0.974551	NA	323
ADIPOQ	0	NA	NA	NA	NA	NA	324
ADIPOR1	637.821	0.173966	0.599088	0.290385	0.771522	0.878193	325
ADIPOR2	115.069	-0.601527	0.486294	-1.23696	0.216101	0.407811	326
ADK	84.7592	-0.62818	1.05165	-0.597331	0.550287	0.724758	327
ADM	160.785	3.2533	0.693068	4.69406	2.67838247254898e-06	3.44035296063362e-05	328
ADM2	0.123948	-0.13017	4.08047	-0.0319006	0.974551	NA	329
ADNP	81.5955	0.489441	0.714123	0.685374	0.493108	0.680748	330
ADNP2	584.964	-0.35148	0.610864	-0.575382	0.565033	0.73517	331
ADO	149.231	0.297866	0.652961	0.456178	0.648262	0.796842	332
ADORA1	34.11	2.84307	0.866965	3.27934	0.0010405	0.00651029	333
ADORA2A	2.16475	-5.19163	2.66324	-1.94937	0.0512517	0.148431	334
ADORA2B	232.685	-2.24632	0.821237	-2.73529	0.00623255	0.0289864	335
ADORA3	0	NA	NA	NA	NA	NA	336
ADPGK	108.846	1.11957	0.656008	1.70664	0.0878895	0.218567	337
ADPRH	1.08308	3.02832	2.48903	1.21667	0.223731	0.416351	338
ADPRHL1	8.34384	-6.13078	1.86027	-3.29564	0.000981976	0.00620863	339
ADPRHL2	218.319	1.37264	0.432915	3.17069	0.00152075	0.00895779	340
ADRA1A	0.131117	-1.98043	4.06918	-0.48669	0.626478	NA	341
ADRA1B	2.48028	3.23397	1.81119	1.78555	0.0741715	0.193583	342
ADRA1D	0	NA	NA	NA	NA	NA	343
ADRA2A	0.393351	-2.97365	4.02246	-0.739261	0.459748	NA	344
ADRA2B	2.20901	-2.3632	2.35614	-1.00299	0.315863	0.520071	345
ADRA2C	86.7571	-7.52331	1.11873	-6.72485	1.75768063734986e-11	7.29930029870539e-10	346
ADRB1	0.910499	-2.80572	3.3369	-0.840816	0.400451	NA	347
ADRB2	1.77404	-4.91214	2.58745	-1.89845	0.057637	0.160867	348
ADRBK1	245.343	-1.09944	0.624943	-1.75926	0.0785334	0.20175	349
ADRBK2	7.39073	-5.9726	1.64457	-3.6317	0.000281556	0.00211945	350
ADRM1	2457.98	-1.17564	0.925331	-1.27051	NA	NA	351
ADSL	2750.35	-2.59536	0.86357	-3.00539	0.00265244	0.0142686	352
ADSS	125.861	-0.270347	0.816884	-0.330949	0.740683	0.859136	353
ADSSL1	0.346867	-0.174652	3.50809	-0.0497857	0.960293	NA	354
AEBP1	0.262234	-2.55624	4.04275	-0.632302	0.52719	NA	355
AEBP2	189.631	-0.713044	0.444166	-1.60535	0.108416	0.253534	356
AEN	401.849	0.171439	0.776383	0.220818	0.825234	0.910058	357
AES	1230.11	1.08797	0.61206	1.77755	0.0754779	0.196067	358
AFAP1	30.2967	-0.664009	0.811228	-0.818523	0.413059	0.614244	359
AFAP1L1	94.6334	1.27002	0.499318	2.54351	0.0109745	0.0456421	360
AFAP1L2	3.97048	-5.03625	1.66586	-3.02322	0.00250102	0.0135891	361
AFF1	337.465	2.27526	0.984741	2.31051	0.0208599	0.0752989	362
AFF2	50.4058	-9.65568	1.71695	-5.62372	1.86886105955175e-08	3.84646578894292e-07	363
AFF3	117.75	1.58727	0.937333	1.69339	0.0903821	0.222642	364
AFF4	515.268	0.770402	0.628662	1.22546	0.220401	0.413113	365
AFG3L2	360.598	0.333246	0.761032	0.437887	0.661468	0.806608	366
AFM	0	NA	NA	NA	NA	NA	367
AFMID	5.04314	3.5951	1.49034	2.41227	0.0158535	0.0610965	368
AFP	0	NA	NA	NA	NA	NA	369
AFTPH	191.401	1.76935	0.744168	2.37762	0.0174246	0.0654743	370
AGA	150.654	1.24977	1.04794	1.19259	0.233029	0.428723	371
AGAP1	100.38	0.118523	0.61996	0.191179	0.848385	0.923353	372
AGAP11	2.28653	4.11233	1.99249	2.06391	0.0390261	0.12147	373
AGAP2	4.08718	-1.94445	1.40667	-1.3823	0.166879	0.342118	374
AGAP3	276.786	-0.182437	0.778045	-0.234482	0.814611	0.904067	375
AGAP5	31.3054	1.37364	0.611053	2.24798	0.0245773	0.0854838	376
AGAP6	46.8146	0.298912	0.564966	0.529079	0.596751	0.758561	377
AGAP7	19.7177	0.547647	0.795358	0.688555	0.491104	0.679313	378
AGBL1	0	NA	NA	NA	NA	NA	379
AGBL2	1.05124	2.98802	2.43764	1.22578	0.220281	0.413113	380
AGBL3	0.591346	-3.40938	3.6189	-0.942103	0.34614	NA	381
AGBL4	0	NA	NA	NA	NA	NA	382
AGBL5	58.09	-2.61853	0.912564	-2.86942	0.00411228	0.0205511	383
AGER	7.27099	0.247198	0.896437	0.275756	0.782736	0.88516	384
AGFG1	3.91419	2.57605	1.42654	1.8058	0.0709495	0.187714	385
AGFG2	118.74	-2.88741	0.967353	-2.98486	0.00283708	0.0150889	386
AGGF1	71.3709	-0.880302	0.902514	-0.975388	0.329368	0.534752	387
AGK	2.67744	-1.02514	1.35496	-0.756585	0.449299	0.644445	388
AGL	113.913	-0.746543	0.655677	-1.13858	0.254877	0.455234	389
AGMAT	10.5381	-4.93249	1.16022	-4.25132	2.1251060020697e-05	0.000218853	390
AGMO	0.123797	-0.13017	4.08047	-0.0319006	0.974551	NA	391
AGPAT1	760.711	-0.0351861	0.747575	-0.0470669	0.96246	0.981187	392
AGPAT2	74.5679	1.27465	0.662522	1.92394	0.0543621	0.154471	393
AGPAT3	231.037	0.896105	0.60872	1.47211	0.14099	0.304695	394
AGPAT4	21.0916	-0.221556	0.607529	-0.364684	0.715347	0.843053	395
AGPAT5	137.885	-0.671948	0.921263	-0.729377	0.465771	0.659538	396
AGPAT6	332.599	-1.91388	0.43838	-4.36579	1.26663739186623e-05	0.000138123	397
AGPAT9	198.076	0.665002	0.505201	1.31631	0.188069	0.371807	398
AGPHD1	30.5393	-1.41022	0.808571	-1.7441	0.0811425	0.20627	399
AGPS	509.999	0.706183	1.14699	0.615684	0.538103	0.71581	400
AGR2	0	NA	NA	NA	NA	NA	401
AGR3	0	NA	NA	NA	NA	NA	402
AGRN	1166.97	4.95994	0.508812	9.74807	1.88008665834566e-22	6.7866307631257e-20	403
AGRP	0	NA	NA	NA	NA	NA	404
AGT	49.8106	8.56105	1.35571	6.3148	2.7051031470709e-10	8.22514948260564e-09	405
AGTPBP1	116.928	-0.24668	0.520548	-0.473886	0.635581	0.788275	406
AGTR1	1.9078	-5.00994	2.5139	-1.9929	0.0462724	0.137228	407
AGTR2	0	NA	NA	NA	NA	NA	408
AGTRAP	1071.08	-1.68249	0.959962	-1.75266	NA	NA	409
AGXT	0	NA	NA	NA	NA	NA	410
AGXT2	2.56492	4.27645	1.95773	2.18439	0.0289336	0.0965232	411
AGXT2L1	1.11113	-3.13893	2.47737	-1.26704	0.205142	0.393417	412
AGXT2L2	49.2387	-2.12693	1.07613	-1.97646	0.0481025	0.141582	413
AHCTF1	154.847	0.994296	0.749519	1.32658	0.184648	0.367209	414
AHCY	366.636	-0.174006	0.838835	-0.207438	0.835668	0.915312	415
AHCYL1	3026.21	-2.29028	0.977546	-2.34289	NA	NA	416
AHCYL2	13.1149	-0.249311	0.813982	-0.306285	0.759387	0.871142	417
AHDC1	6.04078	2.42863	1.43202	1.69595	0.0898956	0.221816	418
AHI1	72.4971	0.194049	0.789784	0.245699	0.805916	0.897885	419
AHNAK	215.187	5.14381	0.805173	6.38846	1.67570056528501e-10	5.37369306562241e-09	420
AHNAK2	78.1318	4.53735	0.937908	4.83773	1.31328803997434e-06	1.80904784997639e-05	421
AHR	72.4361	3.12401	0.830226	3.76284	0.000167994	0.00136548	422
AHRR	8.28224	-3.75797	1.02532	-3.66515	0.000247191	0.00189643	423
AHSA1	272.68	-0.632235	1.00141	-0.631344	0.527815	0.707473	424
AHSA2	64.2075	0.0210469	0.660907	0.0318455	0.974595	0.987704	425
AHSG	0	NA	NA	NA	NA	NA	426
AHSP	0.371844	1.48322	3.98757	0.37196	0.709922	NA	427
AICDA	0.307853	1.23304	4.00267	0.308055	0.75804	NA	428
AIDA	1079.05	-1.06622	0.977693	-1.09055	NA	NA	429
AIF1	0	NA	NA	NA	NA	NA	430
AIF1L	508.638	-6.69691	0.836883	-8.0022	1.22214361516607e-15	1.25586407403707e-13	431
AIFM1	1214.17	-2.44526	0.840948	-2.90774	0.00364049	0.0185826	432
AIFM2	7.44718	4.71523	1.53935	3.06313	0.00219033	0.0121831	433
AIG1	438.585	-0.933163	0.650642	-1.43422	0.15151	0.32089	434
AIM1	66.0075	8.03089	1.32486	6.06168	1.34705204484635e-09	3.52704501918436e-08	435
AIM1L	3.78821	-0.670584	1.16978	-0.573258	0.56647	0.735883	436
AIM2	8.13239	5.94191	1.58263	3.75445	0.000173721	0.00140635	437
AIMP1	314.016	0.840952	0.450383	1.86719	0.0618749	0.169602	438
AIMP2	859.746	-1.55633	1.02931	-1.51201	NA	NA	439
AIP	27.9853	-0.54914	0.977398	-0.561839	0.574226	0.74125	440
AIPL1	0	NA	NA	NA	NA	NA	441
AIRE	0	NA	NA	NA	NA	NA	442
AJAP1	3.92358	3.67795	1.65453	2.22296	0.0262184	0.0896315	443
AJUBA	70.1213	2.21524	0.777703	2.84844	0.00439348	0.0216621	444
AK1	215.031	1.48941	1.20243	1.23866	0.21547	0.406762	445
AK2	1453.65	-0.394204	1.1616	-0.339362	0.734337	0.856262	446
AK3	197.138	0.274877	0.506932	0.542236	0.587656	0.751104	447
AK4	621.989	1.4527	1.19423	1.21644	0.223818	0.416402	448
AK5	83.2186	3.91453	0.847284	4.62009	3.8357371247325e-06	4.71611416960561e-05	449
AK7	1.50011	-2.45692	2.40127	-1.02317	0.306226	0.510425	450
AK8	5.56547	-0.239501	1.25107	-0.191437	0.848183	0.923204	451
AKAP1	212.805	-2.68543	0.768775	-3.49313	0.000477395	0.00336543	452
AKAP10	48.2357	0.397724	0.668973	0.594529	0.552158	0.726068	453
AKAP11	169.744	-0.032641	0.544346	-0.0599636	0.952185	0.97575	454
AKAP12	250.688	0.572253	0.389347	1.46978	0.141623	0.305713	455
AKAP13	16.7074	1.57232	0.924833	1.70011	0.0891098	0.220705	456
AKAP14	1.07864	-2.93901	2.26191	-1.29935	0.193825	0.378663	457
AKAP17A	716.545	-0.481839	0.830079	-0.580474	0.561595	0.73266	458
AKAP3	0.579897	-1.32352	3.81419	-0.346998	0.728593	NA	459
AKAP4	0	NA	NA	NA	NA	NA	460
AKAP5	3.21562	-4.6789	1.70259	-2.7481	0.00599408	0.0280534	461
AKAP6	4.48918	-3.67298	1.45393	-2.52624	0.011529	0.0474436	462
AKAP7	24.6232	-0.679744	1.05106	-0.646723	0.517811	0.700436	463
AKAP8	576.836	-2.01612	1.11876	-1.80209	NA	NA	464
AKAP8L	459.782	0.792296	0.588873	1.34545	0.178481	0.358542	465
AKAP9	119.051	1.04956	0.867788	1.20947	0.226482	0.419804	466
AKD1	6.75316	-1.27336	1.11274	-1.14435	0.25248	0.452446	467
AKIP1	118.946	-0.0162584	0.624244	-0.026045	0.979221	0.990085	468
AKIRIN1	2927.15	-1.53555	0.850704	-1.80503	0.0710701	0.187963	469
AKIRIN2	380.547	-0.978135	0.805821	-1.21384	0.22481	0.41742	470
AKNA	10.2078	2.42762	1.2019	2.01982	0.0434018	0.131343	471
AKNAD1	5.77502	4.4969	1.49393	3.01011	0.00261153	0.0140862	472
AKR1A1	139.485	1.47562	0.63918	2.30862	0.0209647	0.0755804	473
AKR1B1	552.943	2.01667	0.644634	3.12839	0.00175765	0.0100914	474
AKR1B10	4.7317	3.51524	1.60623	2.18851	0.0286328	0.095792	475
AKR1B15	0	NA	NA	NA	NA	NA	476
AKR1C2	0.307853	1.23304	4.00267	0.308055	0.75804	NA	477
AKR1C3	22.8508	5.55916	1.22276	4.54639	5.45749741494475e-06	6.48907505131691e-05	478
AKR1C4	0	NA	NA	NA	NA	NA	479
AKR1CL1	0.601932	-0.146862	2.52882	-0.0580752	0.953689	NA	480
AKR1D1	0	NA	NA	NA	NA	NA	481
AKR1E2	0	NA	NA	NA	NA	NA	482
AKR7A2	190.05	0.764275	0.695434	1.09899	0.271772	0.473622	483
AKR7A2P1	3.22702	-0.332815	1.30117	-0.255782	0.79812	0.893584	484
AKR7A3	5.39486	-0.206106	1.17347	-0.175639	0.860578	0.929366	485
AKT1	88.7755	-0.164103	0.488397	-0.336004	0.736868	0.857177	486
AKT1S1	38.668	0.134097	0.9016	0.148732	0.881765	0.940057	487
AKT2	274.748	-0.652981	0.419047	-1.55825	0.119174	0.270776	488
AKT3	546.404	0.564829	1.05376	0.536011	0.591951	0.754571	489
AKTIP	183.03	1.65346	1.18786	1.39197	0.163931	0.338093	490
ALAD	24.132	-0.141271	0.834195	-0.16935	0.865522	0.93263	491
ALAS1	54.3086	0.28062	0.654523	0.428739	0.668113	0.811115	492
ALAS2	0.711692	2.42664	3.58069	0.677701	0.497961	NA	493
ALB	0.966455	1.74565	2.24754	0.776692	0.437341	NA	494
ALCAM	899.49	-0.0793809	0.99396	-0.0798633	0.936346	0.967239	495
ALDH16A1	51.8638	-0.0103996	0.952697	-0.010916	0.99129	0.996295	496
ALDH18A1	343.913	-1.0715	0.475975	-2.25117	0.0243749	0.0848541	497
ALDH1A1	117.346	9.79655	1.3488	7.26316	3.78161586823745e-13	2.31467774752378e-11	498
ALDH1A2	10.1291	-7.30486	1.73678	-4.20598	2.59949735860597e-05	0.000260098	499
ALDH1A3	2.53003	0.443051	1.33081	0.332918	0.739196	0.858579	500
ALDH1B1	16.3177	-0.41428	0.974655	-0.425053	0.670798	0.812833	501
ALDH1L1	0	NA	NA	NA	NA	NA	502
ALDH1L2	669.311	-10.6447	1.44632	-7.35988	NA	NA	503
ALDH2	183.35	-2.01794	0.676254	-2.984	0.00284506	0.0151199	504
ALDH3A1	7.17234	-6.78794	1.76986	-3.83529	0.000125414	0.00105525	505
ALDH3A2	8.59195	0.305525	0.831705	0.367347	0.71336	0.84173	506
ALDH3B1	34.9836	5.79235	1.03291	5.60778	2.04940650848028e-08	4.18745207930121e-07	507
ALDH3B2	0.123797	-0.13017	4.08047	-0.0319006	0.974551	NA	508
ALDH4A1	13.281	0.728002	0.786808	0.925261	0.35483	0.559948	509
ALDH5A1	28.9377	-3.78823	1.21986	-3.10547	0.00189976	0.0107929	510
ALDH6A1	24.8643	-4.2361	1.5781	-2.6843	0.00726827	0.0328273	511
ALDH7A1	555.659	-4.60063	1.05439	-4.36332	NA	NA	512
ALDH8A1	0.131117	-1.98043	4.06918	-0.48669	0.626478	NA	513
ALDH9A1	2581.81	-2.89757	0.92428	-3.13495	0.00171886	0.00990911	514
ALDOB	0	NA	NA	NA	NA	NA	515
ALDOC	150.565	-6.75099	1.2422	-5.43471	NA	NA	516
ALG1	117.951	-0.353488	0.509781	-0.69341	0.488052	0.677526	517
ALG10	88.7955	-1.79133	0.453313	-3.95165	7.76156366109026e-05	0.000689926	518
ALG10B	193.63	-2.05202	0.689811	-2.97476	0.00293217	0.0155126	519
ALG11	50.4293	-0.0681007	0.49129	-0.138616	0.889754	0.944215	520
ALG12	152.692	-0.0391109	0.466645	-0.0838129	0.933205	0.965721	521
ALG13	84.9629	-0.942974	0.55039	-1.71328	0.0866604	0.216505	522
ALG14	42.4601	-0.692866	0.544672	-1.27208	0.203345	0.391259	523
ALG1L	35.954	-8.22857	1.70529	-4.82533	1.39772645905029e-06	1.90670475683236e-05	524
ALG1L2	0	NA	NA	NA	NA	NA	525
ALG2	142.118	1.30274	0.518846	2.51083	0.0120447	0.0491138	526
ALG3	35.9244	1.44224	0.572529	2.51907	0.0117664	0.0482516	527
ALG5	410.81	-0.920122	0.582194	-1.58044	0.114006	0.262724	528
ALG6	99.4287	-1.36379	0.878511	-1.55239	0.12057	0.27283	529
ALG8	129.763	-0.261087	0.888138	-0.293972	0.76878	0.876346	530
ALG9	193.428	-0.348285	0.507794	-0.685879	0.492789	0.680479	531
ALK	0	NA	NA	NA	NA	NA	532
ALKBH1	215.806	-3.18859	1.0645	-2.99539	0.00274097	0.0146609	533
ALKBH2	229.696	-4.04405	1.01759	-3.97415	NA	NA	534
ALKBH3	194.268	0.574828	0.539459	1.06556	0.286621	0.490167	535
ALKBH4	120.689	-1.28298	0.595479	-2.15453	0.0311986	0.102214	536
ALKBH5	939.758	-0.697933	0.844412	-0.826532	0.408503	0.61048	537
ALKBH6	8.73095	0.459649	1.16513	0.394505	0.693208	0.827734	538
ALKBH7	45.1841	1.33297	0.973605	1.3691	0.170967	0.347892	539
ALKBH8	445.043	-1.37593	0.615942	-2.23386	0.0254922	0.0880468	540
ALLC	0	NA	NA	NA	NA	NA	541
ALMS1	31.1151	-0.0941721	0.795568	-0.118371	0.905774	0.952788	542
ALOX12	1.28102	1.41683	2.06888	0.684827	0.493453	0.680862	543
ALOX12B	0.485304	-2.01283	3.97319	-0.506603	0.612434	NA	544
ALOX15	0.655585	-3.52397	4.00278	-0.880381	0.378653	NA	545
ALOX15B	0.524468	-3.28067	4.01063	-0.817994	0.413361	NA	546
ALOX5	0.66204	0.133099	2.92203	0.0455502	0.963669	NA	547
ALOX5AP	4.19376	4.99249	1.88569	2.64757	0.00810733	0.0358689	548
ALOXE3	11.0823	0.995752	1.0323	0.964595	0.334747	0.540495	549
ALPI	0.183906	0.52043	4.06259	0.128103	0.898067	NA	550
ALPK1	32.0639	-0.387891	0.978724	-0.396323	0.691867	0.826742	551
ALPK2	0	NA	NA	NA	NA	NA	552
ALPK3	1.63465	3.63343	2.0685	1.75656	0.0789936	0.202637	553
ALPL	4.4956	-5.25445	1.70478	-3.08218	0.0020549	0.0115392	554
ALPP	0.131117	-1.98043	4.06918	-0.48669	0.626478	NA	555
ALPPL2	0	NA	NA	NA	NA	NA	556
ALS2	285.924	1.20258	0.554358	2.16933	0.030058	0.0994025	557
ALS2CL	4.98142	4.18967	1.50353	2.78656	0.00532702	0.0254907	558
ALS2CR11	0.247896	0.893012	4.02772	0.221716	0.824535	NA	559
ALS2CR12	0	NA	NA	NA	NA	NA	560
ALS2CR8	18.9917	1.81495	0.947208	1.91611	0.0553515	0.156223	561
ALX1	24.2814	-6.17405	1.41443	-4.36505	1.27093523169969e-05	0.000138378	562
ALX3	0	NA	NA	NA	NA	NA	563
ALX4	10.5906	-7.44351	1.99347	-3.73394	0.000188507	0.001513	564
ALYREF	809.703	0.455101	0.492513	0.924038	0.355466	0.560324	565
AMACR	339.601	-2.11009	1.01057	-2.08802	NA	NA	566
AMBN	7.62525	-6.98923	1.73141	-4.03673	5.42011132385737e-05	0.000501013	567
AMBP	5.36401	5.34864	1.60917	3.32386	0.00088782	0.00571481	568
AMBRA1	123.124	0.488826	1.03368	0.472899	0.636286	0.788871	569
AMD1	1309.04	-1.51224	0.514953	-2.93665	0.00331784	0.0171596	570
AMDHD1	7.51537	-1.54812	1.36874	-1.13105	0.258033	0.458286	571
AMDHD2	213.313	2.36304	0.811606	2.91156	0.0035963	0.0184037	572
AMELX	0	NA	NA	NA	NA	NA	573
AMELY	0	NA	NA	NA	NA	NA	574
AMFR	470.501	0.894691	0.794014	1.1268	0.259829	0.460657	575
AMH	7.32199	-0.550353	1.1964	-0.460006	0.645512	0.794988	576
AMHR2	1.83508	-3.7017	2.00768	-1.84377	0.0652162	0.176493	577
AMICA1	0	NA	NA	NA	NA	NA	578
AMIGO1	3.81099	-5.93464	1.86405	-3.18373	0.00145392	0.00864373	579
AMIGO2	46.4754	8.46001	1.44219	5.8661	4.4616032340038e-09	1.02967951357878e-07	580
AMIGO3	23.8571	0.698589	0.973119	0.717887	0.472827	0.665845	581
AMMECR1	569.424	-2.89781	0.896363	-3.23286	0.00122558	0.00748212	582
AMMECR1L	683.115	-1.47398	0.866843	-1.7004	0.0890563	0.22065	583
AMN	0.131117	-1.98043	4.06918	-0.48669	0.626478	NA	584
AMN1	15.1884	0.151346	1.02175	0.148125	0.882244	0.940428	585
AMOT	230.45	-4.31377	0.469867	-9.18084	4.27729272998591e-20	9.87143066438387e-18	586
AMOTL1	53.48	-1.21299	0.513949	-2.36014	0.018268	0.0679106	587
AMOTL2	403.598	4.05548	0.455769	8.8981	5.68120679275249e-19	1.12647928490661e-16	588
AMPD1	1.04639	-2.83215	2.71646	-1.04259	0.297138	0.50203	589
AMPD2	113.646	0.872992	0.782806	1.11521	0.264761	0.466905	590
AMPD3	37.0674	6.31108	1.14785	5.49817	3.83753587787108e-08	7.38044126894385e-07	591
AMPH	8.61128	-7.1545	1.57992	-4.52839	5.94339800289416e-06	7.03710320309033e-05	592
AMT	7.52488	-1.78772	1.17356	-1.52333	0.127676	0.284313	593
AMTN	0.431801	1.71325	3.97578	0.430921	0.666526	NA	594
AMY2A	0	NA	NA	NA	NA	NA	595
AMY2B	0.651056	-2.31494	2.93231	-0.789461	0.429843	NA	596
AMZ1	40.2512	8.25291	1.34328	6.14386	8.05385387213259e-10	2.24519118439372e-08	597
AMZ2	51.8937	-0.397276	0.678483	-0.585536	0.558187	0.730176	598
AMZ2P1	6.20965	0.362472	1.05046	0.345062	0.730048	0.853922	599
ANAPC1	267.904	0.14419	1.0142	0.14217	0.886945	0.942869	600
ANAPC10	858.865	-3.5242	1.15198	-3.05924	NA	NA	601
ANAPC11	4.5694	0.354515	1.38269	0.256395	0.797646	0.893409	602
ANAPC13	1185.49	-1.77248	1.02863	-1.72314	NA	NA	603
ANAPC16	335.467	-0.152916	0.480619	-0.318163	0.750361	0.865158	604
ANAPC2	102.362	0.152676	0.453791	0.336445	0.736536	0.85715	605
ANAPC4	132.038	-0.266267	0.526545	-0.505686	0.613077	0.771098	606
ANAPC5	520.473	-1.30899	0.425236	-3.07826	0.00208213	0.0116735	607
ANAPC7	594.738	0.149324	0.546956	0.273009	0.784846	0.88655	608
ANG	0	NA	NA	NA	NA	NA	609
ANGEL1	212.577	-3.4157	0.886877	-3.85138	0.000117452	0.000994879	610
ANGEL2	53.1516	0.0219426	1.13241	0.0193768	0.98454	0.993289	611
ANGPT1	0.371391	1.48161	3.98766	0.371549	0.710229	NA	612
ANGPT2	0.0919528	-0.13017	4.08047	-0.0319006	0.974551	NA	613
ANGPT4	0	NA	NA	NA	NA	NA	614
ANGPTL1	0.0919528	-0.13017	4.08047	-0.0319006	0.974551	NA	615
ANGPTL2	3.77462	4.83356	2.07435	2.33015	0.0197982	0.0723196	616
ANGPTL3	0	NA	NA	NA	NA	NA	617
ANGPTL4	27.7908	7.71928	1.37428	5.61696	1.94346140804724e-08	3.98253998580627e-07	618
ANGPTL5	0	NA	NA	NA	NA	NA	619
ANGPTL6	0.92714	2.8073	2.47777	1.13299	0.257216	NA	620
ANGPTL7	0.594612	0.902511	2.52254	0.357779	0.720509	NA	621
ANK1	7.10348	-6.78271	1.72536	-3.93118	8.45291277489464e-05	0.000744216	622
ANK2	6.21118	-1.44364	1.28949	-1.11954	0.262908	0.464161	623
ANK3	0.197996	-2.20706	4.06213	-0.543327	0.586904	NA	624
ANKAR	5.7368	1.40981	1.06511	1.32363	0.185625	0.368423	625
ANKDD1A	0.785136	1.06124	2.86324	0.370644	0.710903	NA	626
ANKFN1	1.50597	-3.33282	2.21581	-1.50411	0.132553	0.292124	627
ANKFY1	233.863	-0.826277	0.652142	-1.26702	0.205148	0.393417	628
ANKH	186.916	-2.70863	0.974562	-2.77934	0.00544702	0.0259591	629
ANKIB1	886.781	1.93136	0.506047	3.81656	0.000135326	0.00112796	630
ANKK1	0.0919528	-0.13017	4.08047	-0.0319006	0.974551	NA	631
ANKLE1	0.570087	-0.243917	3.03043	-0.0804893	0.935848	NA	632
ANKLE2	2437.34	-1.27496	0.855572	-1.49018	0.136177	0.29727	633
ANKMY1	32.2169	1.06068	0.698863	1.51773	0.129083	0.28681	634
ANKMY2	229.355	2.00951	1.01084	1.98795	0.0468171	0.13861	635
ANKRA2	54.8474	0.708257	0.930016	0.761553	0.446327	0.641673	636
ANKRD1	364.93	6.47233	0.933521	6.93324	4.11295471879696e-12	2.01749744011232e-10	637
ANKRD10	160.283	-2.03211	1.14455	-1.77547	NA	NA	638
ANKRD11	703.647	-2.6379	1.14708	-2.29966	NA	NA	639
ANKRD12	467.596	1.10905	1.00792	1.10034	0.271185	0.47296	640
ANKRD13A	1557.66	-1.87136	1.19712	-1.56322	NA	NA	641
ANKRD13B	175.483	-3.4554	1.03949	-3.32413	NA	NA	642
ANKRD13C	1987.72	-1.79472	0.922908	-1.94464	0.0518187	0.149581	643
ANKRD13D	13.9887	0.0451411	0.774374	0.0582936	0.953515	0.976435	644
ANKRD16	20.8662	-3.27704	1.19688	-2.73798	0.00618174	0.0288072	645
ANKRD17	176.818	0.273335	0.634056	0.43109	0.666403	0.810227	646
ANKRD18A	281.127	-1.52103	0.60843	-2.49993	0.0124218	0.0503379	647
ANKRD2	0	NA	NA	NA	NA	NA	648
ANKRD20A4	73.9972	-5.99161	1.32998	-4.50502	6.6365428182459e-06	7.74061721584638e-05	649
ANKRD20A9P	69.6015	0.123234	1.33668	0.092194	0.926544	0.962648	650
ANKRD22	0	NA	NA	NA	NA	NA	651
ANKRD23	122.843	-1.09535	1.00473	-1.09019	0.275629	0.477826	652
ANKRD24	20.7275	-0.534424	1.25223	-0.426777	0.669542	0.812249	653
ANKRD26	96.1774	0.56414	0.906656	0.622221	0.533797	0.712081	654
ANKRD26P1	0	NA	NA	NA	NA	NA	655
ANKRD26P3	0	NA	NA	NA	NA	NA	656
ANKRD27	64.4873	-1.93182	1.00935	-1.91393	0.0556291	0.156849	657
ANKRD28	137.485	-1.2514	0.990186	-1.26381	0.206299	0.394827	658
ANKRD29	28.5734	-0.140206	0.841755	-0.166563	0.867714	0.93363	659
ANKRD30A	0	NA	NA	NA	NA	NA	660
ANKRD30B	0.0919528	-0.13017	4.08047	-0.0319006	0.974551	NA	661
ANKRD30BL	0	NA	NA	NA	NA	NA	662
ANKRD31	0.831922	-0.615156	2.34142	-0.262728	0.79276	NA	663
ANKRD32	112.917	-0.0978887	1.21103	-0.0808311	0.935576	0.966895	664
ANKRD33	0	NA	NA	NA	NA	NA	665
ANKRD33B	26.2588	2.14932	0.930687	2.30939	0.0209218	0.075456	666
ANKRD34A	3.09574	0.616504	1.31834	0.467637	0.640044	0.791232	667
ANKRD34B	0.527108	-3.26315	3.78553	-0.862006	0.388684	NA	668
ANKRD34C	0.526454	-2.20706	4.06213	-0.543327	0.586904	NA	669
ANKRD35	0	NA	NA	NA	NA	NA	670
ANKRD36	169.976	1.4979	0.931303	1.60839	0.10775	0.252313	671
ANKRD36B	67.2753	1.4176	1.05713	1.34099	0.179925	0.360669	672
ANKRD37	15.3571	1.32412	0.931608	1.42133	0.155221	0.326443	673
ANKRD39	22.158	0.786241	0.831785	0.945246	0.344533	0.550737	674
ANKRD40	346.664	-0.100362	0.466803	-0.214998	0.829769	0.912188	675
ANKRD42	77.9609	-1.07934	0.981737	-1.09942	0.271586	0.473478	676
ANKRD44	54.5873	-1.23533	0.815653	-1.51453	0.129891	0.288105	677
ANKRD45	0.123797	-0.13017	4.08047	-0.0319006	0.974551	NA	678
ANKRD46	14.6968	-1.34038	0.883627	-1.51691	0.129291	0.287103	679
ANKRD49	30.1382	0.428606	0.743807	0.576232	0.564458	0.734829	680
ANKRD5	30.1601	0.714257	0.561474	1.27211	0.203334	0.391259	681
ANKRD50	38.5745	-1.46178	0.637041	-2.29464	0.0217537	0.0777282	682
ANKRD52	950.463	-1.74244	0.995956	-1.74951	NA	NA	683
ANKRD53	3.29504	-1.15091	1.61829	-0.711189	0.476967	0.668664	684
ANKRD54	129.883	-0.268306	0.493824	-0.543322	0.586908	0.750783	685
ANKRD55	0	NA	NA	NA	NA	NA	686
ANKRD6	71.1333	-6.28897	1.34627	-4.67141	2.9913433320692e-06	3.78765033860044e-05	687
ANKRD63	0.262234	-2.55624	4.04275	-0.632302	0.52719	NA	688
ANKRD65	0.254914	-1.01866	4.06918	-0.250335	0.802329	NA	689
ANKRD7	0.347018	-0.17386	3.50777	-0.0495643	0.96047	NA	690
ANKRD9	62.3223	-1.9442	1.10397	-1.7611	0.0782223	0.201061	691
ANKS1A	56.3533	-0.948674	0.674514	-1.40646	0.159589	0.332848	692
ANKS1B	2.68871	4.34439	1.95271	2.2248	0.026095	0.0893615	693
ANKS3	69.7106	1.70997	0.663204	2.57835	0.00992744	0.0422487	694
ANKS4B	0	NA	NA	NA	NA	NA	695
ANKS6	190.335	0.698016	0.611107	1.14222	0.253364	0.453475	696
ANKUB1	0	NA	NA	NA	NA	NA	697
ANKZF1	118.287	1.98295	1.06454	1.86273	0.0625009	0.170885	698
ANLN	1127.99	1.05013	0.652652	1.60901	0.107613	0.252034	699
ANO1	9.83806	-4.00258	1.25158	-3.19802	0.00138376	0.00830377	700
ANO10	85.7531	0.997293	1.09733	0.908835	0.363437	0.568713	701
ANO2	8.34904	-1.46882	0.939527	-1.56336	0.117968	0.269081	702
ANO3	0	NA	NA	NA	NA	NA	703
ANO4	6.24054	-5.71377	1.88292	-3.03453	0.0024091	0.0131864	704
ANO5	71.0221	-10.1711	1.59624	-6.37189	1.86718317155309e-10	5.89376786751668e-09	705
ANO6	178.306	1.56789	0.524066	2.99179	0.00277348	0.0148122	706
ANO7	0.0919528	-0.13017	4.08047	-0.0319006	0.974551	NA	707
ANO8	24.7729	0.26413	0.688873	0.383423	0.701406	0.833791	708
ANO9	0.123797	-0.13017	4.08047	-0.0319006	0.974551	NA	709
ANP32A	250.198	-0.287385	1.11302	-0.258202	0.796251	0.892377	710
ANP32AP1	0.997772	-1.12733	2.18982	-0.514804	0.60669	NA	711
ANP32B	1987.51	-0.0782341	0.499232	-0.156709	0.875474	0.937461	712
ANP32C	0.839091	-1.51498	2.35748	-0.642628	0.520465	NA	713
ANP32D	1.43497	-3.5211	3.03017	-1.16202	0.245229	0.443655	714
ANP32E	408.125	-1.0412	0.769551	-1.353	0.176056	0.354988	715
ANPEP	174.156	10.3661	1.50706	6.87839	6.05323482508749e-12	2.85964563314033e-10	716
ANTXR1	111.148	-2.49527	0.553121	-4.51126	6.44441401451432e-06	7.53595461037277e-05	717
ANTXR2	130.573	-0.202485	0.818285	-0.247451	0.804559	0.89744	718
ANXA1	4607.5	6.35888	0.662998	9.59111	8.71431409510376e-22	2.78818440524706e-19	719
ANXA10	3.21009	4.60497	1.87215	2.45972	0.0139046	0.0551406	720
ANXA11	215.084	0.457817	0.538165	0.850701	0.394935	0.598353	721
ANXA13	0.0919528	-0.13017	4.08047	-0.0319006	0.974551	NA	722
ANXA2	4014.62	4.17905	0.761561	5.48748	4.07713383083388e-08	7.79862636827166e-07	723
ANXA2P1	5.1921	-2.96382	1.30674	-2.2681	0.0233231	0.0820038	724
ANXA2P3	3.8814	-0.939528	1.87813	-0.500247	0.616901	0.774168	725
ANXA3	103.019	7.02602	0.935234	7.51258	5.79732895717144e-14	4.2287459616093e-12	726
ANXA4	653.041	3.00874	0.442311	6.80233	1.0293981107647e-11	4.60059257249063e-10	727
ANXA5	2878.96	1.10229	0.460407	2.39417	0.0166581	0.0633306	728
ANXA6	1900.23	-1.7216	1.11335	-1.54633	NA	NA	729
ANXA7	1938.66	-0.201632	0.721708	-0.279382	0.779952	0.883218	730
ANXA8L1	1.79372	3.75814	2.20367	1.7054	0.0881203	0.218909	731
ANXA8L2	0	NA	NA	NA	NA	NA	732
ANXA9	1.33715	2.0863	2.01772	1.03399	0.301142	0.505302	733
AOAH	0	NA	NA	NA	NA	NA	734
AOC2	3.91687	2.18535	1.34947	1.61942	0.105358	0.247949	735
AOC3	3.91414	-0.106963	1.15009	-0.0930036	0.925901	0.962374	736
AOX1	25.964	7.62142	1.48374	5.13663	2.79709012520596e-07	4.52094544002864e-06	737
AP1AR	20.8183	-0.319166	0.687607	-0.464169	0.642527	0.792769	738
AP1B1	505.023	-0.156831	0.731077	-0.21452	0.830141	0.912455	739
AP1B1P1	0	NA	NA	NA	NA	NA	740
AP1G1	296.322	0.637738	0.634849	1.00455	0.315113	0.519883	741
AP1G2	259.877	-2.72222	0.833573	-3.26573	0.00109183	0.00678918	742
AP1M1	3168.64	-1.78264	1.09946	-1.62138	NA	NA	743
AP1M2	22.2694	2.93683	0.991404	2.96229	0.00305356	0.0160224	744
AP1S1	348.157	2.34669	1.04586	2.2438	0.0248453	0.0862535	745
AP1S2	1796.51	-3.2702	0.905619	-3.61101	0.000305009	0.00228036	746
AP1S3	35.7576	1.41559	0.931542	1.51962	0.128606	0.285992	747
AP2A1	834.727	-0.344396	0.649979	-0.529858	0.596211	0.758174	748
AP2A2	696.107	-2.95328	0.950124	-3.10831	NA	NA	749
AP2B1	1718.41	-0.869594	0.808935	-1.07499	0.282381	0.485981	750
AP2M1	3765.63	-1.14445	0.958166	-1.19441	NA	NA	751
AP2S1	544.763	0.788957	0.633672	1.24506	0.213111	0.404119	752
AP3B1	197.429	-0.448761	0.637779	-0.703631	0.481662	0.672198	753
AP3B2	7.89213	-3.73515	1.83162	-2.03926	0.0414242	0.126887	754
AP3D1	107.91	0.427412	0.98269	0.434941	0.663605	0.808152	755
AP3M1	548.388	0.110197	0.419963	0.262397	0.793016	0.890767	756
AP3M2	28.5643	-0.205773	0.885698	-0.232329	0.816283	0.904781	757
AP3S1	226.849	0.399989	1.14527	0.349254	0.726899	0.851567	758
AP4E1	81.6862	1.34622	1.06795	1.26057	0.207462	0.396075	759
AP4M1	21.2783	0.415232	0.717086	0.579055	0.562552	0.733297	760
APAF1	49.8621	-0.668317	0.519744	-1.28586	0.198493	0.385323	761
APBA1	12.8381	-7.69292	1.47748	-5.20679	1.9213728330443e-07	3.22396743070294e-06	762
APBA2	14.7988	-6.91967	1.40341	-4.9306	8.19795324141372e-07	1.18141537036655e-05	763
APBA3	98.9656	-0.799418	0.870539	-0.918302	0.358461	0.563719	764
APBB1	94.9987	-3.1007	0.592198	-5.23591	1.64171958404849e-07	2.78795275081237e-06	765
APBB1IP	187.253	10.4709	1.31991	7.93307	2.13789016581574e-15	2.11330043393561e-13	766
APBB2	176.852	2.32496	0.549995	4.22724	2.36571705030648e-05	0.000240194	767
APBB3	6.988	-0.232856	1.11771	-0.208333	0.834969	0.914966	768
APC	283.573	-1.61148	0.803423	-2.00577	0.0448807	0.134475	769
APC2	2.24213	-0.238949	1.63869	-0.145817	0.884066	0.94123	770
APCDD1	1.51445	-4.67479	2.68592	-1.74048	0.0817744	0.207352	771
APCDD1L	1.29853	3.29198	2.30233	1.42985	0.15276	0.323051	772
APCS	0.131117	-1.98043	4.06918	-0.48669	0.626478	NA	773
APEH	415.722	-1.27352	0.861155	-1.47885	0.13918	0.301861	774
APEX2	91.8475	0.31562	0.818779	0.385477	0.699884	0.832939	775
APH1A	2096.6	-1.66279	0.978183	-1.69988	NA	NA	776
APH1B	169.206	-1.93018	0.99992	-1.93034	0.053565	0.15299	777
API5	951.326	-0.653071	0.8302	-0.786643	0.431491	0.630203	778
APIP	297.671	-0.37957	0.736705	-0.515227	0.606395	0.766118	779
APLF	50.4914	-0.446069	0.682213	-0.653855	0.513205	0.69725	780
APLN	2.50215	1.81518	1.56887	1.157	0.247274	0.445783	781
APLNR	2.19971	-1.86008	2.89061	-0.64349	0.519906	0.702018	782
APLP1	38.0684	-2.36163	0.759082	-3.11117	0.00186348	0.0106254	783
APOA1	0	NA	NA	NA	NA	NA	784
APOA1BP	111.401	-0.415341	0.767106	-0.541439	0.588205	0.751458	785
APOA2	3.55208	-5.77491	2.51762	-2.29379	0.0218024	0.0778624	786
APOA4	0	NA	NA	NA	NA	NA	787
APOA5	0	NA	NA	NA	NA	NA	788
APOB	1.39852	-0.0118131	2.56792	-0.00460028	0.99633	0.998884	789
APOBEC1	0	NA	NA	NA	NA	NA	790
APOBEC2	0	NA	NA	NA	NA	NA	791
APOBEC3B	21.4486	0.695601	0.974179	0.714039	0.475203	0.667651	792
APOBEC3C	208.699	0.708052	0.594498	1.19101	0.23365	0.429584	793
APOBEC3D	1.55876	-1.76607	2.20146	-0.80223	0.42242	0.621793	794
APOBEC3F	9.67716	1.53296	0.826088	1.85569	0.0634984	0.172807	795
APOBEC3H	0.371693	1.48268	3.9876	0.371822	0.710025	NA	796
APOBEC4	0	NA	NA	NA	NA	NA	797
APOBR	0.22307	-1.01866	4.06918	-0.250335	0.802329	NA	798
APOC1	288.994	-11.2234	1.50926	-7.43636	1.03497577871552e-13	7.14234755527307e-12	799
APOC3	0	NA	NA	NA	NA	NA	800
APOC4	0	NA	NA	NA	NA	NA	801
APOD	0.131117	-1.98043	4.06918	-0.48669	0.626478	NA	802
APOE	51.2144	-3.54438	0.711221	-4.98351	6.24400145546242e-07	9.2724738913502e-06	803
APOF	0	NA	NA	NA	NA	NA	804
APOH	0.491759	1.90916	3.92975	0.485822	0.627093	NA	805
APOL1	1708.47	11.9303	1.13116	10.547	5.24231866661575e-26	4.92009081257444e-23	806
APOL2	1.17802	2.09586	2.53277	0.827499	0.407954	0.610068	807
APOL3	22.5066	6.47278	1.31172	4.93457	8.03272473348296e-07	1.1598430645946e-05	808
APOL4	0	NA	NA	NA	NA	NA	809
APOL5	0	NA	NA	NA	NA	NA	810
APOL6	291.333	11.1085	1.37961	8.05192	8.15069110158465e-16	8.69283555515975e-14	811
APOM	4.77308	1.1852	1.11155	1.06627	0.286303	0.489803	812
APOO	102.763	-0.56023	0.465154	-1.20439	0.228437	0.422261	813
APOOL	132.086	-2.32809	0.909759	-2.55902	0.0104968	0.0441014	814
APP	789.562	0.617002	0.560689	1.10044	0.271142	0.472955	815
APPBP2	389.937	-1.13598	0.865954	-1.31183	0.189579	0.373271	816
APPL1	161.103	0.0560594	0.978428	0.0572954	0.95431	0.976932	817
APPL2	78.8358	0.816498	0.736033	1.10932	0.267291	0.469328	818
APRT	7545.03	-2.50953	1.03064	-2.43492	0.0148951	0.0581835	819
APTX	91.8185	0.575697	1.1469	0.501959	0.615696	0.773473	820
AQP10	1.42765	-2.35955	3.06755	-0.769197	0.441776	0.638404	821
AQP11	0.866655	-0.840777	2.32187	-0.362111	0.717269	NA	822
AQP12A	0	NA	NA	NA	NA	NA	823
AQP12B	0	NA	NA	NA	NA	NA	824
AQP2	0	NA	NA	NA	NA	NA	825
AQP3	3.00247	-1.59168	1.60691	-0.990526	0.321917	0.526492	826
AQP4	0.0919528	-0.13017	4.08047	-0.0319006	0.974551	NA	827
AQP5	0	NA	NA	NA	NA	NA	828
AQP6	0.131117	-1.98043	4.06918	-0.48669	0.626478	NA	829
AQP7	0.87724	1.30762	2.25648	0.579497	0.562254	NA	830
AQP7P1	7.5325	2.54693	1.35348	1.88176	0.0598685	0.165682	831
AQP8	1.04162	-3.02139	3.23536	-0.933864	0.350374	0.555797	832
AQP9	0.247745	0.892237	4.02779	0.22152	0.824687	NA	833
AQPEP	3.65913	1.95019	1.41461	1.37861	0.168015	0.343846	834
AQR	348.039	0.644009	0.686641	0.937911	0.34829	0.554954	835
AR	17.7118	-8.18193	1.64801	-4.96474	6.87913978470781e-07	1.00774744941849e-05	836
ARAF	117.826	-0.331843	0.606275	-0.547347	0.58414	0.74916	837
ARAP1	86.2632	1.45931	1.05481	1.38348	0.166518	0.341577	838
ARAP2	39.975	2.2553	0.866235	2.60356	0.00922609	0.0398971	839
ARAP3	26.1253	1.43783	0.637734	2.25459	0.0241593	0.0842494	840
ARC	10.5494	-5.03907	1.40162	-3.59518	0.000324163	0.00240061	841
ARCN1	2983.04	0.911511	0.693415	1.31453	0.18867	0.372001	842
AREG	40.0507	7.31038	1.37116	5.33153	9.73882936535098e-08	1.72891853474667e-06	843
ARF1	5977.92	0.498718	0.610252	0.817233	0.413795	0.614774	844
ARF3	1159.83	-2.10393	0.793791	-2.65049	0.00803763	0.0356502	845
ARF4	15430.6	0.198844	1.00453	0.197947	0.843086	0.919932	846
ARF5	3594.12	-2.63018	1.04704	-2.51202	NA	NA	847
ARF6	1.08248	3.02866	2.62302	1.15465	0.248236	0.446729	848
ARFGAP1	481.615	-0.252451	0.834857	-0.302388	0.762356	0.87277	849
ARFGAP2	94.8416	0.425822	0.590574	0.721031	0.470891	0.664315	850
ARFGAP3	145.755	0.876934	0.78462	1.11766	0.263714	0.465351	851
ARFGEF1	102.42	1.82182	0.895187	2.03513	0.0418377	0.127781	852
ARFGEF2	251.514	1.86299	0.901719	2.06604	0.0388246	0.120935	853
ARFIP1	67.8831	1.09272	0.604146	1.80871	0.0704965	0.186832	854
ARFIP2	360.943	-0.0595987	0.423429	-0.140752	0.888065	0.943419	855
ARFRP1	195.933	2.71677	0.89819	3.02472	0.00248864	0.0135466	856
ARG1	0	NA	NA	NA	NA	NA	857
ARG2	57.226	-4.71934	0.960435	-4.91375	8.93512687208353e-07	1.26803141235073e-05	858
ARGFX	0.254914	-1.01866	4.06918	-0.250335	0.802329	NA	859
ARGLU1	191.901	0.812255	0.932249	0.871285	0.383598	0.588074	860
ARHGAP1	480.916	1.61746	0.460227	3.51449	0.0004406	0.00313905	861
ARHGAP10	54.2747	0.632103	0.798981	0.791137	0.428864	0.62782	862
ARHGAP11A	215.818	-0.175923	0.527035	-0.333797	0.738533	0.858339	863
ARHGAP11B	165.568	1.29041	0.625332	2.06356	0.0390595	0.121517	864
ARHGAP12	83.5798	-1.04202	0.938715	-1.11005	0.266979	0.469054	865
ARHGAP15	0	NA	NA	NA	NA	NA	866
ARHGAP17	688.686	-1.04823	0.582928	-1.79821	0.0721437	0.189912	867
ARHGAP18	292.95	-0.439268	0.986698	-0.44519	0.656183	0.802096	868
ARHGAP19	60.2222	-1.88869	0.556554	-3.39354	0.000689944	0.00459028	869
ARHGAP20	3.28584	-5.78616	2.26087	-2.55926	0.0104895	0.0440949	870
ARHGAP21	92.1821	0.259576	1.04134	0.249272	0.803151	0.89665	871
ARHGAP22	27.4711	0.928868	0.963641	0.963915	0.335089	0.540736	872
ARHGAP23	15.5788	3.74332	1.01458	3.68953	0.000224671	0.00174361	873
ARHGAP24	18.4324	-8.18546	1.67206	-4.89544	9.80846622195355e-07	1.38083587472662e-05	874
ARHGAP25	0	NA	NA	NA	NA	NA	875
ARHGAP26	13.6006	1.87907	0.976703	1.92389	0.0543688	0.154471	876
ARHGAP27	24.3387	0.939161	0.698256	1.34501	0.178622	0.358671	877
ARHGAP28	1.80493	1.99481	1.77545	1.12355	0.261204	0.462487	878
ARHGAP29	169.732	3.80171	0.892137	4.26135	2.03195295171874e-05	0.000210647	879
ARHGAP30	0.799612	2.60774	3.36901	0.774039	0.438908	NA	880
ARHGAP31	139.336	0.57432	0.955218	0.601245	0.547677	0.722943	881
ARHGAP32	41.1784	-0.382947	0.492214	-0.77801	0.436563	0.634517	882
ARHGAP33	38.4085	-0.357965	0.668015	-0.535864	0.592053	0.754633	883
ARHGAP35	356.073	1.16662	0.703997	1.65714	0.0974913	0.235014	884
ARHGAP36	1.24693	-4.41224	2.951	-1.49517	0.13487	0.295288	885
ARHGAP39	0.509828	-0.573309	3.96937	-0.144433	0.885158	NA	886
ARHGAP4	0.878655	-2.80381	3.37065	-0.831832	0.405504	NA	887
ARHGAP40	0.46023	-3.12585	3.93202	-0.794973	0.426629	NA	888
ARHGAP42	199.266	-2.10796	1.05891	-1.99069	NA	NA	889
ARHGAP44	42.3682	-9.43179	1.5233	-6.19169	5.95236209126887e-10	1.70319824229437e-08	890
ARHGAP5	263.835	-0.350971	0.480484	-0.730453	0.465113	0.65907	891
ARHGAP6	35.1002	-4.01828	1.33239	-3.01584	0.00256266	0.0138652	892
ARHGAP9	0.131117	-1.98043	4.06918	-0.48669	0.626478	NA	893
ARHGDIA	2.24039	0.651296	1.45247	0.448405	0.653861	0.800718	894
ARHGDIB	3.17452	4.59062	2.46571	1.86178	0.0626337	0.171059	895
ARHGDIG	105.397	-10.727	1.6917	-6.34095	2.28353243811356e-10	7.12806422699838e-09	896
ARHGEF1	211.554	1.46759	0.453435	3.23661	0.00120958	0.00741338	897
ARHGEF10	50.0765	0.670489	0.675197	0.993026	0.320697	0.525401	898
ARHGEF10L	58.5015	0.884601	0.782848	1.12998	0.258485	0.458715	899
ARHGEF11	249.531	0.0705021	0.504452	0.13976	0.88885	0.943698	900
ARHGEF12	1015.43	-1.96737	0.954202	-2.06179	NA	NA	901
ARHGEF15	0	NA	NA	NA	NA	NA	902
ARHGEF16	23.9884	0.414821	1.32379	0.313358	0.754008	0.867791	903
ARHGEF17	102.147	1.43271	0.601969	2.38003	0.017311	0.0651442	904
ARHGEF18	309.926	-2.25161	1.14248	-1.97081	NA	NA	905
ARHGEF19	27.7517	0.762042	0.609122	1.25105	0.210916	0.400796	906
ARHGEF2	157.497	3.19357	0.962221	3.31896	0.000903527	0.00580021	907
ARHGEF25	0	NA	NA	NA	NA	NA	908
ARHGEF3	212.586	-3.08451	1.09589	-2.81461	NA	NA	909
ARHGEF33	0	NA	NA	NA	NA	NA	910
ARHGEF35	8.73479	6.04827	1.53834	3.9317	8.43471669299135e-05	0.000743078	911
ARHGEF37	51.5374	2.93514	1.06263	2.76214	0.00574236	0.0270552	912
ARHGEF38	0	NA	NA	NA	NA	NA	913
ARHGEF40	14.1854	0.780479	0.981478	0.795207	0.426493	0.625712	914
ARHGEF5	32.1098	7.92644	1.35986	5.82889	5.57975364432268e-09	1.27312434043395e-07	915
ARHGEF6	25.435	0.247435	0.698379	0.354299	0.723115	0.848556	916
ARHGEF7	137.853	-1.52563	0.977362	-1.56096	0.118533	0.269877	917
ARHGEF9	87.3914	-1.38588	0.597727	-2.31859	0.0204173	0.0740239	918
ARID1A	276.493	0.30096	0.544237	0.552993	0.580268	0.746548	919
ARID1B	496.753	-0.199122	0.636494	-0.312842	0.7544	0.868109	920
ARID2	50.9635	-0.254883	0.948998	-0.268582	0.788252	0.888258	921
ARID3A	152.64	-3.23924	0.885397	-3.65852	0.000253676	0.00193669	922
ARID3B	327.814	0.195491	0.476871	0.409946	0.681846	0.820009	923
ARID3C	0.618407	-1.24034	3.82493	-0.324279	0.745727	NA	924
ARID4A	311.551	-0.77109	0.746888	-1.0324	0.301883	0.506243	925
ARID4B	175.516	1.11844	0.508069	2.20135	0.0277111	0.0933677	926
ARID5A	0.785438	1.08548	2.32573	0.466726	0.640696	NA	927
ARID5B	164.242	-2.73209	0.962958	-2.83719	0.00455129	0.0223018	928
ARIH1	456.776	-0.698162	0.727512	-0.959656	0.337228	0.54254	929
ARIH2	1246.55	-2.03259	0.739932	-2.747	0.0060143	0.0281294	930
ARL1	1316.56	1.3713	0.846564	1.61984	0.105266	0.247819	931
ARL10	201.449	-10.7019	1.66924	-6.41122	NA	NA	932
ARL11	0	NA	NA	NA	NA	NA	933
ARL13A	0	NA	NA	NA	NA	NA	934
ARL13B	91.2467	0.826373	0.745902	1.10788	0.267912	0.469872	935
ARL14	19.1757	2.24631	1.15507	1.94475	0.0518055	0.149573	936
ARL15	143.321	-4.2808	0.91965	-4.65482	3.24262959427225e-06	4.05415092612475e-05	937
ARL16	407.541	-1.74063	0.952678	-1.82709	NA	NA	938
ARL17A	228.939	-1.14486	1.04452	-1.09606	0.273052	0.475127	939
ARL2	47.5453	-1.26524	0.761511	-1.66148	0.0966163	0.233745	940
ARL2BP	226.544	0.780115	0.949849	0.821304	0.411473	0.612986	941
ARL3	569.571	-2.26431	0.978794	-2.31337	NA	NA	942
ARL4A	13.7983	1.13043	0.882871	1.2804	0.200404	0.387381	943
ARL4C	189.278	2.47537	0.753789	3.2839	0.0010238	0.00642787	944
ARL4D	18.6974	0.75306	0.792557	0.950164	0.342029	0.548163	945
ARL5A	94.4881	0.245272	0.784688	0.312573	0.754605	0.868274	946
ARL5B	2235.47	-2.52986	1.10734	-2.28462	NA	NA	947
ARL5C	0	NA	NA	NA	NA	NA	948
ARL6	15.2876	-1.29571	1.11173	-1.16549	0.24382	0.442368	949
ARL6IP1	991.977	0.851654	1.20472	0.70693	0.47961	0.670768	950
ARL6IP4	132.168	0.701679	0.594415	1.18045	0.23782	0.435262	951
ARL6IP5	632.417	-0.63108	0.46356	-1.36138	0.173394	0.35128	952
ARL6IP6	590.913	0.495935	0.801673	0.618626	0.536163	0.714377	953
ARL8A	135.231	1.02923	0.57512	1.78959	0.0735205	0.192205	954
ARL8B	2850.47	-0.268293	0.786534	-0.341108	0.733022	0.855543	955
ARL9	1.26866	-2.04994	2.74272	-0.747411	0.454815	0.64971	956
ARMC1	1281.13	0.960265	0.570129	1.68429	0.0921249	0.225947	957
ARMC10	207.949	-1.26224	0.944083	-1.337	0.181224	0.362499	958
ARMC12	1.01513	0.37321	2.7459	0.135915	0.891888	NA	959
ARMC2	2.30381	-5.13101	2.80576	-1.82874	0.0674389	0.180801	960
ARMC3	2.63293	-5.29934	2.21446	-2.39306	0.0167086	0.0634538	961
ARMC4	9.14827	-7.23396	2.01104	-3.59713	0.000321754	0.00238654	962
ARMC5	11.4773	-0.47975	1.02106	-0.469853	0.63846	0.790563	963
ARMC6	96.6479	-0.165622	1.04526	-0.158451	0.874102	0.936999	964
ARMC7	162.83	-1.24988	0.832777	-1.50086	0.133393	0.293318	965
ARMC8	266.655	0.142052	0.410813	0.345783	0.729506	0.853627	966
ARMC9	288.605	1.20963	0.434637	2.78309	0.00538441	0.0257123	967
ARMCX1	9.41887	6.15721	1.6904	3.64246	0.000270045	0.00204282	968
ARMCX2	0	NA	NA	NA	NA	NA	969
ARMCX3	35.9627	-0.134822	0.723102	-0.18645	0.852092	0.925494	970
ARMCX4	0.866655	-0.840777	2.32187	-0.362111	0.717269	NA	971
ARMCX5	358.122	-1.99665	0.990416	-2.01597	0.0438029	0.132114	972
ARMCX6	25.2687	-1.04413	0.619008	-1.68678	0.091645	0.225005	973
ARMS2	0.123797	-0.13017	4.08047	-0.0319006	0.974551	NA	974
ARNT	3747.38	-3.75551	1.21669	-3.08665	NA	NA	975
ARNT2	131.345	-3.50607	0.870318	-4.02849	5.61355552453236e-05	0.00051652	976
ARNTL	73.581	2.15863	0.777879	2.77502	0.00551977	0.026217	977
ARPC1A	712.23	0.697195	0.850056	0.820176	0.412116	0.613674	978
ARPC1B	395.053	2.48386	0.461433	5.38293	7.3283559420276e-08	1.33465193986888e-06	979
ARPC2	6542.43	-0.418142	0.843992	-0.495433	0.620294	0.776518	980
ARPC3	2464.16	0.690255	0.577055	1.19617	0.231631	0.426754	981
ARPC5	549.023	0.320316	0.533027	0.600939	0.547881	0.723118	982
ARPC5L	144.657	-0.885652	0.929556	-0.952769	0.340707	0.546793	983
ACTRT3	116.852	-6.69474	1.21138	-5.52655	NA	NA	984
ARPP19	840.363	-1.72788	1.00966	-1.71134	NA	NA	985
ARPP21	0	NA	NA	NA	NA	NA	986
ARR3	0	NA	NA	NA	NA	NA	987
ARRB1	22.0607	-2.79614	1.10134	-2.53886	0.0111214	0.0461036	988
ARRB2	277.758	-4.7656	0.674615	-7.06418	1.61562805660542e-12	8.74800453111197e-11	989
ARRDC1	97.604	1.39643	0.722338	1.93321	0.0532106	0.152427	990
ARRDC2	62.4686	0.865828	0.538913	1.60662	0.108138	0.253011	991
ARRDC3	74.6314	3.45321	0.62344	5.53896	3.04268421552368e-08	5.95119367279429e-07	992
ARRDC4	31.8815	1.58453	0.968768	1.63562	0.10192	0.24237	993
ARRDC5	0	NA	NA	NA	NA	NA	994
ARSA	19.652	0.50733	0.931762	0.544485	0.586108	0.750112	995
ARSB	35.8537	-0.149389	0.921063	-0.162192	0.871155	0.935764	996
ARSD	25.4618	7.59229	1.35953	5.58448	2.34397973034403e-08	4.6806449140118e-07	997
ARSE	100.535	8.60135	1.27831	6.72871	1.71171708000785e-11	7.17189078939002e-10	998
ARSF	0	NA	NA	NA	NA	NA	999
ARSG	0.583561	2.15644	3.74396	0.575978	0.56463	NA	1000
ARSH	0	NA	NA	NA	NA	NA	1001
ARSI	0.131117	-1.98043	4.06918	-0.48669	0.626478	NA	1002
ARSJ	78.8961	-0.176539	0.610569	-0.289138	0.772475	0.878669	1003
ARSK	38.0444	-2.76131	0.968847	-2.8501	0.00437058	0.0215891	1004
ART1	0	NA	NA	NA	NA	NA	1005
ART3	0.123797	-0.13017	4.08047	-0.0319006	0.974551	NA	1006
ART4	0	NA	NA	NA	NA	NA	1007
ART5	7.76366	-6.95138	1.53428	-4.5307	5.87884070918903e-06	6.96652521077131e-05	1008
ARTN	0.247745	0.892237	4.02779	0.22152	0.824687	NA	1009
ARV1	60.9625	-1.63879	0.791588	-2.07026	0.0384283	0.120168	1010
ARVCF	10.6709	-1.21085	0.802827	-1.50823	0.131496	0.290685	1011
ARX	0.131117	-1.98043	4.06918	-0.48669	0.626478	NA	1012
AS3MT	49.5167	-1.63517	0.75601	-2.1629	0.0305488	0.1006	1013
ASAH1	120.099	0.805545	1.00395	0.802372	0.422338	0.621737	1014
ASAH2	0.215901	0.715641	4.04325	0.176997	0.859511	NA	1015
ASAH2B	77.3156	0.0386566	0.485671	0.0795943	0.93656	0.967239	1016
ASAP1	5628.49	-0.243279	1.05088	-0.231501	0.816926	0.905094	1017
ASAP2	480.148	2.57126	0.441684	5.8215	5.83226352902947e-09	1.32216756782088e-07	1018
ASAP3	10.1197	-0.856605	0.905152	-0.946366	0.343962	0.550073	1019
ASB1	110.115	1.1354	0.524593	2.16434	0.0304382	0.100311	1020
ASB10	0	NA	NA	NA	NA	NA	1021
ASB11	2.22961	-4.03118	2.96463	-1.35976	0.173907	0.351965	1022
ASB13	15.542	-1.77224	0.797872	-2.22121	0.0263368	0.0899292	1023
ASB14	0.183906	0.52043	4.06259	0.128103	0.898067	NA	1024
ASB15	0	NA	NA	NA	NA	NA	1025
ASB16	0	NA	NA	NA	NA	NA	1026
ASB17	0	NA	NA	NA	NA	NA	1027
ASB18	0	NA	NA	NA	NA	NA	1028
ASB2	0	NA	NA	NA	NA	NA	1029
ASB4	0	NA	NA	NA	NA	NA	1030
ASB5	2.60994	0.284812	1.54551	0.184284	0.853791	0.926871	1031
ASB6	73.6924	-0.393539	0.669461	-0.587844	0.556637	0.728894	1032
ASB7	179.321	-2.41431	1.19657	-2.01768	NA	NA	1033
ASB8	77.1917	0.0212553	0.613895	0.0346237	0.97238	0.986561	1034
ASB9	3.39667	4.68413	1.73586	2.69845	0.00696631	0.0318414	1035
ASB9P1	1.51228	-1.30986	2.4919	-0.525645	0.599135	0.760286	1036
ASCC1	39.9973	-0.883455	0.588578	-1.501	0.133355	0.293318	1037
ASCC2	234.621	-0.371113	0.442657	-0.838377	0.401819	0.605268	1038
ASCC3	556.55	-1.37548	0.794845	-1.7305	0.0835418	0.210581	1039
ASCL1	0	NA	NA	NA	NA	NA	1040
ASCL3	0	NA	NA	NA	NA	NA	1041
ASCL4	1.61832	-1.88078	2.43904	-0.771118	0.440637	0.637812	1042
ASF1A	442.041	-1.25154	0.581781	-2.15122	0.0314586	0.102981	1043
ASF1B	289.468	0.665994	1.05104	0.633654	0.526307	0.70619	1044
ASGR1	0	NA	NA	NA	NA	NA	1045
ASGR2	0	NA	NA	NA	NA	NA	1046
ASH1L	108.637	0.403836	0.467523	0.863777	0.387711	0.59161	1047
ASH2L	262.464	-1.08818	0.51341	-2.11951	0.0340473	0.10983	1048
ASIP	0	NA	NA	NA	NA	NA	1049
ASL	199.569	-0.0605937	0.850452	-0.0712488	0.9432	0.970386	1050
ASMT	0	NA	NA	NA	NA	NA	1051
ASMTL	43.2525	-0.110024	0.795524	-0.138304	0.89	0.944242	1052
ASNA1	590.305	1.25766	0.695943	1.80714	0.0707408	0.187303	1053
ASNS	300.379	-1.48673	0.87696	-1.69532	0.0900152	0.221971	1054
ASNSD1	87.8501	0.149578	1.04894	0.142599	0.886607	0.942768	1055
ASPA	0	NA	NA	NA	NA	NA	1056
ASPDH	0.509828	-0.573309	3.96937	-0.144433	0.885158	NA	1057
ASPG	0	NA	NA	NA	NA	NA	1058
ASPH	671.648	2.64303	0.990099	2.66946	0.00759743	0.0340085	1059
ASPHD1	345.132	2.68605	0.946396	2.83818	0.00453713	0.0222479	1060
ASPHD2	153.094	-3.29379	1.18814	-2.77221	NA	NA	1061
ASPM	216.868	-0.400854	1.3623	-0.294248	0.768568	0.876247	1062
ASPN	0	NA	NA	NA	NA	NA	1063
ASPRV1	1.83762	-4.91252	2.75641	-1.78222	0.0747134	0.194709	1064
ASRGL1	18.1792	-6.38143	1.42688	-4.47229	7.73866006290662e-06	8.84292665305189e-05	1065
ASS1	344.256	-3.99998	0.445262	-8.98342	2.6247550679768e-19	5.59868209802687e-17	1066
ASTE1	54.7615	-0.735647	0.469191	-1.5679	0.116904	0.267431	1067
ASTL	0	NA	NA	NA	NA	NA	1068
ASTN1	0.131117	-1.98043	4.06918	-0.48669	0.626478	NA	1069
ASTN2	14.7314	5.18711	1.47162	3.52476	0.00042386	0.00303662	1070
ASUN	332.783	-1.11043	0.675011	-1.64505	0.0999585	0.239093	1071
ASXL1	89.7454	0.545183	0.744407	0.732372	0.463942	0.657807	1072
ASXL2	223.415	1.03776	0.453272	2.28949	0.022051	0.078551	1073
ASXL3	0.524468	-3.28067	4.01063	-0.817994	0.413361	NA	1074
ASZ1	0	NA	NA	NA	NA	NA	1075
ATAD1	4048.82	-2.50254	1.07256	-2.33325	NA	NA	1076
ATAD2	421.531	0.553576	0.64437	0.859096	0.390287	0.593868	1077
ATAD2B	26.5403	0.47075	0.982625	0.479074	0.631886	0.785561	1078
ATAD3A	374.636	0.786261	0.819153	0.959847	0.337132	0.542479	1079
ATAD3B	93.275	-1.35133	0.601142	-2.24793	0.0245805	0.0854838	1080
ATAD3C	0.321793	-1.2453	4.06213	-0.306562	0.759176	NA	1081
ATAD5	178.122	-0.210446	0.656052	-0.320776	0.74838	0.86429	1082
ATAT1	58.5947	0.13142	1.10719	0.118697	0.905515	0.952702	1083
ATCAY	0	NA	NA	NA	NA	NA	1084
ATE1	192.718	-3.55512	1.15026	-3.09072	NA	NA	1085
ATF1	76.2685	-0.0821888	0.863711	-0.0951578	0.92419	0.961977	1086
ATF2	0	NA	NA	NA	NA	NA	1087
ATF3	743.288	2.61073	0.764971	3.41285	0.000642883	0.00432418	1088
ATF4	1607.73	-0.975422	0.639678	-1.52486	0.127293	0.283639	1089
ATF5	127.915	0.139859	0.689698	0.202783	0.839305	0.917338	1090
ATF6	421.707	0.331382	0.905509	0.365962	0.714394	0.842526	1091
ATF6B	395.262	0.0344561	0.471779	0.0730344	0.941779	0.969816	1092
ATF7	132.935	0.893902	0.676767	1.32084	0.186554	0.36959	1093
ATF7IP	137.089	0.24251	0.856264	0.283218	0.77701	0.88138	1094
ATF7IP2	10.7257	-7.44416	1.47404	-5.05018	4.41404943581008e-07	6.83619229453622e-06	1095
ATG10	124.344	-0.785204	0.754098	-1.04125	0.297759	0.502056	1096
ATG12	610.194	2.00691	0.995621	2.01574	0.0438273	0.132148	1097
ATG13	0.0919528	-0.13017	4.08047	-0.0319006	0.974551	NA	1098
ATG14	53.7412	0.286957	0.668718	0.429115	0.667839	0.810993	1099
ATG16L1	278.502	-1.2916	0.972626	-1.32796	0.184193	0.366718	1100
ATG16L2	17.5912	-1.09677	0.663041	-1.65416	0.0980952	0.235945	1101
ATG2A	520.246	-1.01835	0.837617	-1.21577	0.224072	0.416584	1102
ATG2B	119.221	0.411808	0.684095	0.601975	0.547191	0.722844	1103
ATG3	696.704	0.830306	0.933854	0.889117	0.37394	0.578542	1104
ATG4A	53.6379	-1.50172	0.497406	-3.0191	0.00253523	0.0137433	1105
ATG4B	937.596	-1.81435	0.895013	-2.02718	0.0426439	0.129579	1106
ATG4C	68.02	-1.18082	1.1965	-0.986896	0.323694	0.528159	1107
ATG4D	11.6144	1.22403	1.08885	1.12415	0.260948	0.462091	1108
ATG5	350.629	-1.727	0.992304	-1.74039	NA	NA	1109
ATG7	46.4465	0.106465	0.558108	0.19076	0.848713	0.9235	1110
ATG9A	149.091	0.498421	1.23974	0.402036	0.687657	0.823695	1111
ATG9B	0	NA	NA	NA	NA	NA	1112
ATHL1	121.024	-2.31608	0.754061	-3.07148	0.00213003	0.0119089	1113
ATIC	18541.9	-2.56524	1.07945	-2.37643	0.017481	0.0656261	1114
ATL1	20.2569	-7.39183	1.37508	-5.37555	7.63483295413373e-08	1.38330988839504e-06	1115
ATL2	248.76	-0.00385359	0.71217	-0.00541106	0.995683	0.99852	1116
ATL3	312.665	1.05355	0.391282	2.69256	0.00709065	0.0322736	1117
ATM	32.9142	0.513227	1.138	0.450991	0.651996	0.799339	1118
ATMIN	714.37	-2.27639	1.01843	-2.23519	NA	NA	1119
ATN1	310.174	0.235847	0.48186	0.48945	0.624523	0.779021	1120
ATOH1	0.395991	-2.94047	4.02388	-0.730754	0.46493	NA	1121
ATOH7	1.10849	-3.15509	2.56687	-1.22916	0.219013	0.411761	1122
ATOH8	1.5572	0.0203993	2.12109	0.00961739	0.992327	0.996858	1123
ATOX1	917.07	-1.99235	1.04284	-1.91051	NA	NA	1124
ATP10A	61.5505	8.86532	1.38959	6.37981	1.77307772509728e-10	5.6219342824143e-09	1125
ATP10B	0	NA	NA	NA	NA	NA	1126
ATP10D	109.691	1.94299	1.0466	1.85648	0.0633851	0.172532	1127
ATP11A	40.9683	0.153027	0.746826	0.204903	0.837648	0.916189	1128
ATP11B	333.543	0.100978	0.455683	0.221598	0.824627	0.909795	1129
ATP11C	286.161	-0.88098	0.717417	-1.22799	0.219451	0.41231	1130
ATP12A	0.393351	-2.97365	4.02246	-0.739261	0.459748	NA	1131
ATP13A1	93.9234	0.284968	0.843041	0.338024	0.735345	0.856686	1132
ATP13A2	92.6271	0.379774	0.582053	0.652473	0.514096	0.697903	1133
ATP13A3	662.941	1.55248	0.557847	2.78299	0.0053861	0.0257123	1134
ATP13A4	0.0919528	-0.13017	4.08047	-0.0319006	0.974551	NA	1135
ATP13A5	0	NA	NA	NA	NA	NA	1136
ATP1A1	9966.09	-2.69633	0.920763	-2.92836	NA	NA	1137
ATP1A2	0.307853	1.23304	4.00267	0.308055	0.75804	NA	1138
ATP1A3	119.167	-6.31156	1.00907	-6.25481	3.98012121466087e-10	1.17714593403352e-08	1139
ATP1A4	0	NA	NA	NA	NA	NA	1140
ATP1B1	438.127	1.6351	0.410868	3.97963	6.90220973093249e-05	0.000621287	1141
ATP1B2	21.4591	-5.99941	1.12175	-5.34827	8.87971966734719e-08	1.59449864128716e-06	1142
ATP1B3	1355.64	-0.553631	0.497725	-1.11232	0.265999	0.467857	1143
ATP1B4	0	NA	NA	NA	NA	NA	1144
ATP2A1	8.49476	-0.90869	0.99534	-0.912944	0.361272	0.566747	1145
ATP2A2	495.908	-0.822538	0.799024	-1.02943	0.303278	0.507334	1146
ATP2A3	2.69714	-5.50232	2.32625	-2.36532	0.0180143	0.0672238	1147
ATP2B1	167.344	0.182328	0.687785	0.265095	0.790936	0.88993	1148
ATP2B2	0.386182	-1.59446	4.04275	-0.394401	0.693285	NA	1149
ATP2B3	0.123948	-0.13017	4.08047	-0.0319006	0.974551	NA	1150
ATP2B4	686.318	1.18054	0.96336	1.22544	0.22041	0.413113	1151
ATP2C1	0.215901	0.715641	4.04325	0.176997	0.859511	NA	1152
ATP2C2	0	NA	NA	NA	NA	NA	1153
ATP4A	0.526454	-2.20706	4.06213	-0.543327	0.586904	NA	1154
ATP4B	0	NA	NA	NA	NA	NA	1155
ATP5A1	1290.39	-0.108691	0.997592	-0.108953	0.91324	0.956734	1156
ATP5B	2604.58	-1.11201	0.446134	-2.49255	0.012683	0.0511911	1157
ATP5C1	3334.57	-2.38793	0.953062	-2.50553	NA	NA	1158
ATP5D	1560.61	-3.09725	1.00932	-3.06865	0.00215025	0.0119934	1159
ATP5E	701.787	0.352658	0.445278	0.791996	0.428363	0.627654	1160
ATP5EP2	0.131117	-1.98043	4.06918	-0.48669	0.626478	NA	1161
ATP5F1	272.018	-0.555047	0.858703	-0.646379	0.518034	0.700487	1162
ATP5G1	530.745	-1.63152	0.898314	-1.81621	0.0693386	0.184454	1163
ATP5G2	2804.54	-1.82493	0.668141	-2.73135	0.00630755	0.0292868	1164
ATP5G3	737.161	0.0376751	0.656891	0.0573537	0.954263	0.976932	1165
ATP5H	1125.81	0.0270621	0.392561	0.0689372	0.94504	0.971469	1166
ATP5I	7043.41	-3.84785	1.32653	-2.90068	NA	NA	1167
ATP5J	156.053	-2.9279	0.813925	-3.59725	0.000321594	0.00238654	1168
ATP5L	5006.44	-0.0267139	0.498632	-0.0535744	0.957274	0.978189	1169
ATP5L2	10.8487	-0.806391	1.06559	-0.756756	0.449196	0.644364	1170
ATP5S	45.7868	-1.54501	0.730435	-2.1152	0.0344131	0.110584	1171
ATP5SL	759.495	-2.46725	1.11977	-2.20335	NA	NA	1172
ATP6AP1	795.943	-0.75737	0.544882	-1.38997	0.164537	0.338889	1173
ATP6AP1L	3.729	-0.917101	1.38863	-0.660438	0.508973	0.693508	1174
ATP6AP2	482.441	-0.230918	0.528744	-0.43673	0.662308	0.807151	1175
ATP6V0A1	664.601	-0.530983	0.947758	-0.560252	0.575308	0.741899	1176
ATP6V0A2	45.9726	-0.0451879	1.11372	-0.0405737	0.967636	0.98392	1177
ATP6V0A4	1.97868	3.90185	2.07556	1.8799	0.0601219	0.166188	1178
ATP6V0B	287.181	0.398386	0.912578	0.43655	0.662438	0.807219	1179
ATP6V0C	1446.89	-0.0326966	0.639265	-0.0511472	0.959208	0.979312	1180
ATP6V0CP3	0	NA	NA	NA	NA	NA	1181
ATP6V0D1	247.152	-0.17253	0.419373	-0.411399	0.68078	0.819638	1182
ATP6V0D2	5.03268	5.25281	1.67491	3.13617	0.00171169	0.00988397	1183
ATP6V0E1	3046.61	1.70848	0.533992	3.19944	0.00137695	0.00826639	1184
ATP6V0E2	151.014	-2.63611	0.680011	-3.87658	0.000105937	0.000908203	1185
ATP6V1A	108.276	-0.597449	0.645326	-0.925809	0.354545	0.559749	1186
ATP6V1B1	5.35911	-5.37385	1.69466	-3.17105	0.00151887	0.0089542	1187
ATP6V1B2	392.99	0.448232	0.981766	0.456557	0.647989	0.796774	1188
ATP6V1C1	243.585	1.25243	1.2394	1.01052	0.312247	0.517216	1189
ATP6V1C2	0.197996	-2.20706	4.06213	-0.543327	0.586904	NA	1190
ATP6V1D	433.665	0.715829	0.929503	0.77012	0.441229	0.638404	1191
ATP6V1E1	800.05	1.54788	1.07519	1.43963	0.149973	0.318691	1192
ATP6V1E2	4.87457	0.0446004	1.11946	0.0398411	0.96822	0.984159	1193
ATP6V1F	12.4278	1.6741	0.996907	1.6793	0.0930945	0.227849	1194
ATP6V1G1	1573.78	-1.02041	0.846894	-1.20489	0.228247	0.422069	1195
ATP6V1G2	5.68885	-3.09524	1.18682	-2.60801	0.00910698	0.0394973	1196
ATP6V1G3	0	NA	NA	NA	NA	NA	1197
ATP6V1H	730.104	1.30372	0.826073	1.57822	0.114516	0.263467	1198
ATP7A	17.8688	-1.10846	0.732824	-1.51258	0.130386	0.289021	1199
ATP7B	79.0418	-4.40802	0.941919	-4.67983	2.87113993044794e-06	3.66122354536649e-05	1200
ATP8A1	55.8217	-7.35323	1.13364	-6.48636	8.79323179702772e-11	3.02667768309428e-09	1201
ATP8A2	3.22493	-5.65234	1.83683	-3.07723	0.00208937	0.0117049	1202
ATP8B1	4.22098	2.68579	1.31185	2.04732	0.0406265	0.125233	1203
ATP8B2	86.8241	-3.58856	1.06626	-3.36556	0.000763879	0.00500687	1204
ATP8B3	208.296	2.07925	0.905292	2.29678	0.0216315	0.0774685	1205
ATP8B4	0.183906	0.52043	4.06259	0.128103	0.898067	NA	1206
ATP9A	37.927	0.26962	0.675041	0.399412	0.68959	0.825172	1207
ATP9B	42.8046	0.914293	0.528975	1.72842	0.0839123	0.211179	1208
ATPAF1	562.852	-2.51619	0.751711	-3.34729	0.000816072	0.00532129	1209
ATPAF2	36.6899	-0.912042	0.673421	-1.35434	0.175627	0.354489	1210
ATPBD4	38.1419	-0.244492	0.947043	-0.258164	0.796281	0.892377	1211
ATPIF1	948.271	-0.191116	0.953483	-0.20044	0.841137	0.918391	1212
ATR	179.891	0.351173	0.680422	0.516111	0.605777	0.765472	1213
ATRIP	36.9468	-0.217069	1.06661	-0.203513	0.838734	0.91696	1214
ATRN	73.6449	0.303286	1.12659	0.269206	0.787771	0.888142	1215
ATRNL1	23.7868	-0.718741	0.819258	-0.877307	0.38032	0.584608	1216
ATRX	86.8311	0.386224	1.14412	0.337573	0.735685	0.856727	1217
ATXN1	39.8765	1.60401	0.705782	2.27268	0.0230457	0.0813125	1218
ATXN10	438.815	-0.479515	0.540005	-0.887983	0.37455	0.578771	1219
ATXN1L	197.896	-0.196709	0.705564	-0.278796	0.780401	0.883442	1220
ATXN2	231.142	0.561459	1.11892	0.501785	0.615819	0.773473	1221
ATXN2L	963.932	0.583601	0.813894	0.717048	0.473344	0.666153	1222
ATXN3	102.563	0.229238	0.855035	0.268104	0.788619	0.888438	1223
ATXN3L	1.3592	0.413766	2.58431	0.160107	0.872797	0.936413	1224
ATXN7	7.89783	2.15185	1.18686	1.81306	0.069823	0.185396	1225
ATXN7L1	112.813	-2.52374	1.02352	-2.46575	0.0136726	0.054439	1226
ATXN7L2	11.9032	-0.86645	1.01708	-0.851897	0.394272	0.597734	1227
ATXN7L3	224.96	0.483667	0.811663	0.595897	0.551244	0.725408	1228
ATXN7L3B	462.396	-0.707638	1.03964	-0.680658	0.496088	0.683412	1229
ATXN8OS	1.304	-3.37339	3.08648	-1.09296	0.274412	0.476608	1230
AUH	109.595	0.264022	0.812348	0.325011	0.745172	0.862071	1231
AUP1	379.458	0.955114	0.7455	1.28117	0.200133	0.387202	1232
AURKA	83.0965	-2.82803	1.05683	-2.67596	0.00745145	0.0334787	1233
AURKAIP1	2043.06	-1.14604	0.765745	-1.49663	0.134489	0.294867	1234
AURKAPS1	28.2323	1.40175	0.643704	2.17763	0.0294332	0.0979114	1235
AURKB	78.2073	-0.493562	0.633588	-0.778995	0.435982	0.634143	1236
AURKC	1.37358	1.54244	2.02628	0.761218	0.446527	0.641777	1237
AUTS2	7.79927	-6.02887	1.6169	-3.72867	0.000192496	0.00154062	1238
AVEN	192.529	-1.46069	1.01257	-1.44256	0.149145	0.317458	1239
AVIL	9.06833	-2.78059	1.4852	-1.8722	0.0611796	0.168121	1240
AVL9	75.1968	2.13308	0.964781	2.21095	0.0270395	0.0916155	1241
AVP	0	NA	NA	NA	NA	NA	1242
AVPI1	206.129	-1.57288	0.823831	-1.90922	0.0562333	0.158141	1243
AVPR1A	0.984697	-4.0772	3.12087	-1.30643	0.191406	NA	1244
AVPR1B	0.526454	-2.20706	4.06213	-0.543327	0.586904	NA	1245
AVPR2	0.131117	-1.98043	4.06918	-0.48669	0.626478	NA	1246
AWAT1	0.962737	-0.878841	2.70925	-0.324385	0.745647	NA	1247
AWAT2	0.131117	-1.98043	4.06918	-0.48669	0.626478	NA	1248
AXDND1	1.88285	3.83527	2.0851	1.83937	0.0658609	0.177589	1249
AXIN1	136.782	-1.84937	0.924219	-2.00101	0.0453915	0.135558	1250
AXIN2	12.1972	-4.33091	1.06771	-4.05625	4.98663821690555e-05	0.00046553	1251
AXL	219.003	8.96712	1.10827	8.0911	5.91277344695706e-16	6.50312692080168e-14	1252
AZGP1	0.131117	-1.98043	4.06918	-0.48669	0.626478	NA	1253
AZI1	67.8679	-2.42938	0.856506	-2.83639	0.00456269	0.0223301	1254
AZI2	65.7075	0.542294	0.776948	0.697979	0.48519	0.675085	1255
AZIN1	558.469	0.870719	0.867335	1.0039	0.315426	0.520071	1256
AZU1	0.386182	-1.59446	4.04275	-0.394401	0.693285	NA	1257
B2M	10464	3.7792	0.498507	7.58103	3.42813502469427e-14	2.62289591726337e-12	1258
B3GALNT1	3.61197	4.77338	1.78502	2.67413	0.00749229	0.0336019	1259
B3GALNT2	203.675	0.246528	0.663434	0.371594	0.710195	0.839896	1260
B3GALT1	21.5391	-1.00228	0.623341	-1.60792	0.107854	0.25243	1261
B3GALT2	0	NA	NA	NA	NA	NA	1262
B3GALT4	1.5938	-2.79742	2.10742	-1.32741	0.184372	0.366868	1263
B3GALT5	0.371391	1.48161	3.98766	0.371549	0.710229	NA	1264
B3GALT6	129.654	0.227626	1.24248	0.183202	0.85464	0.927149	1265
B3GALTL	38.5653	-0.99785	0.876908	-1.13792	0.255154	0.455383	1266
B3GAT1	0.984697	-4.0772	3.12087	-1.30643	0.191406	NA	1267
B3GAT2	6.96768	-6.85054	2.05006	-3.34163	0.000832895	0.00541343	1268
B3GAT3	40.7459	-0.761508	1.1659	-0.653153	0.513658	0.697508	1269
B3GNT1	129.254	-6.03135	1.07146	-5.62908	1.81173915512076e-08	3.75083291555736e-07	1270
B3GNT2	38.9146	0.607066	0.759868	0.79891	0.424342	0.623645	1271
B3GNT3	0.873321	-1.1845	2.44913	-0.48364	0.628641	NA	1272
B3GNT4	0	NA	NA	NA	NA	NA	1273
B3GNT5	128.026	2.2642	0.612952	3.69392	0.000220821	0.00171752	1274
B3GNT6	0.0919528	-0.13017	4.08047	-0.0319006	0.974551	NA	1275
B3GNT8	0	NA	NA	NA	NA	NA	1276
B3GNTL1	15.4227	1.5442	0.76802	2.01062	0.0443653	0.133342	1277
B4GALNT1	30.9143	0.23672	1.00622	0.235257	0.814009	0.903613	1278
B4GALNT2	0	NA	NA	NA	NA	NA	1279
B4GALNT3	83.072	-10.3915	1.3244	-7.84616	4.28959721848124e-15	3.89606126721154e-13	1280
B4GALNT4	35.4045	-0.134966	0.862946	-0.156402	0.875716	0.937534	1281
B4GALT1	98.0603	1.89605	0.777487	2.43869	0.0147405	0.0577398	1282
B4GALT2	150.719	0.276296	0.461839	0.598252	0.549672	0.724219	1283
B4GALT3	0.51013	-0.571778	3.96888	-0.144065	0.885449	NA	1284
B4GALT4	443.355	-2.05273	1.06823	-1.92161	NA	NA	1285
B4GALT5	402.062	2.74112	0.723313	3.78967	0.000150846	0.00124188	1286
B4GALT6	101.981	-2.23393	0.508899	-4.38973	1.13491344553531e-05	0.00012492	1287
B4GALT7	25.6228	0.608534	0.603678	1.00804	0.313434	0.518134	1288
NCR3LG1	121.188	-1.47456	0.725748	-2.03179	0.0421753	0.128544	1289
B9D1	949.923	-3.45952	1.04921	-3.29728	0.000976279	0.00618266	1290
B9D2	18.9466	-0.710128	0.919551	-0.772255	0.439963	0.637396	1291
BAALC	0.131117	-1.98043	4.06918	-0.48669	0.626478	NA	1292
BAAT	0.555296	2.0734	3.74625	0.55346	0.579948	NA	1293
BABAM1	327.522	1.10206	1.28749	0.855979	0.39201	0.595861	1294
BACE1	177.494	0.102963	0.473337	0.217526	0.827798	0.911037	1295
BACE2	726.561	2.17841	0.809616	2.69067	0.0071308	0.032403	1296
BACH1	157.72	-2.48091	0.970667	-2.55588	0.0105918	0.0444256	1297
BACH2	10.4851	-2.573	0.818191	-3.14475	0.00166231	0.00964635	1298
BAD	113.753	0.429275	0.825344	0.520117	0.602982	0.763517	1299
BAG1	323.323	-1.52028	0.829306	-1.8332	0.0667732	0.179498	1300
BAG2	109.222	-0.505808	0.463427	-1.09145	0.275075	0.477261	1301
BAG3	901.659	1.2558	0.471519	2.6633	0.00773781	0.034549	1302
BAG4	162.781	-0.49923	1.0553	-0.47307	0.636163	0.788788	1303
BAG5	2.01282	-1.95965	1.82505	-1.07375	0.282936	0.486366	1304
BAG6	229.219	0.00557289	0.680325	0.00819151	0.993464	0.997432	1305
BAHCC1	30.0989	-2.64949	0.756588	-3.5019	0.000461958	0.00326642	1306
BAHD1	43.0192	-0.753731	0.719122	-1.04813	0.29458	0.499049	1307
BAI1	2.16739	-5.19715	2.49121	-2.0862	0.0369607	0.116771	1308
BAI2	19.7772	-6.43325	1.36682	-4.70672	2.5173167513282e-06	3.24828462192469e-05	1309
BAI3	5.28554	-4.58358	1.51411	-3.02723	0.00246802	0.0134618	1310
BAIAP2	510.146	0.0234905	0.702943	0.0334174	0.973342	0.986942	1311
BAIAP2L1	560.72	0.199335	0.555162	0.359058	0.719552	0.845846	1312
BAIAP2L2	7.72065	4.91921	1.41599	3.47404	0.000512683	0.00358547	1313
BAIAP3	5.46055	-6.38911	2.06003	-3.10146	0.0019257	0.0109132	1314
BAK1	157.367	0.307563	0.53744	0.572274	0.567136	0.736341	1315
BAMBI	174.248	-0.0762823	0.659937	-0.11559	0.907977	0.953496	1316
BANF1	380.183	-0.0489763	0.391352	-0.125146	0.900408	0.950007	1317
BANF2	0.131117	-1.98043	4.06918	-0.48669	0.626478	NA	1318
BANK1	0	NA	NA	NA	NA	NA	1319
BANP	78.8572	0.440684	0.477524	0.922852	0.356084	0.56111	1320
BAP1	503.07	-0.194476	0.741976	-0.262106	0.79324	0.890813	1321
BARD1	220.88	-1.7544	0.958621	-1.83013	0.0672303	0.180411	1322
BARHL1	0	NA	NA	NA	NA	NA	1323
BARHL2	22.7686	-8.49253	1.6081	-5.28109	1.28414265016219e-07	2.22090420503481e-06	1324
BARX1	803.047	-13.6625	1.35596	-10.0758	7.06582366665281e-24	3.82587175304378e-21	1325
BARX2	7.67186	0.386625	0.863808	0.447582	0.654455	0.801097	1326
BASP1	14.8573	3.41993	1.26847	2.69611	0.00701546	0.0319727	1327
BASP1P1	0	NA	NA	NA	NA	NA	1328
BATF	0	NA	NA	NA	NA	NA	1329
BATF2	2.79758	0.476241	1.5144	0.314476	0.753159	0.866965	1330
BATF3	53.6985	-4.79877	0.929587	-5.16225	2.4399275818103e-07	3.99795732833255e-06	1331
BAX	288.41	-0.190121	0.598426	-0.317702	0.750711	0.865349	1332
BAZ1A	711.002	-3.39498	0.945907	-3.58913	NA	NA	1333
BAZ1B	779.3	-2.70286	1.08586	-2.48915	NA	NA	1334
BAZ2A	625.267	1.25599	0.913679	1.37466	0.169238	0.345646	1335
BAZ2B	32.8136	1.31943	0.960193	1.37413	0.169402	0.34588	1336
BBC3	7.17873	0.977081	0.951594	1.02678	0.304522	0.508609	1337
BBOX1	0	NA	NA	NA	NA	NA	1338
BBS1	129.068	-0.420494	0.660952	-0.636194	0.52465	0.705177	1339
BBS10	10.2524	1.15204	0.853674	1.34951	0.177173	0.356679	1340
BBS12	43.6479	0.278675	0.738933	0.377132	0.706075	0.837204	1341
BBS2	836.913	-2.29131	0.835993	-2.74082	0.00612862	0.0285881	1342
BBS4	89.8083	-0.11681	0.764104	-0.152872	0.878499	0.938639	1343
BBS7	93.0174	-0.367855	1.05529	-0.348582	0.727403	0.852087	1344
BBS9	325.391	-3.46878	1.19348	-2.90645	NA	NA	1345
BBX	1249.57	-0.415342	0.714516	-0.581291	0.561045	0.732621	1346
BCAM	13.0256	-3.98615	0.966943	-4.12243	3.74897336048612e-05	0.000362985	1347
BCAN	0.526454	-2.20706	4.06213	-0.543327	0.586904	NA	1348
BCAP29	298.341	1.43657	1.04717	1.37186	0.170106	0.346764	1349
BCAP31	35.1547	-0.0425448	1.06588	-0.0399153	0.968161	0.984159	1350
BCAR1	2.07377	2.97058	1.79549	1.65447	0.0980316	0.235872	1351
BCAR3	51.2183	4.55625	0.813216	5.60275	2.10980891280062e-08	4.28730039465051e-07	1352
BCAS1	14.138	-3.48926	1.30106	-2.68185	0.00732153	0.0329563	1353
BCAS2	1709.33	0.00431422	0.496236	0.00869389	0.993063	0.997172	1354
BCAS3	39.9833	-1.57569	0.798868	-1.97241	0.048563	0.142461	1355
BCAS4	25.4807	0.420184	0.630046	0.666911	0.504829	0.690836	1356
BCAT1	596.343	0.176311	0.958899	0.183869	0.854117	0.926939	1357
BCAT2	1346.2	-2.41871	0.951677	-2.54152	0.0110372	0.0458081	1358
BCCIP	4697.13	-2.01442	0.892898	-2.25605	0.0240674	0.0839704	1359
BCDIN3D	13.1626	-2.52176	1.09199	-2.30934	0.0209249	0.075456	1360
BCHE	2.17568	-2.11027	1.57053	-1.34366	0.179057	0.359339	1361
BCKDHA	23.7865	0.133906	0.648843	0.206376	0.836497	0.9155	1362
BCKDHB	30.1719	-0.477209	0.929613	-0.513341	0.607713	0.766886	1363
BCKDK	1523.59	-2.7998	1.0117	-2.76742	NA	NA	1364
BCL10	137.768	2.79852	0.993379	2.81717	0.00484492	0.0235439	1365
BCL11A	19.7945	-8.34554	1.49972	-5.56472	2.62576341502271e-08	5.20917209583006e-07	1366
BCL11B	0.920459	-3.97555	3.09512	-1.28445	0.198983	NA	1367
BCL2	7.76278	-1.65419	1.16145	-1.42425	0.154375	0.325197	1368
BCL2A1	4.32129	5.03373	1.73977	2.89333	0.0038118	0.0192892	1369
BCL2L1	854.559	3.45667	0.912866	3.78661	0.000152714	0.00125579	1370
BCL2L10	0	NA	NA	NA	NA	NA	1371
BCL2L11	216.544	-3.73776	1.21144	-3.08539	NA	NA	1372
BCL2L12	511.59	-0.5886	0.858939	-0.685264	0.493178	0.680748	1373
BCL2L13	57.1637	0.164439	0.530897	0.309739	0.75676	0.869545	1374
BCL2L14	0	NA	NA	NA	NA	NA	1375
BCL2L15	13.7018	6.69821	1.47299	4.54734	5.4327518281605e-06	6.47606098533814e-05	1376
BCL3	5.40994	0.885177	1.77631	0.498322	0.618257	0.775465	1377
BCL6	29.786	1.2545	0.5698	2.20165	0.0276904	0.0933489	1378
BCL6B	0.655585	-3.52397	4.00278	-0.880381	0.378653	NA	1379
BCL7A	102.138	-2.35206	0.687984	-3.41877	0.000629046	0.00425346	1380
BCL7B	51.79	1.21268	0.79964	1.51654	0.129383	0.287197	1381
BCL7C	91.8546	-3.11569	0.850182	-3.66474	0.00024759	0.00189846	1382
BCL9	68.3894	0.892637	1.1011	0.810679	0.41755	0.617985	1383
BCL9L	129.549	4.10983	0.675154	6.08725	1.14864925254599e-09	3.06844102036859e-08	1384
BCLAF1	585.029	-0.440005	0.999992	-0.440009	0.659931	0.80514	1385
BCMO1	9.21626	5.10845	1.44499	3.53528	0.000407346	0.00292881	1386
BCO2	1.6727	-0.690873	1.8648	-0.370481	0.711024	0.840279	1387
BCOR	906.983	-1.83395	0.416039	-4.40811	1.04275184192411e-05	0.000115863	1388
BCORL1	1.33888	-3.48364	2.4884	-1.39995	0.161527	0.335663	1389
BCR	58.6194	-1.09594	0.560709	-1.95456	0.0506345	0.147188	1390
BCRP2	1.42978	-2.29071	2.17405	-1.05366	0.292037	0.495995	1391
BCRP3	63.995	-0.837343	0.51405	-1.62891	0.103332	0.244693	1392
BCS1L	602.003	-1.35936	0.536082	-2.53573	0.0112215	0.0464362	1393
BDH1	13.6698	-2.5166	1.00144	-2.51298	0.0119715	0.0488934	1394
BDH2	44.2671	-2.92662	0.922595	-3.17216	0.00151307	0.00893125	1395
BDKRB1	0.445589	-0.223667	4.00926	-0.0557875	0.955511	NA	1396
BDKRB2	0.131117	-1.98043	4.06918	-0.48669	0.626478	NA	1397
BDNF	0	NA	NA	NA	NA	NA	1398
BDP1	67.745	0.724681	0.858734	0.843894	0.398729	0.602374	1399
BEAN1	0.131117	-1.98043	4.06918	-0.48669	0.626478	NA	1400
BECN1	345.52	1.38595	1.00308	1.3817	0.167064	0.342347	1401
BEGAIN	0	NA	NA	NA	NA	NA	1402
BEND2	0	NA	NA	NA	NA	NA	1403
BEND3	12.1005	-1.16327	0.835275	-1.39268	0.163716	0.337749	1404
BEND4	77.584	-10.2992	1.45627	-7.07234	1.52346839664298e-12	8.3321964542921e-11	1405
BEND5	0.72445	-3.34353	3.56569	-0.937694	0.348402	NA	1406
BEND6	8.49245	-0.494473	0.961728	-0.51415	0.607147	0.766516	1407
BEND7	0.183906	0.52043	4.06259	0.128103	0.898067	NA	1408
BEST1	3.22939	-2.73212	1.40742	-1.94123	0.0522303	0.15046	1409
BEST2	0.509979	-0.599246	3.17764	-0.188582	0.85042	NA	1410
BEST3	2.52708	1.59459	1.68248	0.947758	0.343252	0.549313	1411
BEST4	0.215901	0.715641	4.04325	0.176997	0.859511	NA	1412
BET1	1011.65	2.13719	0.711849	3.0023	0.00267946	0.014392	1413
BET1L	178.765	1.40855	1.19022	1.18344	0.236636	0.433771	1414
BET3L	0.254914	-1.01866	4.06918	-0.250335	0.802329	NA	1415
BEX1	120.482	-4.09164	1.03714	-3.94511	7.97642119755282e-05	0.000706239	1416
BEX2	200.929	-9.22166	1.08844	-8.47237	2.40448483059141e-17	3.45411606582305e-15	1417
BEX4	426.556	-9.06793	1.00507	-9.02216	1.84408457066941e-19	4.05640977904437e-17	1418
BEX5	2.91955	-4.60627	1.77489	-2.59525	0.00945226	0.0406069	1419
BFAR	926.948	-1.87781	1.10428	-1.70047	NA	NA	1420
BFSP1	23.6413	-4.17568	1.21357	-3.44083	0.000579923	0.00396897	1421
BFSP2	0	NA	NA	NA	NA	NA	1422
BGLAP	21.3989	-3.05066	1.27219	-2.39795	0.016487	0.0628156	1423
BGN	0	NA	NA	NA	NA	NA	1424
BHLHA15	2.64361	-1.26105	1.29142	-0.976478	0.328828	0.534122	1425
BHLHB9	0	NA	NA	NA	NA	NA	1426
BHLHE22	2.22828	-4.06368	1.87673	-2.1653	0.0303647	0.100158	1427
BHLHE23	0.262234	-2.55624	4.04275	-0.632302	0.52719	NA	1428
BHLHE40	2918.86	3.93713	0.912284	4.31569	1.59106898534789e-05	0.000170465	1429
BHLHE41	71.7526	3.36854	0.817024	4.12293	3.74077286755402e-05	0.00036244	1430
BHMT	0.866001	0.275419	2.89392	0.0951716	0.924178	NA	1431
BHMT2	159.555	9.30255	1.25214	7.4293	1.09176107671129e-13	7.49746948192268e-12	1432
BICC1	204.82	-0.612241	1.04874	-0.583786	NA	NA	1433
BICD1	4.16026	0.847355	1.27227	0.666015	0.505401	0.691099	1434
BICD2	136.783	1.4111	0.75845	1.86051	0.0628137	0.171413	1435
BIK	19.1134	-2.36587	1.09558	-2.15947	0.0308138	0.10126	1436
BIN1	4.71777	2.97852	1.41242	2.10881	0.0349612	0.111818	1437
BIN2	0.123948	-0.13017	4.08047	-0.0319006	0.974551	NA	1438
BIN3	143.98	0.283722	0.39561	0.717176	0.473265	0.666153	1439
BIRC2	1051.13	0.243477	0.791278	0.307701	0.75831	0.870614	1440
BIRC3	138.318	9.09638	1.25291	7.26022	3.86455425602784e-13	2.34505150070517e-11	1441
BIRC5	958.45	-0.981829	0.491883	-1.99606	0.0459273	0.136637	1442
BIRC6	120.158	1.77578	0.93215	1.90504	0.0567753	0.15913	1443
BIRC7	0.77435	-0.218074	3.65048	-0.0597385	0.952364	NA	1444
BIRC8	0.764742	-0.410367	3.567	-0.115045	0.908409	NA	1445
BLCAP	0.616421	-2.3267	3.70837	-0.627418	0.530385	NA	1446
BLID	1.60352	0.727544	1.87471	0.388084	0.697954	0.831778	1447
BLK	0.131117	-1.98043	4.06918	-0.48669	0.626478	NA	1448
BLM	156.543	-1.93179	0.691538	-2.79347	0.00521467	0.0250553	1449
BLMH	321.066	-0.570426	0.576083	-0.99018	0.322086	0.526655	1450
BLNK	1.18403	-4.13939	3.14848	-1.31473	0.188602	0.37192	1451
BLOC1S1	113.315	0.0881915	0.771666	0.114287	0.90901	0.954108	1452
BLOC1S2	233.615	0.378686	0.853391	0.443743	0.657228	0.802816	1453
BLOC1S3	41.178	-2.46081	1.17661	-2.09144	0.0364888	0.115554	1454
BLVRA	320.364	1.648	0.837301	1.96823	0.0490415	0.143685	1455
BLVRB	149.564	1.38979	0.612514	2.269	0.0232683	0.0818519	1456
BLZF1	1736.15	0.429675	0.898637	0.478141	0.63255	0.785693	1457
BMF	23.0209	0.675313	1.14377	0.590427	0.554904	0.727943	1458
BMP1	143.969	1.80578	0.550239	3.28182	0.00103141	0.00646491	1459
BMP10	0.123797	-0.13017	4.08047	-0.0319006	0.974551	NA	1460
BMP15	0.0919528	-0.13017	4.08047	-0.0319006	0.974551	NA	1461
BMP2	18.4728	1.98164	0.95026	2.08537	0.0370362	0.116931	1462
BMP2K	107.729	0.221698	0.43517	0.509451	0.610436	0.769082	1463
BMP3	1.05356	-4.02026	2.5618	-1.56931	0.116576	0.267028	1464
BMP4	16.1578	-8.05556	1.67719	-4.803	1.56304438645214e-06	2.11378855643354e-05	1465
BMP5	0	NA	NA	NA	NA	NA	1466
BMP6	36.2484	-9.17651	1.4183	-6.47009	9.79440622130621e-11	3.33057127496495e-09	1467
BMP7	34.1009	-8.14892	1.89378	-4.30299	1.6851108066929e-05	0.000178789	1468
BMP8A	0.255065	-1.01866	4.06918	-0.250335	0.802329	NA	1469
BMP8B	9.1204	-0.625252	1.06565	-0.586734	0.557382	0.729598	1470
BMPER	12.6028	0.412636	1.43046	0.288463	0.772992	0.878871	1471
BMPR1A	119.451	-0.590672	0.924243	-0.639087	0.522766	0.704124	1472
BMPR1B	38.38	0.71471	1.03293	0.691922	0.488986	0.677857	1473
BMPR2	414.947	-0.152766	0.569445	-0.268271	0.78849	0.888385	1474
BMS1	613.649	-0.10941	0.421802	-0.259386	0.795337	0.89203	1475
BMX	0	NA	NA	NA	NA	NA	1476
BNC1	7.25245	-1.6219	1.22552	-1.32344	0.185689	0.368482	1477
BNC2	47.9147	1.77138	0.597759	2.96338	0.00304285	0.015996	1478
BNIP1	86.6512	0.854885	0.551239	1.55084	0.120939	0.27342	1479
BNIP2	245.295	0.870258	0.569151	1.52905	0.126253	0.281856	1480
BNIP3	2931.99	-0.068277	0.743959	-0.0917753	0.926877	0.962803	1481
BNIP3L	579.774	-1.14535	0.940712	-1.21753	0.223402	0.416288	1482
BNIPL	0.728768	-0.0481738	2.41904	-0.0199144	0.984112	NA	1483
BOC	4.797	-6.32888	1.80507	-3.50617	0.000454609	0.00322093	1484
BOD1	266.444	-0.950558	0.475555	-1.99884	0.0456257	0.136056	1485
BOD1L1	127.37	-0.226628	0.787638	-0.287731	0.773553	0.879317	1486
BOK	1.89618	2.6613	1.83014	1.45415	0.145904	0.312481	1487
BOLA1	11.0038	-3.86742	1.1923	-3.24368	0.00117998	0.00726358	1488
BOLA2B	1070.93	0.252665	0.459937	0.549345	0.582768	0.748355	1489
BOLA3	1007.99	0.117408	0.508251	0.231005	0.817311	0.905094	1490
BOLL	0	NA	NA	NA	NA	NA	1491
BOP1	654.981	-1.67322	0.903985	-1.85094	0.0641776	0.174285	1492
BORA	98.4946	-0.494286	0.626343	-0.789162	0.430017	0.62903	1493
BPGM	36.1925	-1.25975	0.567491	-2.21986	0.0264284	0.090196	1494
BPHL	69.6088	-1.17203	0.474008	-2.47259	0.0134139	0.0535567	1495
BPI	0	NA	NA	NA	NA	NA	1496
BPIFA2	0	NA	NA	NA	NA	NA	1497
BPIFA3	0	NA	NA	NA	NA	NA	1498
BPIFA4P	0	NA	NA	NA	NA	NA	1499
BPIFB1	0	NA	NA	NA	NA	NA	1500
BPIFB2	0	NA	NA	NA	NA	NA	1501
BPIFB3	0.524468	-3.28067	4.01063	-0.817994	0.413361	NA	1502
BPIFB4	0.123797	-0.13017	4.08047	-0.0319006	0.974551	NA	1503
BPIFB6	0	NA	NA	NA	NA	NA	1504
BPIFC	0	NA	NA	NA	NA	NA	1505
BPNT1	235.058	-2.63493	0.582361	-4.52456	6.05212198202436e-06	7.14779977038079e-05	1506
BPTF	143.935	-1.0349	0.679231	-1.52363	0.1276	0.284233	1507
BRAF	1497.91	-1.90645	1.15068	-1.6568	NA	NA	1508
BRAP	244.136	0.73521	0.948308	0.775286	0.438171	0.636159	1509
BRAT1	427.696	-0.0582133	0.414397	-0.140477	0.888283	0.943436	1510
BRCA1	232.281	-1.75597	0.771194	-2.27696	0.0227888	0.0805881	1511
BRCA2	42.3258	0.526138	1.06114	0.495826	0.620017	0.776518	1512
BRCC3	13.3287	-0.473721	0.781896	-0.605862	0.544607	0.720556	1513
BRD1	68.6539	-0.127456	0.580479	-0.21957	0.826206	0.910618	1514
BRD2	2383.37	-2.20811	0.866717	-2.54768	0.0108443	0.0451942	1515
BRD3	309.845	-0.266657	0.468379	-0.569318	0.56914	0.737514	1516
BRD4	1844.15	0.627322	0.43106	1.4553	0.145586	0.311958	1517
BRD7	187.65	0.284023	1.03814	0.273588	0.784401	0.886189	1518
BRD8	3.22474	-0.897203	1.66341	-0.539376	0.589628	0.752543	1519
BRD9	301.619	1.29178	0.430538	3.00039	0.00269633	0.0144606	1520
BRDT	0	NA	NA	NA	NA	NA	1521
BRE	6.91309	-0.212427	1.1396	-0.186405	0.852127	0.925494	1522
BREA2	0.675665	2.36788	3.60068	0.65762	0.510782	NA	1523
BRF1	32.721	-2.24895	0.956072	-2.35228	0.0186585	0.0691067	1524
BRF2	55.1682	0.576997	0.71808	0.803528	0.42167	0.621014	1525
BRI3	1725.27	2.16903	0.397783	5.4528	4.95823754931146e-08	9.31643573211874e-07	1526
[truncated: 19,286 more rows]

## Sheet: E-ccRCCA20high vs ccRCCA20-low
genes	baseMean	log2FoldChange	lfcSE	stat	pvalue	padj	padj
[truncated: 5,097 more rows]
