# Supplementary material for: Comprehensive Analysis of Genomic and Phenomic Data Reveals Context-Dependent Function of A20 (TNFAIP3) in Renal Cell Carcinoma
Source: Cancers (Basel). 2026 May 28;18(11):1775. doi: 10.3390/cancers18111775 (PMC13257325; doi:10.3390/cancers18111775)
Supplement: Supplementary file 1 [file cancers-18-01775-s001.zip › Supplementary Materials Table S3.xlsx]

## Sheet: A-(in-silico) ccRCC-vs-Healthy
GS	SIZE	SOURCE	ES	NES	NOM p-val	FDR q-val	FWER p-val	Tag %	Gene %	Signal	FDR (median)	glob.p.val	Gene sets collection
GOBP_ACTIN_FILAMENT_BASED_PROCESS	419	https://www.gsea-msigdb.org/gsea/msigdb/human/geneset/GOBP_ACTIN_FILAMENT_BASED_PROCESS	0.38509	1.709	0	0.03232	0.986	0.317	0.271	0.246	0.024567	0	c5
GOBP_ACTIVATED_T_CELL_PROLIFERATION	26	https://www.gsea-msigdb.org/gsea/msigdb/human/geneset/GOBP_ACTIVATED_T_CELL_PROLIFERATION	0.54732	1.7048	0	0.033004	0.987	0.385	0.208	0.306	0.025326	0	c5
GOBP_ACTIVATION_OF_INNATE_IMMUNE_RESPONSE	152	https://www.gsea-msigdb.org/gsea/msigdb/human/geneset/GOBP_ACTIVATION_OF_INNATE_IMMUNE_RESPONSE	0.47781	1.7484	0	0.026017	0.961	0.322	0.214	0.259	0.019257	0	c5
GOBP_ACTIVIN_RECEPTOR_SIGNALING_PATHWAY	23	https://www.gsea-msigdb.org/gsea/msigdb/human/geneset/GOBP_ACTIVIN_RECEPTOR_SIGNALING_PATHWAY	0.62172	1.951	0	0.0082341	0.383	0.261	0.119	0.231	0	0	c5
GOBP_ADAPTIVE_THERMOGENESIS	98	https://www.gsea-msigdb.org/gsea/msigdb/human/geneset/GOBP_ADAPTIVE_THERMOGENESIS	0.40467	1.717	0	0.031475	0.986	0.459	0.386	0.286	0.023741	0	c5
GOBP_AMEBOIDAL_TYPE_CELL_MIGRATION	273	https://www.gsea-msigdb.org/gsea/msigdb/human/geneset/GOBP_AMEBOIDAL_TYPE_CELL_MIGRATION	0.44246	1.8861	0	0.011956	0.634	0.385	0.303	0.279	0.0068037	0	c5
GOBP_AMIDE_TRANSPORT	178	https://www.gsea-msigdb.org/gsea/msigdb/human/geneset/GOBP_AMIDE_TRANSPORT	0.47189	1.9232	0	0.0096588	0.482	0.343	0.223	0.273	0	0	c5
GOBP_AMINE_BIOSYNTHETIC_PROCESS	23	https://www.gsea-msigdb.org/gsea/msigdb/human/geneset/GOBP_AMINE_BIOSYNTHETIC_PROCESS	0.69407	1.92	0	0.0098977	0.496	0.391	0.103	0.352	0	0	c5
GOBP_ANATOMICAL_STRUCTURE_FORMATION_INVOLVED_IN_MORPHOGENESIS	636	https://www.gsea-msigdb.org/gsea/msigdb/human/geneset/GOBP_ANATOMICAL_STRUCTURE_FORMATION_INVOLVED_IN_MORPHOGENESIS	0.43437	1.8572	0	0.014527	0.731	0.426	0.347	0.306	0.0087016	0	c5
GOBP_ANIMAL_ORGAN_MORPHOGENESIS	517	https://www.gsea-msigdb.org/gsea/msigdb/human/geneset/GOBP_ANIMAL_ORGAN_MORPHOGENESIS	0.39445	1.7151	0	0.03157	0.986	0.313	0.271	0.246	0.023824	0	c5
GOBP_ANIMAL_ORGAN_REGENERATION	39	https://www.gsea-msigdb.org/gsea/msigdb/human/geneset/GOBP_ANIMAL_ORGAN_REGENERATION	0.54877	1.8116	0	0.018725	0.85	0.513	0.228	0.398	0.012103	0	c5
GOBP_APOPTOTIC_MITOCHONDRIAL_CHANGES	58	https://www.gsea-msigdb.org/gsea/msigdb/human/geneset/GOBP_APOPTOTIC_MITOCHONDRIAL_CHANGES	0.44493	1.6916	0	0.03518	0.992	0.362	0.286	0.261	0.027199	0	c5
GOBP_APOPTOTIC_PROCESS	1022	https://www.gsea-msigdb.org/gsea/msigdb/human/geneset/GOBP_APOPTOTIC_PROCESS	0.41932	1.886	0	0.011926	0.634	0.39	0.327	0.307	0.0067821	0	c5
GOBP_BEHAVIOR	293	https://www.gsea-msigdb.org/gsea/msigdb/human/geneset/GOBP_BEHAVIOR	0.34417	1.5911	0	0.057775	1	0.44	0.432	0.261	0.045995	0	c5
GOBP_BIOMINERAL_TISSUE_DEVELOPMENT	89	https://www.gsea-msigdb.org/gsea/msigdb/human/geneset/GOBP_BIOMINERAL_TISSUE_DEVELOPMENT	0.45767	1.7772	0	0.022475	0.92	0.438	0.325	0.3	0.015776	0	c5
GOBP_BLOOD_VESSEL_MORPHOGENESIS	402	https://www.gsea-msigdb.org/gsea/msigdb/human/geneset/GOBP_BLOOD_VESSEL_MORPHOGENESIS	0.46033	1.8724	0	0.012899	0.68	0.418	0.31	0.305	0.0073104	0	c5
GOBP_BLOOD_VESSEL_REMODELING	28	https://www.gsea-msigdb.org/gsea/msigdb/human/geneset/GOBP_BLOOD_VESSEL_REMODELING	0.54748	1.7096	0	0.032256	0.986	0.321	0.181	0.264	0.024601	0	c5
GOBP_BODY_FLUID_SECRETION	49	https://www.gsea-msigdb.org/gsea/msigdb/human/geneset/GOBP_BODY_FLUID_SECRETION	0.53327	1.9967	0	0.006415	0.231	0.388	0.223	0.303	0	0	c5
GOBP_BRANCHING_MORPHOGENESIS_OF_AN_EPITHELIAL_TUBE	95	https://www.gsea-msigdb.org/gsea/msigdb/human/geneset/GOBP_BRANCHING_MORPHOGENESIS_OF_AN_EPITHELIAL_TUBE	0.44846	1.6175	0	0.051213	1	0.326	0.228	0.255	0.039721	0	c5
GOBP_CALCIUM_ION_HOMEOSTASIS	176	https://www.gsea-msigdb.org/gsea/msigdb/human/geneset/GOBP_CALCIUM_ION_HOMEOSTASIS	0.39421	1.6697	0	0.03923	0.996	0.585	0.487	0.308	0.029887	0	c5
GOBP_CALCIUM_MEDIATED_SIGNALING	118	https://www.gsea-msigdb.org/gsea/msigdb/human/geneset/GOBP_CALCIUM_MEDIATED_SIGNALING	0.41329	1.5893	0	0.058439	1	0.508	0.4	0.31	0.046128	0	c5
GOBP_CANONICAL_WNT_SIGNALING_PATHWAY	145	https://www.gsea-msigdb.org/gsea/msigdb/human/geneset/GOBP_CANONICAL_WNT_SIGNALING_PATHWAY	0.39586	1.6244	0	0.049402	0.999	0.228	0.223	0.181	0.038737	0	c5
GOBP_CARBOHYDRATE_BIOSYNTHETIC_PROCESS	110	https://www.gsea-msigdb.org/gsea/msigdb/human/geneset/GOBP_CARBOHYDRATE_BIOSYNTHETIC_PROCESS	0.51627	1.9963	0	0.0063993	0.232	0.4	0.253	0.303	0	0	c5
GOBP_CARBOHYDRATE_CATABOLIC_PROCESS	92	https://www.gsea-msigdb.org/gsea/msigdb/human/geneset/GOBP_CARBOHYDRATE_CATABOLIC_PROCESS	0.5081	1.8972	0	0.01139	0.596	0.359	0.226	0.281	0.0065668	0	c5
GOBP_CARBOHYDRATE_DERIVATIVE_BIOSYNTHETIC_PROCESS	327	https://www.gsea-msigdb.org/gsea/msigdb/human/geneset/GOBP_CARBOHYDRATE_DERIVATIVE_BIOSYNTHETIC_PROCESS	0.35718	1.8175	0	0.018021	0.837	0.431	0.387	0.277	0.011663	0	c5
GOBP_CARBOHYDRATE_DERIVATIVE_METABOLIC_PROCESS	540	https://www.gsea-msigdb.org/gsea/msigdb/human/geneset/GOBP_CARBOHYDRATE_DERIVATIVE_METABOLIC_PROCESS	0.38449	1.8725	0	0.012927	0.68	0.417	0.365	0.286	0.0073314	0	c5
GOBP_CARBOHYDRATE_DERIVATIVE_TRANSPORT	42	https://www.gsea-msigdb.org/gsea/msigdb/human/geneset/GOBP_CARBOHYDRATE_DERIVATIVE_TRANSPORT	0.51476	1.7617	0	0.024156	0.946	0.19	0.0626	0.18	0.017208	0	c5
GOBP_CARBOHYDRATE_METABOLIC_PROCESS	307	https://www.gsea-msigdb.org/gsea/msigdb/human/geneset/GOBP_CARBOHYDRATE_METABOLIC_PROCESS	0.45856	2.0481	0	0.0060401	0.116	0.358	0.253	0.28	0	0	c5
GOBP_CARDIAC_MUSCLE_CELL_ACTION_POTENTIAL_INVOLVED_IN_CONTRACTION	26	https://www.gsea-msigdb.org/gsea/msigdb/human/geneset/GOBP_CARDIAC_MUSCLE_CELL_ACTION_POTENTIAL_INVOLVED_IN_CONTRACTION	0.55706	1.7838	0	0.02159	0.908	0.385	0.161	0.324	0.01455	0	c5
GOBP_CATECHOL_CONTAINING_COMPOUND_METABOLIC_PROCESS	28	https://www.gsea-msigdb.org/gsea/msigdb/human/geneset/GOBP_CATECHOL_CONTAINING_COMPOUND_METABOLIC_PROCESS	0.68194	2.0108	0	0.0059459	0.193	0.393	0.103	0.354	0	0	c5
GOBP_CELL_ADHESION	815	https://www.gsea-msigdb.org/gsea/msigdb/human/geneset/GOBP_CELL_ADHESION	0.44752	1.8802	0	0.012666	0.651	0.373	0.278	0.304	0.0072119	0	c5
GOBP_CELL_CELL_ADHESION	492	https://www.gsea-msigdb.org/gsea/msigdb/human/geneset/GOBP_CELL_CELL_ADHESION	0.4228	1.8009	0	0.019434	0.869	0.398	0.315	0.293	0.012909	0	c5
GOBP_CELL_CELL_ADHESION_VIA_PLASMA_MEMBRANE_ADHESION_MOLECULES	102	https://www.gsea-msigdb.org/gsea/msigdb/human/geneset/GOBP_CELL_CELL_ADHESION_VIA_PLASMA_MEMBRANE_ADHESION_MOLECULES	0.46755	1.9143	0	0.01036	0.514	0.324	0.24	0.249	0.0056569	0	c5
GOBP_CELL_CELL_SIGNALING	763	https://www.gsea-msigdb.org/gsea/msigdb/human/geneset/GOBP_CELL_CELL_SIGNALING	0.37981	1.8099	0	0.018948	0.854	0.387	0.367	0.274	0.012443	0	c5
GOBP_CELL_DIFFERENTIATION_INVOLVED_IN_KIDNEY_DEVELOPMENT	35	https://www.gsea-msigdb.org/gsea/msigdb/human/geneset/GOBP_CELL_DIFFERENTIATION_INVOLVED_IN_KIDNEY_DEVELOPMENT	0.6596	1.9166	0	0.010308	0.506	0.6	0.232	0.463	0.0053895	0	c5
GOBP_CELL_GROWTH	270	https://www.gsea-msigdb.org/gsea/msigdb/human/geneset/GOBP_CELL_GROWTH	0.37892	1.8172	0	0.01808	0.837	0.389	0.372	0.254	0.011694	0	c5
GOBP_CELL_JUNCTION_ASSEMBLY	221	https://www.gsea-msigdb.org/gsea/msigdb/human/geneset/GOBP_CELL_JUNCTION_ASSEMBLY	0.40934	1.7087	0	0.032367	0.986	0.285	0.23	0.226	0.024519	0	c5
GOBP_CELL_JUNCTION_ORGANIZATION	383	https://www.gsea-msigdb.org/gsea/msigdb/human/geneset/GOBP_CELL_JUNCTION_ORGANIZATION	0.39738	1.8123	0	0.018755	0.849	0.431	0.392	0.277	0.012088	0	c5
GOBP_CELL_MATURATION	87	https://www.gsea-msigdb.org/gsea/msigdb/human/geneset/GOBP_CELL_MATURATION	0.4188	1.7521	0	0.025459	0.958	0.241	0.17	0.203	0.018398	0	c5
GOBP_CELL_MORPHOGENESIS	478	https://www.gsea-msigdb.org/gsea/msigdb/human/geneset/GOBP_CELL_MORPHOGENESIS	0.35022	1.7068	0	0.032698	0.987	0.328	0.312	0.242	0.02469	0	c5
GOBP_CELL_MOTILITY	890	https://www.gsea-msigdb.org/gsea/msigdb/human/geneset/GOBP_CELL_MOTILITY	0.42528	1.9025	0	0.011195	0.564	0.374	0.31	0.295	0.0064122	0	c5
GOBP_CELL_PART_MORPHOGENESIS	330	https://www.gsea-msigdb.org/gsea/msigdb/human/geneset/GOBP_CELL_PART_MORPHOGENESIS	0.34099	1.6333	0	0.047753	0.999	0.385	0.381	0.25	0.037191	0	c5
GOBP_CELL_PROJECTION_ASSEMBLY	255	https://www.gsea-msigdb.org/gsea/msigdb/human/geneset/GOBP_CELL_PROJECTION_ASSEMBLY	0.34714	1.8013	0	0.019439	0.868	0.275	0.267	0.209	0.012892	0	c5
GOBP_CELL_PROJECTION_ORGANIZATION	712	https://www.gsea-msigdb.org/gsea/msigdb/human/geneset/GOBP_CELL_PROJECTION_ORGANIZATION	0.34022	1.7368	0	0.027625	0.974	0.275	0.27	0.223	0.020387	0	c5
GOBP_CELLULAR_CATABOLIC_PROCESS	801	https://www.gsea-msigdb.org/gsea/msigdb/human/geneset/GOBP_CELLULAR_CATABOLIC_PROCESS	0.41219	1.8655	0	0.013719	0.699	0.371	0.317	0.285	0.008142	0	c5
GOBP_CELLULAR_HOMEOSTASIS	406	https://www.gsea-msigdb.org/gsea/msigdb/human/geneset/GOBP_CELLULAR_HOMEOSTASIS	0.38677	1.8307	0	0.016532	0.801	0.318	0.286	0.241	0.010532	0	c5
GOBP_CELLULAR_LIPID_METABOLIC_PROCESS	497	https://www.gsea-msigdb.org/gsea/msigdb/human/geneset/GOBP_CELLULAR_LIPID_METABOLIC_PROCESS	0.433	1.7679	0	0.02328	0.932	0.386	0.311	0.286	0.016118	0	c5
GOBP_CELLULAR_PROCESS_INVOLVED_IN_REPRODUCTION_IN_MULTICELLULAR_ORGANISM	150	https://www.gsea-msigdb.org/gsea/msigdb/human/geneset/GOBP_CELLULAR_PROCESS_INVOLVED_IN_REPRODUCTION_IN_MULTICELLULAR_ORGANISM	0.44856	2.0141	0	0.0061431	0.186	0.307	0.243	0.237	0	0	c5
GOBP_CELLULAR_RESPONSE_TO_ABIOTIC_STIMULUS	178	https://www.gsea-msigdb.org/gsea/msigdb/human/geneset/GOBP_CELLULAR_RESPONSE_TO_ABIOTIC_STIMULUS	0.40161	1.8296	0	0.016708	0.805	0.36	0.32	0.251	0.01065	0	c5
GOBP_CELLULAR_RESPONSE_TO_ALCOHOL	62	https://www.gsea-msigdb.org/gsea/msigdb/human/geneset/GOBP_CELLULAR_RESPONSE_TO_ALCOHOL	0.46716	1.6937	0	0.034826	0.992	0.452	0.326	0.307	0.027036	0	c5
GOBP_CELLULAR_RESPONSE_TO_CHEMICAL_STRESS	184	https://www.gsea-msigdb.org/gsea/msigdb/human/geneset/GOBP_CELLULAR_RESPONSE_TO_CHEMICAL_STRESS	0.3877	1.6975	0	0.034189	0.99	0.473	0.414	0.284	0.025927	0	c5
GOBP_CELLULAR_RESPONSE_TO_EXTERNAL_STIMULUS	199	https://www.gsea-msigdb.org/gsea/msigdb/human/geneset/GOBP_CELLULAR_RESPONSE_TO_EXTERNAL_STIMULUS	0.40151	1.8381	0	0.015767	0.785	0.367	0.346	0.247	0.0097529	0	c5
GOBP_CELLULAR_RESPONSE_TO_EXTRACELLULAR_STIMULUS	157	https://www.gsea-msigdb.org/gsea/msigdb/human/geneset/GOBP_CELLULAR_RESPONSE_TO_EXTRACELLULAR_STIMULUS	0.39729	1.7956	0	0.020152	0.882	0.236	0.219	0.188	0.013613	0	c5
GOBP_CELLULAR_RESPONSE_TO_HORMONE_STIMULUS	337	https://www.gsea-msigdb.org/gsea/msigdb/human/geneset/GOBP_CELLULAR_RESPONSE_TO_HORMONE_STIMULUS	0.36997	1.6463	0	0.044469	0.999	0.362	0.354	0.246	0.034374	0	c5
GOBP_CELLULAR_RESPONSE_TO_INORGANIC_SUBSTANCE	126	https://www.gsea-msigdb.org/gsea/msigdb/human/geneset/GOBP_CELLULAR_RESPONSE_TO_INORGANIC_SUBSTANCE	0.51222	2.0955	0	0.0042528	0.058	0.429	0.284	0.312	0	0	c5
GOBP_CELLULAR_RESPONSE_TO_LIPID	334	https://www.gsea-msigdb.org/gsea/msigdb/human/geneset/GOBP_CELLULAR_RESPONSE_TO_LIPID	0.42429	1.8977	0	0.011399	0.593	0.401	0.33	0.282	0.0065658	0	c5
GOBP_CELLULAR_RESPONSE_TO_NITROGEN_COMPOUND	371	https://www.gsea-msigdb.org/gsea/msigdb/human/geneset/GOBP_CELLULAR_RESPONSE_TO_NITROGEN_COMPOUND	0.41657	1.9584	0	0.0077996	0.351	0.407	0.349	0.279	0	0	c5
GOBP_CELLULAR_RESPONSE_TO_ORGANIC_CYCLIC_COMPOUND	304	https://www.gsea-msigdb.org/gsea/msigdb/human/geneset/GOBP_CELLULAR_RESPONSE_TO_ORGANIC_CYCLIC_COMPOUND	0.39479	1.8026	0	0.019392	0.865	0.418	0.385	0.268	0.012806	0	c5
GOBP_CELLULAR_RESPONSE_TO_OXIDATIVE_STRESS	145	https://www.gsea-msigdb.org/gsea/msigdb/human/geneset/GOBP_CELLULAR_RESPONSE_TO_OXIDATIVE_STRESS	0.35802	1.5902	0	0.058054	1	0.407	0.38	0.257	0.04585	0	c5
GOBP_CELLULAR_RESPONSE_TO_OXYGEN_CONTAINING_COMPOUND	676	https://www.gsea-msigdb.org/gsea/msigdb/human/geneset/GOBP_CELLULAR_RESPONSE_TO_OXYGEN_CONTAINING_COMPOUND	0.40353	1.9286	0	0.0093856	0.465	0.41	0.355	0.292	0	0	c5
GOBP_CELLULAR_RESPONSE_TO_OXYGEN_LEVELS	96	https://www.gsea-msigdb.org/gsea/msigdb/human/geneset/GOBP_CELLULAR_RESPONSE_TO_OXYGEN_LEVELS	0.47083	1.81	0	0.01898	0.854	0.417	0.308	0.292	0.012466	0	c5
GOBP_CELLULAR_RESPONSE_TO_PEPTIDE	226	https://www.gsea-msigdb.org/gsea/msigdb/human/geneset/GOBP_CELLULAR_RESPONSE_TO_PEPTIDE	0.39961	1.8324	0	0.016294	0.796	0.274	0.223	0.22	0.010257	0	c5
GOBP_CELLULAR_RESPONSE_TO_PEPTIDE_HORMONE_STIMULUS	184	https://www.gsea-msigdb.org/gsea/msigdb/human/geneset/GOBP_CELLULAR_RESPONSE_TO_PEPTIDE_HORMONE_STIMULUS	0.39029	1.6914	0	0.035182	0.992	0.38	0.348	0.255	0.02723	0	c5
GOBP_CELLULAR_RESPONSE_TO_RETINOIC_ACID	29	https://www.gsea-msigdb.org/gsea/msigdb/human/geneset/GOBP_CELLULAR_RESPONSE_TO_RETINOIC_ACID	0.65176	2.0085	0	0.0057816	0.194	0.414	0.172	0.344	0	0	c5
GOBP_CELLULAR_RESPONSE_TO_STRESS	987	https://www.gsea-msigdb.org/gsea/msigdb/human/geneset/GOBP_CELLULAR_RESPONSE_TO_STRESS	0.33143	1.6256	0	0.049244	0.999	0.326	0.344	0.248	0.038778	0	c5
GOBP_CELLULAR_RESPONSE_TO_VITAMIN	17	https://www.gsea-msigdb.org/gsea/msigdb/human/geneset/GOBP_CELLULAR_RESPONSE_TO_VITAMIN	0.7015	1.8831	0	0.012349	0.644	0.412	0.109	0.368	0.0070524	0	c5
GOBP_CENTRAL_NERVOUS_SYSTEM_DEVELOPMENT	487	https://www.gsea-msigdb.org/gsea/msigdb/human/geneset/GOBP_CENTRAL_NERVOUS_SYSTEM_DEVELOPMENT	0.37509	1.8246	0	0.017379	0.82	0.448	0.415	0.281	0.011026	0	c5
GOBP_CHEMICAL_HOMEOSTASIS	525	https://www.gsea-msigdb.org/gsea/msigdb/human/geneset/GOBP_CHEMICAL_HOMEOSTASIS	0.43145	2.0235	0	0.0060528	0.158	0.349	0.286	0.269	0	0	c5
GOBP_CHLORIDE_TRANSPORT	54	https://www.gsea-msigdb.org/gsea/msigdb/human/geneset/GOBP_CHLORIDE_TRANSPORT	0.58428	2.0677	0	0.0055444	0.087	0.278	0.0919	0.254	0	0	c5
GOBP_CHOLESTEROL_EFFLUX	32	https://www.gsea-msigdb.org/gsea/msigdb/human/geneset/GOBP_CHOLESTEROL_EFFLUX	0.64246	1.9251	0	0.0095316	0.476	0.562	0.249	0.424	0	0	c5
GOBP_CIRCULATORY_SYSTEM_DEVELOPMENT	668	https://www.gsea-msigdb.org/gsea/msigdb/human/geneset/GOBP_CIRCULATORY_SYSTEM_DEVELOPMENT	0.40942	1.7721	0	0.02267	0.927	0.364	0.31	0.277	0.015848	0	c5
GOBP_CIRCULATORY_SYSTEM_PROCESS	340	https://www.gsea-msigdb.org/gsea/msigdb/human/geneset/GOBP_CIRCULATORY_SYSTEM_PROCESS	0.43936	1.8745	0	0.012804	0.672	0.329	0.233	0.265	0.0071315	0	c5
GOBP_COGNITION	157	https://www.gsea-msigdb.org/gsea/msigdb/human/geneset/GOBP_COGNITION	0.4153	1.8268	0	0.017069	0.812	0.293	0.232	0.23	0.01074	0	c5
GOBP_CONNECTIVE_TISSUE_DEVELOPMENT	153	https://www.gsea-msigdb.org/gsea/msigdb/human/geneset/GOBP_CONNECTIVE_TISSUE_DEVELOPMENT	0.44788	1.7889	0	0.021093	0.899	0.32	0.244	0.248	0.014576	0	c5
GOBP_CYTOSKELETON_ORGANIZATION	710	https://www.gsea-msigdb.org/gsea/msigdb/human/geneset/GOBP_CYTOSKELETON_ORGANIZATION	0.34017	1.6875	0	0.035861	0.993	0.489	0.475	0.285	0.027404	0	c5
GOBP_CYTOSOLIC_PATTERN_RECOGNITION_RECEPTOR_SIGNALING_PATHWAY	74	https://www.gsea-msigdb.org/gsea/msigdb/human/geneset/GOBP_CYTOSOLIC_PATTERN_RECOGNITION_RECEPTOR_SIGNALING_PATHWAY	0.45837	1.6904	0	0.035297	0.992	0.257	0.179	0.213	0.0272	0	c5
GOBP_DETECTION_OF_STIMULUS	85	https://www.gsea-msigdb.org/gsea/msigdb/human/geneset/GOBP_DETECTION_OF_STIMULUS	0.4308	1.8142	0	0.018506	0.846	0.365	0.263	0.272	0.011972	0	c5
GOBP_DEVELOPMENT_OF_PRIMARY_SEXUAL_CHARACTERISTICS	116	https://www.gsea-msigdb.org/gsea/msigdb/human/geneset/GOBP_DEVELOPMENT_OF_PRIMARY_SEXUAL_CHARACTERISTICS	0.41226	1.6846	0	0.036506	0.995	0.25	0.216	0.199	0.028012	0	c5
GOBP_DEVELOPMENTAL_GROWTH	345	https://www.gsea-msigdb.org/gsea/msigdb/human/geneset/GOBP_DEVELOPMENTAL_GROWTH	0.39309	1.7984	0	0.019627	0.875	0.377	0.358	0.254	0.013281	0	c5
GOBP_DEVELOPMENTAL_GROWTH_INVOLVED_IN_MORPHOGENESIS	123	https://www.gsea-msigdb.org/gsea/msigdb/human/geneset/GOBP_DEVELOPMENTAL_GROWTH_INVOLVED_IN_MORPHOGENESIS	0.42048	1.7323	0	0.028225	0.976	0.309	0.271	0.229	0.021008	0	c5
GOBP_DEVELOPMENTAL_MATURATION	162	https://www.gsea-msigdb.org/gsea/msigdb/human/geneset/GOBP_DEVELOPMENTAL_MATURATION	0.39655	1.8447	0	0.015069	0.765	0.222	0.172	0.188	0.0095564	0	c5
GOBP_DEVELOPMENTAL_PROCESS_INVOLVED_IN_REPRODUCTION	377	https://www.gsea-msigdb.org/gsea/msigdb/human/geneset/GOBP_DEVELOPMENTAL_PROCESS_INVOLVED_IN_REPRODUCTION	0.38902	1.8871	0	0.011963	0.632	0.263	0.248	0.208	0.006875	0	c5
GOBP_DICARBOXYLIC_ACID_TRANSPORT	57	https://www.gsea-msigdb.org/gsea/msigdb/human/geneset/GOBP_DICARBOXYLIC_ACID_TRANSPORT	0.56115	1.8337	0	0.016189	0.793	0.404	0.214	0.32	0.010246	0	c5
GOBP_DIGESTION	58	https://www.gsea-msigdb.org/gsea/msigdb/human/geneset/GOBP_DIGESTION	0.55665	1.9671	0	0.0072724	0.331	0.483	0.264	0.358	0	0	c5
GOBP_DIGESTIVE_SYSTEM_DEVELOPMENT	78	https://www.gsea-msigdb.org/gsea/msigdb/human/geneset/GOBP_DIGESTIVE_SYSTEM_DEVELOPMENT	0.49122	1.7383	0	0.027565	0.972	0.385	0.278	0.281	0.020605	0	c5
GOBP_DIGESTIVE_SYSTEM_PROCESS	51	https://www.gsea-msigdb.org/gsea/msigdb/human/geneset/GOBP_DIGESTIVE_SYSTEM_PROCESS	0.57413	1.9952	0	0.0063447	0.238	0.51	0.264	0.378	0	0	c5
GOBP_EAR_DEVELOPMENT	95	https://www.gsea-msigdb.org/gsea/msigdb/human/geneset/GOBP_EAR_DEVELOPMENT	0.44444	1.7522	0	0.025434	0.958	0.305	0.233	0.237	0.018391	0	c5
GOBP_EMBRYO_DEVELOPMENT	549	https://www.gsea-msigdb.org/gsea/msigdb/human/geneset/GOBP_EMBRYO_DEVELOPMENT	0.36546	1.7235	0	0.030208	0.983	0.291	0.273	0.23	0.022709	0	c5
GOBP_EMBRYO_DEVELOPMENT_ENDING_IN_BIRTH_OR_EGG_HATCHING	329	https://www.gsea-msigdb.org/gsea/msigdb/human/geneset/GOBP_EMBRYO_DEVELOPMENT_ENDING_IN_BIRTH_OR_EGG_HATCHING	0.35191	1.6279	0	0.048845	0.999	0.395	0.385	0.255	0.038049	0	c5
GOBP_EMBRYONIC_MORPHOGENESIS	308	https://www.gsea-msigdb.org/gsea/msigdb/human/geneset/GOBP_EMBRYONIC_MORPHOGENESIS	0.38045	1.5972	0	0.056296	1	0.269	0.237	0.215	0.043759	0	c5
GOBP_ENDOCRINE_SYSTEM_DEVELOPMENT	66	https://www.gsea-msigdb.org/gsea/msigdb/human/geneset/GOBP_ENDOCRINE_SYSTEM_DEVELOPMENT	0.44514	1.6511	0	0.043319	0.999	0.455	0.355	0.296	0.033365	0	c5
GOBP_ENDOCYTOSIS	388	https://www.gsea-msigdb.org/gsea/msigdb/human/geneset/GOBP_ENDOCYTOSIS	0.43241	1.7727	0	0.022756	0.926	0.33	0.258	0.259	0.015837	0	c5
GOBP_ENDOTHELIAL_CELL_APOPTOTIC_PROCESS	45	https://www.gsea-msigdb.org/gsea/msigdb/human/geneset/GOBP_ENDOTHELIAL_CELL_APOPTOTIC_PROCESS	0.53338	1.7564	0	0.02504	0.953	0.444	0.229	0.345	0.018222	0	c5
GOBP_ENDOTHELIAL_CELL_PROLIFERATION	98	https://www.gsea-msigdb.org/gsea/msigdb/human/geneset/GOBP_ENDOTHELIAL_CELL_PROLIFERATION	0.54077	1.9462	0	0.0084432	0.401	0.459	0.268	0.341	0	0	c5
GOBP_ENSHEATHMENT_OF_NEURONS	82	https://www.gsea-msigdb.org/gsea/msigdb/human/geneset/GOBP_ENSHEATHMENT_OF_NEURONS	0.42587	1.8598	0	0.014151	0.721	0.341	0.267	0.253	0.0084534	0	c5
GOBP_ENTRY_INTO_HOST	107	https://www.gsea-msigdb.org/gsea/msigdb/human/geneset/GOBP_ENTRY_INTO_HOST	0.43031	1.6256	0	0.049271	0.999	0.271	0.197	0.221	0.038802	0	c5
GOBP_EPITHELIAL_CELL_DIFFERENTIATION	344	https://www.gsea-msigdb.org/gsea/msigdb/human/geneset/GOBP_EPITHELIAL_CELL_DIFFERENTIATION	0.39262	1.6907	0	0.035259	0.992	0.334	0.286	0.251	0.027271	0	c5
GOBP_EPITHELIAL_CELL_DIFFERENTIATION_INVOLVED_IN_KIDNEY_DEVELOPMENT	31	https://www.gsea-msigdb.org/gsea/msigdb/human/geneset/GOBP_EPITHELIAL_CELL_DIFFERENTIATION_INVOLVED_IN_KIDNEY_DEVELOPMENT	0.6493	1.9	0	0.011265	0.577	0.581	0.232	0.448	0.0064934	0	c5
GOBP_EPITHELIAL_CELL_PROLIFERATION	251	https://www.gsea-msigdb.org/gsea/msigdb/human/geneset/GOBP_EPITHELIAL_CELL_PROLIFERATION	0.48239	2.0613	0	0.0056322	0.097	0.367	0.241	0.288	0	0	c5
GOBP_EPITHELIAL_TUBE_FORMATION	74	https://www.gsea-msigdb.org/gsea/msigdb/human/geneset/GOBP_EPITHELIAL_TUBE_FORMATION	0.46816	1.7812	0	0.021866	0.913	0.405	0.324	0.277	0.015112	0	c5
GOBP_EPITHELIAL_TUBE_MORPHOGENESIS	180	https://www.gsea-msigdb.org/gsea/msigdb/human/geneset/GOBP_EPITHELIAL_TUBE_MORPHOGENESIS	0.43005	1.7921	0	0.020772	0.894	0.3	0.233	0.236	0.014185	0	c5
GOBP_EPITHELIUM_DEVELOPMENT	594	https://www.gsea-msigdb.org/gsea/msigdb/human/geneset/GOBP_EPITHELIUM_DEVELOPMENT	0.40623	1.8654	0	0.013664	0.699	0.316	0.275	0.25	0.0081008	0	c5
GOBP_ERK1_AND_ERK2_CASCADE	203	https://www.gsea-msigdb.org/gsea/msigdb/human/geneset/GOBP_ERK1_AND_ERK2_CASCADE	0.46959	1.8005	0	0.019427	0.869	0.315	0.2	0.26	0.013048	0	c5
GOBP_ESTABLISHMENT_OF_PROTEIN_LOCALIZATION	807	https://www.gsea-msigdb.org/gsea/msigdb/human/geneset/GOBP_ESTABLISHMENT_OF_PROTEIN_LOCALIZATION	0.34185	1.5955	0	0.056638	1	0.45	0.451	0.278	0.044367	0	c5
GOBP_EXCRETION	18	https://www.gsea-msigdb.org/gsea/msigdb/human/geneset/GOBP_EXCRETION	0.66876	1.8918	0	0.011791	0.614	0.333	0.0881	0.305	0.0068266	0	c5
GOBP_EXECUTION_PHASE_OF_APOPTOSIS	30	https://www.gsea-msigdb.org/gsea/msigdb/human/geneset/GOBP_EXECUTION_PHASE_OF_APOPTOSIS	0.50471	1.7567	0	0.025023	0.953	0.5	0.316	0.344	0.017931	0	c5
GOBP_EXPORT_FROM_CELL	424	https://www.gsea-msigdb.org/gsea/msigdb/human/geneset/GOBP_EXPORT_FROM_CELL	0.42852	1.9532	0	0.0082085	0.378	0.476	0.362	0.323	0	0	c5
GOBP_FATTY_ACID_TRANSPORT	65	https://www.gsea-msigdb.org/gsea/msigdb/human/geneset/GOBP_FATTY_ACID_TRANSPORT	0.52035	1.9365	0	0.0090197	0.444	0.292	0.143	0.253	0	0	c5
GOBP_FEMALE_GAMETE_GENERATION	53	https://www.gsea-msigdb.org/gsea/msigdb/human/geneset/GOBP_FEMALE_GAMETE_GENERATION	0.56805	1.8979	0	0.0114	0.59	0.415	0.243	0.316	0.0065721	0	c5
GOBP_FEMALE_SEX_DIFFERENTIATION	63	https://www.gsea-msigdb.org/gsea/msigdb/human/geneset/GOBP_FEMALE_SEX_DIFFERENTIATION	0.49816	1.823	0	0.017612	0.823	0.492	0.34	0.328	0.011233	0	c5
GOBP_FIBROBLAST_PROLIFERATION	58	https://www.gsea-msigdb.org/gsea/msigdb/human/geneset/GOBP_FIBROBLAST_PROLIFERATION	0.49732	1.7116	0	0.031959	0.986	0.466	0.289	0.334	0.024352	0	c5
GOBP_FOREBRAIN_DEVELOPMENT	190	https://www.gsea-msigdb.org/gsea/msigdb/human/geneset/GOBP_FOREBRAIN_DEVELOPMENT	0.38947	1.79	0	0.020995	0.896	0.263	0.212	0.213	0.014396	0	c5
GOBP_G_PROTEIN_COUPLED_RECEPTOR_SIGNALING_PATHWAY	321	https://www.gsea-msigdb.org/gsea/msigdb/human/geneset/GOBP_G_PROTEIN_COUPLED_RECEPTOR_SIGNALING_PATHWAY	0.42072	1.7382	0	0.027519	0.972	0.408	0.319	0.291	0.020558	0	c5
GOBP_GAMETE_GENERATION	265	https://www.gsea-msigdb.org/gsea/msigdb/human/geneset/GOBP_GAMETE_GENERATION	0.37968	1.8643	0	0.013796	0.703	0.245	0.245	0.192	0.0081949	0	c5
GOBP_GENERATION_OF_NEURONS	657	https://www.gsea-msigdb.org/gsea/msigdb/human/geneset/GOBP_GENERATION_OF_NEURONS	0.35322	1.7254	0	0.029693	0.981	0.282	0.27	0.226	0.022137	0	c5
GOBP_GLAND_DEVELOPMENT	252	https://www.gsea-msigdb.org/gsea/msigdb/human/geneset/GOBP_GLAND_DEVELOPMENT	0.50068	2.1284	0	0.0038351	0.04	0.357	0.23	0.285	0	0	c5
GOBP_GLUCOSE_METABOLIC_PROCESS	108	https://www.gsea-msigdb.org/gsea/msigdb/human/geneset/GOBP_GLUCOSE_METABOLIC_PROCESS	0.51635	1.8772	0	0.012792	0.661	0.426	0.262	0.319	0.0070937	0	c5
GOBP_GLYCEROLIPID_BIOSYNTHETIC_PROCESS	114	https://www.gsea-msigdb.org/gsea/msigdb/human/geneset/GOBP_GLYCEROLIPID_BIOSYNTHETIC_PROCESS	0.41783	1.766	0	0.023577	0.937	0.307	0.249	0.234	0.016263	0	c5
GOBP_GLYCEROLIPID_METABOLIC_PROCESS	178	https://www.gsea-msigdb.org/gsea/msigdb/human/geneset/GOBP_GLYCEROLIPID_METABOLIC_PROCESS	0.40873	1.8368	0	0.015858	0.786	0.331	0.283	0.244	0.0099877	0	c5
GOBP_GLYCOLYTIC_PROCESS	56	https://www.gsea-msigdb.org/gsea/msigdb/human/geneset/GOBP_GLYCOLYTIC_PROCESS	0.51059	1.8067	0	0.019122	0.86	0.357	0.226	0.279	0.012782	0	c5
GOBP_GROWTH	494	https://www.gsea-msigdb.org/gsea/msigdb/human/geneset/GOBP_GROWTH	0.40383	1.9101	0	0.010794	0.528	0.31	0.271	0.243	0.0060112	0	c5
GOBP_HEAD_DEVELOPMENT	357	https://www.gsea-msigdb.org/gsea/msigdb/human/geneset/GOBP_HEAD_DEVELOPMENT	0.3964	1.8625	0	0.013691	0.705	0.468	0.415	0.288	0.0083429	0	c5
GOBP_HEMATOPOIETIC_PROGENITOR_CELL_DIFFERENTIATION	71	https://www.gsea-msigdb.org/gsea/msigdb/human/geneset/GOBP_HEMATOPOIETIC_PROGENITOR_CELL_DIFFERENTIATION	0.45369	1.911	0	0.010695	0.524	0.282	0.226	0.22	0.0058923	0	c5
GOBP_HEMOSTASIS	147	https://www.gsea-msigdb.org/gsea/msigdb/human/geneset/GOBP_HEMOSTASIS	0.48333	1.9149	0	0.010318	0.512	0.381	0.248	0.293	0.0056215	0	c5
GOBP_HEPATICOBILIARY_SYSTEM_DEVELOPMENT	91	https://www.gsea-msigdb.org/gsea/msigdb/human/geneset/GOBP_HEPATICOBILIARY_SYSTEM_DEVELOPMENT	0.47937	1.8764	0	0.012807	0.663	0.396	0.263	0.295	0.0070627	0	c5
GOBP_HETEROCYCLE_CATABOLIC_PROCESS	233	https://www.gsea-msigdb.org/gsea/msigdb/human/geneset/GOBP_HETEROCYCLE_CATABOLIC_PROCESS	0.39073	1.8567	0	0.014551	0.733	0.416	0.365	0.273	0.0086565	0	c5
GOBP_HOMEOSTASIS_OF_NUMBER_OF_CELLS	180	https://www.gsea-msigdb.org/gsea/msigdb/human/geneset/GOBP_HOMEOSTASIS_OF_NUMBER_OF_CELLS	0.4045	1.7044	0	0.032976	0.987	0.528	0.429	0.309	0.025308	0	c5
GOBP_HOMEOSTATIC_PROCESS	885	https://www.gsea-msigdb.org/gsea/msigdb/human/geneset/GOBP_HOMEOSTATIC_PROCESS	0.41318	2.0141	0	0.0060778	0.186	0.341	0.286	0.278	0	0	c5
GOBP_HORMONE_TRANSPORT	158	https://www.gsea-msigdb.org/gsea/msigdb/human/geneset/GOBP_HORMONE_TRANSPORT	0.45244	1.8308	0	0.016548	0.8	0.386	0.271	0.288	0.010555	0	c5
GOBP_HYALURONAN_METABOLIC_PROCESS	21	https://www.gsea-msigdb.org/gsea/msigdb/human/geneset/GOBP_HYALURONAN_METABOLIC_PROCESS	0.656	1.912	0	0.010602	0.521	0.238	0.058	0.225	0.0058575	0	c5
GOBP_ICOSANOID_METABOLIC_PROCESS	64	https://www.gsea-msigdb.org/gsea/msigdb/human/geneset/GOBP_ICOSANOID_METABOLIC_PROCESS	0.52681	1.8801	0	0.012602	0.651	0.234	0.0743	0.219	0.0071672	0	c5
GOBP_IMPORT_ACROSS_PLASMA_MEMBRANE	97	https://www.gsea-msigdb.org/gsea/msigdb/human/geneset/GOBP_IMPORT_ACROSS_PLASMA_MEMBRANE	0.46363	1.6919	0	0.035149	0.992	0.423	0.311	0.295	0.027091	0	c5
GOBP_IMPORT_INTO_CELL	485	https://www.gsea-msigdb.org/gsea/msigdb/human/geneset/GOBP_IMPORT_INTO_CELL	0.44125	1.98	0	0.0067906	0.291	0.367	0.289	0.28	0	0	c5
GOBP_INFLAMMATORY_RESPONSE	481	https://www.gsea-msigdb.org/gsea/msigdb/human/geneset/GOBP_INFLAMMATORY_RESPONSE	0.47212	1.7826	0	0.021796	0.911	0.399	0.274	0.311	0.014909	0	c5
GOBP_INNATE_IMMUNE_RESPONSE_ACTIVATING_CELL_SURFACE_RECEPTOR_SIGNALING_PATHWAY	50	https://www.gsea-msigdb.org/gsea/msigdb/human/geneset/GOBP_INNATE_IMMUNE_RESPONSE_ACTIVATING_CELL_SURFACE_RECEPTOR_SIGNALING_PATHWAY	0.56526	1.7863	0	0.021429	0.904	0.48	0.249	0.363	0.014697	0	c5
GOBP_INORGANIC_ANION_TRANSMEMBRANE_TRANSPORT	59	https://www.gsea-msigdb.org/gsea/msigdb/human/geneset/GOBP_INORGANIC_ANION_TRANSMEMBRANE_TRANSPORT	0.62439	2.018	0	0.0060726	0.172	0.305	0.0878	0.281	0	0	c5
GOBP_INORGANIC_ANION_TRANSPORT	83	https://www.gsea-msigdb.org/gsea/msigdb/human/geneset/GOBP_INORGANIC_ANION_TRANSPORT	0.58555	2.0148	0	0.0061763	0.183	0.361	0.153	0.31	0	0	c5
GOBP_INORGANIC_ION_HOMEOSTASIS	275	https://www.gsea-msigdb.org/gsea/msigdb/human/geneset/GOBP_INORGANIC_ION_HOMEOSTASIS	0.44456	2.0223	0	0.0061297	0.161	0.375	0.286	0.278	0	0	c5
GOBP_INSULIN_SECRETION	90	https://www.gsea-msigdb.org/gsea/msigdb/human/geneset/GOBP_INSULIN_SECRETION	0.45187	1.7583	0	0.024727	0.952	0.367	0.271	0.271	0.017393	0	c5
GOBP_INTRACELLULAR_RECEPTOR_SIGNALING_PATHWAY	194	https://www.gsea-msigdb.org/gsea/msigdb/human/geneset/GOBP_INTRACELLULAR_RECEPTOR_SIGNALING_PATHWAY	0.37397	1.7562	0	0.025	0.953	0.33	0.334	0.226	0.018278	0	c5
GOBP_JNK_CASCADE	98	https://www.gsea-msigdb.org/gsea/msigdb/human/geneset/GOBP_JNK_CASCADE	0.40222	1.6375	0	0.046495	0.999	0.306	0.271	0.226	0.036359	0	c5
GOBP_KIDNEY_EPITHELIUM_DEVELOPMENT	90	https://www.gsea-msigdb.org/gsea/msigdb/human/geneset/GOBP_KIDNEY_EPITHELIUM_DEVELOPMENT	0.61115	1.8517	0	0.014665	0.749	0.444	0.211	0.355	0.0089986	0	c5
GOBP_KIDNEY_MORPHOGENESIS	54	https://www.gsea-msigdb.org/gsea/msigdb/human/geneset/GOBP_KIDNEY_MORPHOGENESIS	0.57954	1.88	0	0.012568	0.651	0.37	0.211	0.294	0.0071451	0	c5
GOBP_LACTATION	23	https://www.gsea-msigdb.org/gsea/msigdb/human/geneset/GOBP_LACTATION	0.61773	2.0109	0	0.0059711	0.191	0.391	0.162	0.329	0	0	c5
GOBP_LAMELLIPODIUM_ASSEMBLY	38	https://www.gsea-msigdb.org/gsea/msigdb/human/geneset/GOBP_LAMELLIPODIUM_ASSEMBLY	0.53166	1.9735	0	0.0070736	0.313	0.368	0.206	0.294	0	0	c5
GOBP_LIPID_BIOSYNTHETIC_PROCESS	368	https://www.gsea-msigdb.org/gsea/msigdb/human/geneset/GOBP_LIPID_BIOSYNTHETIC_PROCESS	0.38791	1.7359	0	0.02772	0.974	0.353	0.318	0.254	0.020741	0	c5
GOBP_LIPID_HOMEOSTASIS	96	https://www.gsea-msigdb.org/gsea/msigdb/human/geneset/GOBP_LIPID_HOMEOSTASIS	0.49964	1.9102	0	0.010824	0.527	0.312	0.179	0.26	0.0060325	0	c5
GOBP_LIPID_LOCALIZATION	246	https://www.gsea-msigdb.org/gsea/msigdb/human/geneset/GOBP_LIPID_LOCALIZATION	0.48743	2.2333	0	0.0016367	0.008	0.358	0.249	0.278	0	0	c5
GOBP_LIPID_METABOLIC_PROCESS	700	https://www.gsea-msigdb.org/gsea/msigdb/human/geneset/GOBP_LIPID_METABOLIC_PROCESS	0.43666	1.8217	0	0.017696	0.826	0.379	0.31	0.29	0.011382	0	c5
GOBP_LOCALIZATION_WITHIN_MEMBRANE	333	https://www.gsea-msigdb.org/gsea/msigdb/human/geneset/GOBP_LOCALIZATION_WITHIN_MEMBRANE	0.36382	1.6679	0	0.039533	0.998	0.477	0.461	0.27	0.030345	0	c5
GOBP_LOCOMOTION	701	https://www.gsea-msigdb.org/gsea/msigdb/human/geneset/GOBP_LOCOMOTION	0.43424	1.8974	0	0.011389	0.594	0.392	0.312	0.3	0.0065624	0	c5
GOBP_MAINTENANCE_OF_LOCATION	203	https://www.gsea-msigdb.org/gsea/msigdb/human/geneset/GOBP_MAINTENANCE_OF_LOCATION	0.39413	1.6116	0	0.052772	1	0.246	0.19	0.205	0.041075	0	c5
GOBP_MALE_SEX_DIFFERENTIATION	92	https://www.gsea-msigdb.org/gsea/msigdb/human/geneset/GOBP_MALE_SEX_DIFFERENTIATION	0.41386	1.7098	0	0.032322	0.986	0.424	0.389	0.263	0.024697	0	c5
GOBP_MAMMARY_GLAND_DEVELOPMENT	77	https://www.gsea-msigdb.org/gsea/msigdb/human/geneset/GOBP_MAMMARY_GLAND_DEVELOPMENT	0.48403	1.8637	0	0.013727	0.704	0.286	0.191	0.234	0.0083225	0	c5
GOBP_MAPK_CASCADE	436	https://www.gsea-msigdb.org/gsea/msigdb/human/geneset/GOBP_MAPK_CASCADE	0.4022	1.7177	0	0.031395	0.986	0.333	0.281	0.255	0.023775	0	c5
GOBP_MEMBRANE_ORGANIZATION	387	https://www.gsea-msigdb.org/gsea/msigdb/human/geneset/GOBP_MEMBRANE_ORGANIZATION	0.4008	1.7893	0	0.021074	0.898	0.31	0.273	0.239	0.014409	0	c5
GOBP_MONOATOMIC_ANION_TRANSPORT	88	https://www.gsea-msigdb.org/gsea/msigdb/human/geneset/GOBP_MONOATOMIC_ANION_TRANSPORT	0.51279	1.8992	0	0.011326	0.584	0.364	0.225	0.285	0.0065626	0	c5
GOBP_MONOATOMIC_CATION_TRANSMEMBRANE_TRANSPORT	356	https://www.gsea-msigdb.org/gsea/msigdb/human/geneset/GOBP_MONOATOMIC_CATION_TRANSMEMBRANE_TRANSPORT	0.38348	1.739	0	0.027496	0.972	0.348	0.309	0.253	0.020566	0	c5
GOBP_MONOATOMIC_CATION_TRANSPORT	442	https://www.gsea-msigdb.org/gsea/msigdb/human/geneset/GOBP_MONOATOMIC_CATION_TRANSPORT	0.41389	1.8749	0	0.012848	0.671	0.364	0.309	0.268	0.0071301	0	c5
GOBP_MONOATOMIC_ION_HOMEOSTASIS	308	https://www.gsea-msigdb.org/gsea/msigdb/human/geneset/GOBP_MONOATOMIC_ION_HOMEOSTASIS	0.43835	1.9691	0	0.0072424	0.325	0.364	0.286	0.272	0	0	c5
GOBP_MONOATOMIC_ION_TRANSMEMBRANE_TRANSPORT	420	https://www.gsea-msigdb.org/gsea/msigdb/human/geneset/GOBP_MONOATOMIC_ION_TRANSMEMBRANE_TRANSPORT	0.40301	1.8731	0	0.012875	0.679	0.362	0.315	0.264	0.0073273	0	c5
GOBP_MONOATOMIC_ION_TRANSPORT	521	https://www.gsea-msigdb.org/gsea/msigdb/human/geneset/GOBP_MONOATOMIC_ION_TRANSPORT	0.43206	1.9778	0	0.0067292	0.302	0.382	0.315	0.282	0	0	c5
GOBP_MONOCARBOXYLIC_ACID_BIOSYNTHETIC_PROCESS	126	https://www.gsea-msigdb.org/gsea/msigdb/human/geneset/GOBP_MONOCARBOXYLIC_ACID_BIOSYNTHETIC_PROCESS	0.42442	1.7728	0	0.022769	0.926	0.302	0.249	0.231	0.015831	0	c5
GOBP_MONOCARBOXYLIC_ACID_METABOLIC_PROCESS	353	https://www.gsea-msigdb.org/gsea/msigdb/human/geneset/GOBP_MONOCARBOXYLIC_ACID_METABOLIC_PROCESS	0.48783	1.8328	0	0.016271	0.796	0.422	0.284	0.318	0.01024	0	c5
GOBP_MONOCARBOXYLIC_ACID_TRANSPORT	95	https://www.gsea-msigdb.org/gsea/msigdb/human/geneset/GOBP_MONOCARBOXYLIC_ACID_TRANSPORT	0.5532	2.0652	0	0.0053596	0.09	0.326	0.143	0.283	0	0	c5
GOBP_MONOSACCHARIDE_METABOLIC_PROCESS	145	https://www.gsea-msigdb.org/gsea/msigdb/human/geneset/GOBP_MONOSACCHARIDE_METABOLIC_PROCESS	0.491	1.944	0	0.0084609	0.407	0.407	0.262	0.307	0	0	c5
GOBP_MORPHOGENESIS_OF_A_BRANCHING_STRUCTURE	124	https://www.gsea-msigdb.org/gsea/msigdb/human/geneset/GOBP_MORPHOGENESIS_OF_A_BRANCHING_STRUCTURE	0.45179	1.6506	0	0.043332	0.999	0.355	0.271	0.263	0.033461	0	c5
GOBP_MORPHOGENESIS_OF_AN_EPITHELIUM	276	https://www.gsea-msigdb.org/gsea/msigdb/human/geneset/GOBP_MORPHOGENESIS_OF_AN_EPITHELIUM	0.42387	1.8193	0	0.017945	0.831	0.322	0.273	0.244	0.011486	0	c5
GOBP_MORPHOGENESIS_OF_EMBRYONIC_EPITHELIUM	80	https://www.gsea-msigdb.org/gsea/msigdb/human/geneset/GOBP_MORPHOGENESIS_OF_EMBRYONIC_EPITHELIUM	0.47219	1.8517	0	0.014633	0.749	0.425	0.324	0.291	0.0089766	0	c5
GOBP_MULTICELLULAR_ORGANISM_REPRODUCTION	338	https://www.gsea-msigdb.org/gsea/msigdb/human/geneset/GOBP_MULTICELLULAR_ORGANISM_REPRODUCTION	0.37683	1.8967	0	0.011446	0.598	0.249	0.248	0.196	0.0065533	0	c5
GOBP_MULTICELLULAR_ORGANISMAL_LEVEL_HOMEOSTASIS	454	https://www.gsea-msigdb.org/gsea/msigdb/human/geneset/GOBP_MULTICELLULAR_ORGANISMAL_LEVEL_HOMEOSTASIS	0.4211	2.0099	0	0.0059569	0.194	0.401	0.334	0.285	0	0	c5
GOBP_MYELOID_CELL_DIFFERENTIATION	237	https://www.gsea-msigdb.org/gsea/msigdb/human/geneset/GOBP_MYELOID_CELL_DIFFERENTIATION	0.42564	1.6992	0	0.034068	0.99	0.359	0.286	0.265	0.026021	0	c5
GOBP_MYELOID_CELL_HOMEOSTASIS	104	https://www.gsea-msigdb.org/gsea/msigdb/human/geneset/GOBP_MYELOID_CELL_HOMEOSTASIS	0.42148	1.8451	0	0.015033	0.765	0.433	0.336	0.291	0.0095785	0	c5
GOBP_MYELOID_LEUKOCYTE_ACTIVATION	151	https://www.gsea-msigdb.org/gsea/msigdb/human/geneset/GOBP_MYELOID_LEUKOCYTE_ACTIVATION	0.51695	1.8005	0	0.019409	0.87	0.483	0.273	0.359	0.013026	0	c5
GOBP_NEGATIVE_REGULATION_OF_CATALYTIC_ACTIVITY	243	https://www.gsea-msigdb.org/gsea/msigdb/human/geneset/GOBP_NEGATIVE_REGULATION_OF_CATALYTIC_ACTIVITY	0.40091	1.6692	0	0.039231	0.996	0.3	0.259	0.231	0.029914	0	c5
GOBP_NEGATIVE_REGULATION_OF_CELL_ADHESION	184	https://www.gsea-msigdb.org/gsea/msigdb/human/geneset/GOBP_NEGATIVE_REGULATION_OF_CELL_ADHESION	0.48462	1.8283	0	0.016926	0.809	0.467	0.315	0.329	0.010706	0	c5
GOBP_NEGATIVE_REGULATION_OF_CELL_CELL_ADHESION	111	https://www.gsea-msigdb.org/gsea/msigdb/human/geneset/GOBP_NEGATIVE_REGULATION_OF_CELL_CELL_ADHESION	0.46702	1.7517	0	0.025463	0.958	0.586	0.408	0.352	0.01865	0	c5
GOBP_NEGATIVE_REGULATION_OF_CELL_DEVELOPMENT	145	https://www.gsea-msigdb.org/gsea/msigdb/human/geneset/GOBP_NEGATIVE_REGULATION_OF_CELL_DEVELOPMENT	0.39651	1.697	0	0.03433	0.99	0.352	0.327	0.242	0.026129	0	c5
GOBP_NEGATIVE_REGULATION_OF_CELL_DIFFERENTIATION	332	https://www.gsea-msigdb.org/gsea/msigdb/human/geneset/GOBP_NEGATIVE_REGULATION_OF_CELL_DIFFERENTIATION	0.37625	1.677	0	0.038098	0.996	0.377	0.372	0.248	0.029216	0	c5
GOBP_NEGATIVE_REGULATION_OF_CELL_GROWTH	115	https://www.gsea-msigdb.org/gsea/msigdb/human/geneset/GOBP_NEGATIVE_REGULATION_OF_CELL_GROWTH	0.40409	1.7532	0	0.0252	0.958	0.452	0.398	0.277	0.018254	0	c5
GOBP_NEGATIVE_REGULATION_OF_CELL_POPULATION_PROLIFERATION	487	https://www.gsea-msigdb.org/gsea/msigdb/human/geneset/GOBP_NEGATIVE_REGULATION_OF_CELL_POPULATION_PROLIFERATION	0.44392	2.0695	0	0.005573	0.086	0.441	0.355	0.306	0	0	c5
GOBP_NEGATIVE_REGULATION_OF_CELL_PROJECTION_ORGANIZATION	103	https://www.gsea-msigdb.org/gsea/msigdb/human/geneset/GOBP_NEGATIVE_REGULATION_OF_CELL_PROJECTION_ORGANIZATION	0.40748	1.7115	0	0.031948	0.986	0.34	0.321	0.234	0.024328	0	c5
GOBP_NEGATIVE_REGULATION_OF_CELLULAR_COMPONENT_ORGANIZATION	376	https://www.gsea-msigdb.org/gsea/msigdb/human/geneset/GOBP_NEGATIVE_REGULATION_OF_CELLULAR_COMPONENT_ORGANIZATION	0.33843	1.6896	0	0.035524	0.992	0.298	0.302	0.219	0.027344	0	c5
GOBP_NEGATIVE_REGULATION_OF_CHEMOTAXIS	42	https://www.gsea-msigdb.org/gsea/msigdb/human/geneset/GOBP_NEGATIVE_REGULATION_OF_CHEMOTAXIS	0.5351	1.8585	0	0.014298	0.725	0.619	0.372	0.391	0.0085689	0	c5
GOBP_NEGATIVE_REGULATION_OF_DEVELOPMENTAL_PROCESS	461	https://www.gsea-msigdb.org/gsea/msigdb/human/geneset/GOBP_NEGATIVE_REGULATION_OF_DEVELOPMENTAL_PROCESS	0.41582	1.8557	0	0.014628	0.734	0.278	0.23	0.229	0.0087155	0	c5
GOBP_NEGATIVE_REGULATION_OF_ENDOTHELIAL_CELL_PROLIFERATION	24	https://www.gsea-msigdb.org/gsea/msigdb/human/geneset/GOBP_NEGATIVE_REGULATION_OF_ENDOTHELIAL_CELL_PROLIFERATION	0.63568	1.7722	0	0.02268	0.927	0.417	0.144	0.358	0.01582	0	c5
GOBP_NEGATIVE_REGULATION_OF_EPITHELIAL_CELL_MIGRATION	46	https://www.gsea-msigdb.org/gsea/msigdb/human/geneset/GOBP_NEGATIVE_REGULATION_OF_EPITHELIAL_CELL_MIGRATION	0.54993	1.9506	0	0.0081851	0.384	0.391	0.227	0.304	0	0	c5
GOBP_NEGATIVE_REGULATION_OF_EPITHELIAL_CELL_PROLIFERATION	73	https://www.gsea-msigdb.org/gsea/msigdb/human/geneset/GOBP_NEGATIVE_REGULATION_OF_EPITHELIAL_CELL_PROLIFERATION	0.59349	2.1909	0	0.0026627	0.018	0.37	0.158	0.315	0	0	c5
GOBP_NEGATIVE_REGULATION_OF_GROWTH	144	https://www.gsea-msigdb.org/gsea/msigdb/human/geneset/GOBP_NEGATIVE_REGULATION_OF_GROWTH	0.43786	1.8753	0	0.012787	0.669	0.451	0.355	0.297	0.0070447	0	c5
GOBP_NEGATIVE_REGULATION_OF_HYDROLASE_ACTIVITY	112	https://www.gsea-msigdb.org/gsea/msigdb/human/geneset/GOBP_NEGATIVE_REGULATION_OF_HYDROLASE_ACTIVITY	0.47629	1.8504	0	0.014698	0.754	0.366	0.248	0.28	0.0090193	0	c5
GOBP_NEGATIVE_REGULATION_OF_LIPID_LOCALIZATION	29	https://www.gsea-msigdb.org/gsea/msigdb/human/geneset/GOBP_NEGATIVE_REGULATION_OF_LIPID_LOCALIZATION	0.55608	1.7944	0	0.020318	0.884	0.241	0.106	0.217	0.013749	0	c5
GOBP_NEGATIVE_REGULATION_OF_LOCOMOTION	205	https://www.gsea-msigdb.org/gsea/msigdb/human/geneset/GOBP_NEGATIVE_REGULATION_OF_LOCOMOTION	0.43983	1.8375	0	0.01578	0.785	0.39	0.322	0.272	0.0097886	0	c5
GOBP_NEGATIVE_REGULATION_OF_MOLECULAR_FUNCTION	386	https://www.gsea-msigdb.org/gsea/msigdb/human/geneset/GOBP_NEGATIVE_REGULATION_OF_MOLECULAR_FUNCTION	0.37502	1.6769	0	0.038144	0.996	0.453	0.413	0.281	0.029193	0	c5
GOBP_NEGATIVE_REGULATION_OF_MULTICELLULAR_ORGANISMAL_PROCESS	623	https://www.gsea-msigdb.org/gsea/msigdb/human/geneset/GOBP_NEGATIVE_REGULATION_OF_MULTICELLULAR_ORGANISMAL_PROCESS	0.44188	1.9368	0	0.009037	0.442	0.347	0.26	0.281	0	0	c5
GOBP_NEGATIVE_REGULATION_OF_PEPTIDASE_ACTIVITY	70	https://www.gsea-msigdb.org/gsea/msigdb/human/geneset/GOBP_NEGATIVE_REGULATION_OF_PEPTIDASE_ACTIVITY	0.50674	1.8293	0	0.016764	0.806	0.386	0.244	0.294	0.010723	0	c5
GOBP_NEGATIVE_REGULATION_OF_PEPTIDYL_TYROSINE_PHOSPHORYLATION	28	https://www.gsea-msigdb.org/gsea/msigdb/human/geneset/GOBP_NEGATIVE_REGULATION_OF_PEPTIDYL_TYROSINE_PHOSPHORYLATION	0.53004	1.7847	0	0.021557	0.907	0.179	0.0412	0.172	0.014635	0	c5
GOBP_NEGATIVE_REGULATION_OF_PHOSPHORUS_METABOLIC_PROCESS	211	https://www.gsea-msigdb.org/gsea/msigdb/human/geneset/GOBP_NEGATIVE_REGULATION_OF_PHOSPHORUS_METABOLIC_PROCESS	0.40603	1.6866	0	0.036033	0.993	0.322	0.286	0.237	0.027599	0	c5
GOBP_NEGATIVE_REGULATION_OF_PHOSPHORYLATION	181	https://www.gsea-msigdb.org/gsea/msigdb/human/geneset/GOBP_NEGATIVE_REGULATION_OF_PHOSPHORYLATION	0.40068	1.6476	0	0.04395	0.999	0.254	0.214	0.205	0.034177	0	c5
GOBP_NEGATIVE_REGULATION_OF_PROGRAMMED_CELL_DEATH	503	https://www.gsea-msigdb.org/gsea/msigdb/human/geneset/GOBP_NEGATIVE_REGULATION_OF_PROGRAMMED_CELL_DEATH	0.42025	1.8851	0	0.012026	0.637	0.396	0.324	0.288	0.0069289	0	c5
GOBP_NEGATIVE_REGULATION_OF_PROTEIN_LOCALIZATION	102	https://www.gsea-msigdb.org/gsea/msigdb/human/geneset/GOBP_NEGATIVE_REGULATION_OF_PROTEIN_LOCALIZATION	0.36517	1.5653	0	0.065896	1	0.304	0.298	0.217	0.052412	0	c5
GOBP_NEGATIVE_REGULATION_OF_PROTEIN_METABOLIC_PROCESS	463	https://www.gsea-msigdb.org/gsea/msigdb/human/geneset/GOBP_NEGATIVE_REGULATION_OF_PROTEIN_METABOLIC_PROCESS	0.38543	1.6369	0	0.046701	0.999	0.33	0.31	0.244	0.036396	0	c5
GOBP_NEGATIVE_REGULATION_OF_PROTEOLYSIS	108	https://www.gsea-msigdb.org/gsea/msigdb/human/geneset/GOBP_NEGATIVE_REGULATION_OF_PROTEOLYSIS	0.46918	1.7604	0	0.024531	0.948	0.352	0.249	0.268	0.017415	0	c5
GOBP_NEGATIVE_REGULATION_OF_REPRODUCTIVE_PROCESS	34	https://www.gsea-msigdb.org/gsea/msigdb/human/geneset/GOBP_NEGATIVE_REGULATION_OF_REPRODUCTIVE_PROCESS	0.57855	1.8033	0	0.019351	0.864	0.471	0.243	0.358	0.012816	0	c5
GOBP_NEGATIVE_REGULATION_OF_RESPONSE_TO_EXTERNAL_STIMULUS	251	https://www.gsea-msigdb.org/gsea/msigdb/human/geneset/GOBP_NEGATIVE_REGULATION_OF_RESPONSE_TO_EXTERNAL_STIMULUS	0.45742	1.9354	0	0.009071	0.448	0.494	0.367	0.324	0	0	c5
GOBP_NEGATIVE_REGULATION_OF_RESPONSE_TO_STIMULUS	856	https://www.gsea-msigdb.org/gsea/msigdb/human/geneset/GOBP_NEGATIVE_REGULATION_OF_RESPONSE_TO_STIMULUS	0.39359	1.8711	0	0.012953	0.683	0.415	0.369	0.297	0.0074533	0	c5
GOBP_NEGATIVE_REGULATION_OF_SECRETION	87	https://www.gsea-msigdb.org/gsea/msigdb/human/geneset/GOBP_NEGATIVE_REGULATION_OF_SECRETION	0.53307	2.178	0	0.0026423	0.021	0.483	0.284	0.35	0	0	c5
GOBP_NEGATIVE_REGULATION_OF_SIGNALING	718	https://www.gsea-msigdb.org/gsea/msigdb/human/geneset/GOBP_NEGATIVE_REGULATION_OF_SIGNALING	0.37039	1.7481	0	0.026065	0.963	0.391	0.369	0.275	0.019238	0	c5
GOBP_NEGATIVE_REGULATION_OF_SMALL_MOLECULE_METABOLIC_PROCESS	63	https://www.gsea-msigdb.org/gsea/msigdb/human/geneset/GOBP_NEGATIVE_REGULATION_OF_SMALL_MOLECULE_METABOLIC_PROCESS	0.52231	1.9456	0	0.0084113	0.404	0.254	0.158	0.216	0	0	c5
GOBP_NEGATIVE_REGULATION_OF_TRANSPORT	213	https://www.gsea-msigdb.org/gsea/msigdb/human/geneset/GOBP_NEGATIVE_REGULATION_OF_TRANSPORT	0.41072	1.8315	0	0.016416	0.799	0.362	0.298	0.262	0.010458	0	c5
GOBP_NEGATIVE_REGULATION_OF_VASCULATURE_DEVELOPMENT	65	https://www.gsea-msigdb.org/gsea/msigdb/human/geneset/GOBP_NEGATIVE_REGULATION_OF_VASCULATURE_DEVELOPMENT	0.52513	1.8053	0	0.019247	0.861	0.385	0.218	0.303	0.012841	0	c5
GOBP_NEGATIVE_REGULATION_OF_WNT_SIGNALING_PATHWAY	74	https://www.gsea-msigdb.org/gsea/msigdb/human/geneset/GOBP_NEGATIVE_REGULATION_OF_WNT_SIGNALING_PATHWAY	0.39164	1.7022	0	0.033424	0.989	0.122	0.107	0.11	0.025874	0	c5
GOBP_NEPHRON_DEVELOPMENT	97	https://www.gsea-msigdb.org/gsea/msigdb/human/geneset/GOBP_NEPHRON_DEVELOPMENT	0.62604	2.0097	0	0.0058691	0.194	0.474	0.211	0.379	0	0	c5
GOBP_NEPHRON_EPITHELIUM_DEVELOPMENT	68	https://www.gsea-msigdb.org/gsea/msigdb/human/geneset/GOBP_NEPHRON_EPITHELIUM_DEVELOPMENT	0.64975	1.9516	0	0.0082171	0.381	0.5	0.211	0.398	0	0	c5
GOBP_NEPHRON_MORPHOGENESIS	44	https://www.gsea-msigdb.org/gsea/msigdb/human/geneset/GOBP_NEPHRON_MORPHOGENESIS	0.59086	1.8096	0	0.018981	0.855	0.409	0.207	0.326	0.01246	0	c5
GOBP_NERVOUS_SYSTEM_PROCESS	440	https://www.gsea-msigdb.org/gsea/msigdb/human/geneset/GOBP_NERVOUS_SYSTEM_PROCESS	0.37452	1.7695	0	0.023075	0.93	0.261	0.232	0.214	0.016094	0	c5
GOBP_NEURAL_PRECURSOR_CELL_PROLIFERATION	82	https://www.gsea-msigdb.org/gsea/msigdb/human/geneset/GOBP_NEURAL_PRECURSOR_CELL_PROLIFERATION	0.4247	1.7472	0	0.026214	0.964	0.5	0.408	0.299	0.019194	0	c5
GOBP_NEURAL_RETINA_DEVELOPMENT	32	https://www.gsea-msigdb.org/gsea/msigdb/human/geneset/GOBP_NEURAL_RETINA_DEVELOPMENT	0.55423	1.8531	0	0.01463	0.741	0.188	0.125	0.165	0.0088301	0	c5
GOBP_NEUROGENESIS	784	https://www.gsea-msigdb.org/gsea/msigdb/human/geneset/GOBP_NEUROGENESIS	0.36034	1.751	0	0.025546	0.958	0.337	0.326	0.255	0.018986	0	c5
GOBP_NEURON_DEVELOPMENT	517	https://www.gsea-msigdb.org/gsea/msigdb/human/geneset/GOBP_NEURON_DEVELOPMENT	0.34544	1.7152	0	0.031644	0.986	0.431	0.432	0.264	0.023896	0	c5
GOBP_NEURON_PROJECTION_EXTENSION	95	https://www.gsea-msigdb.org/gsea/msigdb/human/geneset/GOBP_NEURON_PROJECTION_EXTENSION	0.42526	1.8472	0	0.014966	0.763	0.411	0.372	0.261	0.0093678	0	c5
GOBP_NEUTROPHIL_ACTIVATION_INVOLVED_IN_IMMUNE_RESPONSE	17	https://www.gsea-msigdb.org/gsea/msigdb/human/geneset/GOBP_NEUTROPHIL_ACTIVATION_INVOLVED_IN_IMMUNE_RESPONSE	0.70581	1.9217	0	0.0096607	0.49	0.647	0.188	0.527	0	0	c5
GOBP_NUCLEOBASE_METABOLIC_PROCESS	31	https://www.gsea-msigdb.org/gsea/msigdb/human/geneset/GOBP_NUCLEOBASE_METABOLIC_PROCESS	0.49438	1.802	0	0.019411	0.866	0.452	0.286	0.324	0.012973	0	c5
GOBP_OLEFINIC_COMPOUND_METABOLIC_PROCESS	85	https://www.gsea-msigdb.org/gsea/msigdb/human/geneset/GOBP_OLEFINIC_COMPOUND_METABOLIC_PROCESS	0.49026	1.744	0	0.0267	0.966	0.271	0.145	0.234	0.019812	0	c5
GOBP_OOGENESIS	35	https://www.gsea-msigdb.org/gsea/msigdb/human/geneset/GOBP_OOGENESIS	0.61822	1.9899	0	0.0064714	0.256	0.486	0.243	0.369	0	0	c5
GOBP_ORGANIC_ACID_BIOSYNTHETIC_PROCESS	192	https://www.gsea-msigdb.org/gsea/msigdb/human/geneset/GOBP_ORGANIC_ACID_BIOSYNTHETIC_PROCESS	0.45223	1.8456	0	0.015087	0.765	0.37	0.275	0.276	0.009607	0	c5
GOBP_ORGANIC_ACID_TRANSPORT	187	https://www.gsea-msigdb.org/gsea/msigdb/human/geneset/GOBP_ORGANIC_ACID_TRANSPORT	0.49389	1.8914	0	0.011772	0.615	0.273	0.143	0.24	0.0068395	0	c5
GOBP_ORGANIC_ANION_TRANSPORT	225	https://www.gsea-msigdb.org/gsea/msigdb/human/geneset/GOBP_ORGANIC_ANION_TRANSPORT	0.47482	1.8511	0	0.014667	0.752	0.356	0.243	0.278	0.0089922	0	c5
GOBP_ORGANIC_CYCLIC_COMPOUND_CATABOLIC_PROCESS	266	https://www.gsea-msigdb.org/gsea/msigdb/human/geneset/GOBP_ORGANIC_CYCLIC_COMPOUND_CATABOLIC_PROCESS	0.39588	1.8866	0	0.011962	0.634	0.402	0.357	0.269	0.0068303	0	c5
GOBP_ORGANIC_HYDROXY_COMPOUND_CATABOLIC_PROCESS	33	https://www.gsea-msigdb.org/gsea/msigdb/human/geneset/GOBP_ORGANIC_HYDROXY_COMPOUND_CATABOLIC_PROCESS	0.64248	1.8225	0	0.017644	0.823	0.333	0.118	0.295	0.011322	0	c5
GOBP_ORGANIC_HYDROXY_COMPOUND_METABOLIC_PROCESS	308	https://www.gsea-msigdb.org/gsea/msigdb/human/geneset/GOBP_ORGANIC_HYDROXY_COMPOUND_METABOLIC_PROCESS	0.46249	1.7287	0	0.028999	0.978	0.334	0.239	0.266	0.021679	0	c5
GOBP_ORGANIC_HYDROXY_COMPOUND_TRANSPORT	129	https://www.gsea-msigdb.org/gsea/msigdb/human/geneset/GOBP_ORGANIC_HYDROXY_COMPOUND_TRANSPORT	0.55207	2.3122	0	0.00070327	0.002	0.442	0.249	0.338	0	0	c5
GOBP_ORGANONITROGEN_COMPOUND_CATABOLIC_PROCESS	673	https://www.gsea-msigdb.org/gsea/msigdb/human/geneset/GOBP_ORGANONITROGEN_COMPOUND_CATABOLIC_PROCESS	0.36395	1.7012	0	0.033542	0.99	0.294	0.288	0.231	0.025923	0	c5
GOBP_ORGANOPHOSPHATE_BIOSYNTHETIC_PROCESS	294	https://www.gsea-msigdb.org/gsea/msigdb/human/geneset/GOBP_ORGANOPHOSPHATE_BIOSYNTHETIC_PROCESS	0.37298	1.7237	0	0.030174	0.983	0.418	0.365	0.277	0.022586	0	c5
GOBP_ORGANOPHOSPHATE_METABOLIC_PROCESS	490	https://www.gsea-msigdb.org/gsea/msigdb/human/geneset/GOBP_ORGANOPHOSPHATE_METABOLIC_PROCESS	0.40481	1.7727	0	0.022704	0.926	0.371	0.307	0.277	0.015816	0	c5
GOBP_OSSIFICATION	236	https://www.gsea-msigdb.org/gsea/msigdb/human/geneset/GOBP_OSSIFICATION	0.40854	1.7354	0	0.027808	0.974	0.373	0.325	0.26	0.020727	0	c5
GOBP_PEPTIDE_TRANSPORT	122	https://www.gsea-msigdb.org/gsea/msigdb/human/geneset/GOBP_PEPTIDE_TRANSPORT	0.47231	1.89	0	0.01187	0.621	0.41	0.271	0.304	0.0068545	0	c5
GOBP_PEPTIDYL_AMINO_ACID_MODIFICATION	477	https://www.gsea-msigdb.org/gsea/msigdb/human/geneset/GOBP_PEPTIDYL_AMINO_ACID_MODIFICATION	0.37274	1.8549	0	0.014625	0.734	0.304	0.313	0.224	0.0086488	0	c5
GOBP_PEPTIDYL_SERINE_MODIFICATION	166	https://www.gsea-msigdb.org/gsea/msigdb/human/geneset/GOBP_PEPTIDYL_SERINE_MODIFICATION	0.36942	1.7533	0	0.025203	0.958	0.325	0.313	0.229	0.018277	0	c5
GOBP_PEPTIDYL_TYROSINE_MODIFICATION	159	https://www.gsea-msigdb.org/gsea/msigdb/human/geneset/GOBP_PEPTIDYL_TYROSINE_MODIFICATION	0.48912	2.0116	0	0.0060256	0.189	0.371	0.271	0.277	0	0	c5
GOBP_PHAGOCYTOSIS_ENGULFMENT	34	https://www.gsea-msigdb.org/gsea/msigdb/human/geneset/GOBP_PHAGOCYTOSIS_ENGULFMENT	0.64188	1.7858	0	0.021442	0.905	0.647	0.25	0.488	0.014625	0	c5
GOBP_PHENOL_CONTAINING_COMPOUND_METABOLIC_PROCESS	61	https://www.gsea-msigdb.org/gsea/msigdb/human/geneset/GOBP_PHENOL_CONTAINING_COMPOUND_METABOLIC_PROCESS	0.5182	1.767	0	0.023419	0.933	0.344	0.219	0.271	0.016197	0	c5
GOBP_PHOSPHATIDYLCHOLINE_METABOLIC_PROCESS	34	https://www.gsea-msigdb.org/gsea/msigdb/human/geneset/GOBP_PHOSPHATIDYLCHOLINE_METABOLIC_PROCESS	0.5609	1.8705	0	0.012952	0.685	0.559	0.27	0.41	0.0075021	0	c5
GOBP_PHOSPHATIDYLINOSITOL_3_KINASE_PROTEIN_KINASE_B_SIGNAL_TRANSDUCTION	170	https://www.gsea-msigdb.org/gsea/msigdb/human/geneset/GOBP_PHOSPHATIDYLINOSITOL_3_KINASE_PROTEIN_KINASE_B_SIGNAL_TRANSDUCTION	0.45219	1.7936	0	0.020459	0.888	0.429	0.328	0.296	0.013895	0	c5
GOBP_PHOSPHOLIPASE_C_ACTIVATING_G_PROTEIN_COUPLED_RECEPTOR_SIGNALING_PATHWAY	48	https://www.gsea-msigdb.org/gsea/msigdb/human/geneset/GOBP_PHOSPHOLIPASE_C_ACTIVATING_G_PROTEIN_COUPLED_RECEPTOR_SIGNALING_PATHWAY	0.48938	1.7419	0	0.027006	0.972	0.479	0.309	0.333	0.020011	0	c5
GOBP_PHOSPHOLIPID_METABOLIC_PROCESS	172	https://www.gsea-msigdb.org/gsea/msigdb/human/geneset/GOBP_PHOSPHOLIPID_METABOLIC_PROCESS	0.38564	1.7246	0	0.029902	0.981	0.343	0.311	0.242	0.022187	0	c5
GOBP_PHOSPHOLIPID_TRANSPORT	47	https://www.gsea-msigdb.org/gsea/msigdb/human/geneset/GOBP_PHOSPHOLIPID_TRANSPORT	0.47105	1.8746	0	0.012869	0.671	0.34	0.277	0.248	0.0071734	0	c5
GOBP_PHOSPHORYLATION	831	https://www.gsea-msigdb.org/gsea/msigdb/human/geneset/GOBP_PHOSPHORYLATION	0.37887	1.8364	0	0.015936	0.786	0.335	0.313	0.26	0.010133	0	c5
GOBP_PLASMA_MEMBRANE_ORGANIZATION	73	https://www.gsea-msigdb.org/gsea/msigdb/human/geneset/GOBP_PLASMA_MEMBRANE_ORGANIZATION	0.49912	2.026	0	0.0061088	0.154	0.356	0.228	0.278	0	0	c5
GOBP_POLYSACCHARIDE_METABOLIC_PROCESS	52	https://www.gsea-msigdb.org/gsea/msigdb/human/geneset/GOBP_POLYSACCHARIDE_METABOLIC_PROCESS	0.51934	1.8823	0	0.012373	0.645	0.423	0.252	0.319	0.0070648	0	c5
GOBP_POSITIVE_CHEMOTAXIS	37	https://www.gsea-msigdb.org/gsea/msigdb/human/geneset/GOBP_POSITIVE_CHEMOTAXIS	0.55833	1.7806	0	0.021953	0.914	0.486	0.272	0.356	0.015199	0	c5
GOBP_POSITIVE_REGULATION_OF_BINDING	70	https://www.gsea-msigdb.org/gsea/msigdb/human/geneset/GOBP_POSITIVE_REGULATION_OF_BINDING	0.44729	1.7957	0	0.020166	0.882	0.329	0.31	0.229	0.013636	0	c5
GOBP_POSITIVE_REGULATION_OF_CARDIAC_MUSCLE_CELL_PROLIFERATION	18	https://www.gsea-msigdb.org/gsea/msigdb/human/geneset/GOBP_POSITIVE_REGULATION_OF_CARDIAC_MUSCLE_CELL_PROLIFERATION	0.67242	1.8898	0	0.011832	0.622	0.333	0.144	0.286	0.0068288	0	c5
GOBP_POSITIVE_REGULATION_OF_CATALYTIC_ACTIVITY	531	https://www.gsea-msigdb.org/gsea/msigdb/human/geneset/GOBP_POSITIVE_REGULATION_OF_CATALYTIC_ACTIVITY	0.41603	1.9308	0	0.0091885	0.456	0.379	0.31	0.282	0	0	c5
GOBP_POSITIVE_REGULATION_OF_CELL_DIFFERENTIATION	475	https://www.gsea-msigdb.org/gsea/msigdb/human/geneset/GOBP_POSITIVE_REGULATION_OF_CELL_DIFFERENTIATION	0.4003	1.7885	0	0.021072	0.9	0.438	0.385	0.288	0.014507	0	c5
GOBP_POSITIVE_REGULATION_OF_CELL_DIVISION	52	https://www.gsea-msigdb.org/gsea/msigdb/human/geneset/GOBP_POSITIVE_REGULATION_OF_CELL_DIVISION	0.52918	1.9524	0	0.0081841	0.38	0.462	0.272	0.339	0	0	c5
GOBP_POSITIVE_REGULATION_OF_CELL_GROWTH	85	https://www.gsea-msigdb.org/gsea/msigdb/human/geneset/GOBP_POSITIVE_REGULATION_OF_CELL_GROWTH	0.38692	1.6873	0	0.035929	0.993	0.306	0.292	0.219	0.027651	0	c5
GOBP_POSITIVE_REGULATION_OF_CELL_JUNCTION_ASSEMBLY	51	https://www.gsea-msigdb.org/gsea/msigdb/human/geneset/GOBP_POSITIVE_REGULATION_OF_CELL_JUNCTION_ASSEMBLY	0.50203	1.7653	0	0.02347	0.939	0.196	0.0916	0.179	0.016198	0	c5
GOBP_POSITIVE_REGULATION_OF_CELL_POPULATION_PROLIFERATION	658	https://www.gsea-msigdb.org/gsea/msigdb/human/geneset/GOBP_POSITIVE_REGULATION_OF_CELL_POPULATION_PROLIFERATION	0.4071	1.8725	0	0.012958	0.68	0.343	0.281	0.272	0.007346	0	c5
GOBP_POSITIVE_REGULATION_OF_CELLULAR_COMPONENT_BIOGENESIS	266	https://www.gsea-msigdb.org/gsea/msigdb/human/geneset/GOBP_POSITIVE_REGULATION_OF_CELLULAR_COMPONENT_BIOGENESIS	0.35536	1.6668	0	0.039759	0.998	0.414	0.391	0.262	0.0308	0	c5
GOBP_POSITIVE_REGULATION_OF_CELLULAR_COMPONENT_ORGANIZATION	594	https://www.gsea-msigdb.org/gsea/msigdb/human/geneset/GOBP_POSITIVE_REGULATION_OF_CELLULAR_COMPONENT_ORGANIZATION	0.36972	1.7037	0	0.033074	0.987	0.247	0.209	0.214	0.025576	0	c5
GOBP_POSITIVE_REGULATION_OF_CYTOSOLIC_CALCIUM_ION_CONCENTRATION	84	https://www.gsea-msigdb.org/gsea/msigdb/human/geneset/GOBP_POSITIVE_REGULATION_OF_CYTOSOLIC_CALCIUM_ION_CONCENTRATION	0.46199	1.6293	0	0.048712	0.999	0.488	0.342	0.325	0.038241	0	c5
GOBP_POSITIVE_REGULATION_OF_DEFENSE_RESPONSE	256	https://www.gsea-msigdb.org/gsea/msigdb/human/geneset/GOBP_POSITIVE_REGULATION_OF_DEFENSE_RESPONSE	0.47235	1.7917	0	0.020834	0.894	0.375	0.254	0.29	0.014272	0	c5
GOBP_POSITIVE_REGULATION_OF_DEVELOPMENTAL_GROWTH	89	https://www.gsea-msigdb.org/gsea/msigdb/human/geneset/GOBP_POSITIVE_REGULATION_OF_DEVELOPMENTAL_GROWTH	0.49979	1.9854	0	0.0065421	0.271	0.326	0.233	0.253	0	0	c5
GOBP_POSITIVE_REGULATION_OF_DEVELOPMENTAL_PROCESS	709	https://www.gsea-msigdb.org/gsea/msigdb/human/geneset/GOBP_POSITIVE_REGULATION_OF_DEVELOPMENTAL_PROCESS	0.40716	1.9162	0	0.010295	0.508	0.317	0.276	0.255	0.0054676	0	c5
GOBP_POSITIVE_REGULATION_OF_DNA_BINDING	23	https://www.gsea-msigdb.org/gsea/msigdb/human/geneset/GOBP_POSITIVE_REGULATION_OF_DNA_BINDING	0.57749	1.8757	0	0.012751	0.667	0.304	0.157	0.257	0.0070085	0	c5
GOBP_POSITIVE_REGULATION_OF_DNA_BINDING_TRANSCRIPTION_FACTOR_ACTIVITY	127	https://www.gsea-msigdb.org/gsea/msigdb/human/geneset/GOBP_POSITIVE_REGULATION_OF_DNA_BINDING_TRANSCRIPTION_FACTOR_ACTIVITY	0.39063	1.5929	0	0.057371	1	0.425	0.393	0.263	0.045172	0	c5
GOBP_POSITIVE_REGULATION_OF_ENDOCYTOSIS	96	https://www.gsea-msigdb.org/gsea/msigdb/human/geneset/GOBP_POSITIVE_REGULATION_OF_ENDOCYTOSIS	0.55446	1.9031	0	0.01123	0.562	0.396	0.203	0.32	0.006354	0	c5
GOBP_POSITIVE_REGULATION_OF_ENDOTHELIAL_CELL_PROLIFERATION	56	https://www.gsea-msigdb.org/gsea/msigdb/human/geneset/GOBP_POSITIVE_REGULATION_OF_ENDOTHELIAL_CELL_PROLIFERATION	0.51759	1.7631	0	0.023892	0.944	0.482	0.268	0.356	0.017108	0	c5
GOBP_POSITIVE_REGULATION_OF_EPITHELIAL_CELL_MIGRATION	103	https://www.gsea-msigdb.org/gsea/msigdb/human/geneset/GOBP_POSITIVE_REGULATION_OF_EPITHELIAL_CELL_MIGRATION	0.46968	1.8745	0	0.012836	0.671	0.379	0.281	0.276	0.0071524	0	c5
GOBP_POSITIVE_REGULATION_OF_EPITHELIAL_CELL_PROLIFERATION	116	https://www.gsea-msigdb.org/gsea/msigdb/human/geneset/GOBP_POSITIVE_REGULATION_OF_EPITHELIAL_CELL_PROLIFERATION	0.48526	1.8798	0	0.01255	0.651	0.397	0.241	0.306	0.007145	0	c5
GOBP_POSITIVE_REGULATION_OF_ERBB_SIGNALING_PATHWAY	18	https://www.gsea-msigdb.org/gsea/msigdb/human/geneset/GOBP_POSITIVE_REGULATION_OF_ERBB_SIGNALING_PATHWAY	0.62949	1.9789	0	0.0067761	0.298	0.5	0.251	0.375	0	0	c5
GOBP_POSITIVE_REGULATION_OF_ERK1_AND_ERK2_CASCADE	130	https://www.gsea-msigdb.org/gsea/msigdb/human/geneset/GOBP_POSITIVE_REGULATION_OF_ERK1_AND_ERK2_CASCADE	0.49976	1.8123	0	0.018733	0.849	0.331	0.19	0.273	0.012066	0	c5
GOBP_POSITIVE_REGULATION_OF_ESTABLISHMENT_OF_PROTEIN_LOCALIZATION	184	https://www.gsea-msigdb.org/gsea/msigdb/human/geneset/GOBP_POSITIVE_REGULATION_OF_ESTABLISHMENT_OF_PROTEIN_LOCALIZATION	0.36595	1.6099	0	0.053028	1	0.277	0.251	0.213	0.041476	0	c5
GOBP_POSITIVE_REGULATION_OF_EXOCYTOSIS	39	https://www.gsea-msigdb.org/gsea/msigdb/human/geneset/GOBP_POSITIVE_REGULATION_OF_EXOCYTOSIS	0.49607	1.7632	0	0.02393	0.944	0.436	0.255	0.327	0.017153	0	c5
GOBP_POSITIVE_REGULATION_OF_GENE_EXPRESSION	610	https://www.gsea-msigdb.org/gsea/msigdb/human/geneset/GOBP_POSITIVE_REGULATION_OF_GENE_EXPRESSION	0.3833	1.6731	0	0.038712	0.996	0.339	0.31	0.256	0.029885	0	c5
GOBP_POSITIVE_REGULATION_OF_GROWTH	137	https://www.gsea-msigdb.org/gsea/msigdb/human/geneset/GOBP_POSITIVE_REGULATION_OF_GROWTH	0.46116	2.0208	0	0.0060612	0.162	0.299	0.223	0.237	0	0	c5
GOBP_POSITIVE_REGULATION_OF_HYDROLASE_ACTIVITY	281	https://www.gsea-msigdb.org/gsea/msigdb/human/geneset/GOBP_POSITIVE_REGULATION_OF_HYDROLASE_ACTIVITY	0.43681	1.8575	0	0.01452	0.729	0.402	0.299	0.294	0.0086423	0	c5
GOBP_POSITIVE_REGULATION_OF_INFLAMMATORY_RESPONSE	92	https://www.gsea-msigdb.org/gsea/msigdb/human/geneset/GOBP_POSITIVE_REGULATION_OF_INFLAMMATORY_RESPONSE	0.54899	1.817	0	0.018085	0.837	0.457	0.216	0.362	0.011672	0	c5
GOBP_POSITIVE_REGULATION_OF_INTRACELLULAR_SIGNAL_TRANSDUCTION	539	https://www.gsea-msigdb.org/gsea/msigdb/human/geneset/GOBP_POSITIVE_REGULATION_OF_INTRACELLULAR_SIGNAL_TRANSDUCTION	0.40881	1.7796	0	0.022084	0.916	0.334	0.277	0.261	0.015386	0	c5
GOBP_POSITIVE_REGULATION_OF_KINASE_ACTIVITY	207	https://www.gsea-msigdb.org/gsea/msigdb/human/geneset/GOBP_POSITIVE_REGULATION_OF_KINASE_ACTIVITY	0.39067	1.6947	0	0.034649	0.992	0.357	0.32	0.25	0.026735	0	c5
GOBP_POSITIVE_REGULATION_OF_LIPID_LOCALIZATION	67	https://www.gsea-msigdb.org/gsea/msigdb/human/geneset/GOBP_POSITIVE_REGULATION_OF_LIPID_LOCALIZATION	0.54148	2.0982	0	0.0043784	0.056	0.418	0.249	0.317	0	0	c5
GOBP_POSITIVE_REGULATION_OF_LIPID_TRANSPORT	51	https://www.gsea-msigdb.org/gsea/msigdb/human/geneset/GOBP_POSITIVE_REGULATION_OF_LIPID_TRANSPORT	0.49156	1.8231	0	0.017629	0.823	0.392	0.268	0.289	0.011201	0	c5
GOBP_POSITIVE_REGULATION_OF_LOCOMOTION	365	https://www.gsea-msigdb.org/gsea/msigdb/human/geneset/GOBP_POSITIVE_REGULATION_OF_LOCOMOTION	0.42394	1.828	0	0.016898	0.809	0.392	0.31	0.285	0.010722	0	c5
GOBP_POSITIVE_REGULATION_OF_MAPK_CASCADE	262	https://www.gsea-msigdb.org/gsea/msigdb/human/geneset/GOBP_POSITIVE_REGULATION_OF_MAPK_CASCADE	0.44044	1.8044	0	0.01921	0.863	0.359	0.277	0.269	0.012841	0	c5
GOBP_POSITIVE_REGULATION_OF_MOLECULAR_FUNCTION	701	https://www.gsea-msigdb.org/gsea/msigdb/human/geneset/GOBP_POSITIVE_REGULATION_OF_MOLECULAR_FUNCTION	0.39781	1.9801	0	0.0068365	0.291	0.357	0.31	0.273	0	0	c5
GOBP_POSITIVE_REGULATION_OF_MORPHOGENESIS_OF_AN_EPITHELIUM	20	https://www.gsea-msigdb.org/gsea/msigdb/human/geneset/GOBP_POSITIVE_REGULATION_OF_MORPHOGENESIS_OF_AN_EPITHELIUM	0.61296	1.801	0	0.019484	0.869	0.4	0.2	0.321	0.01287	0	c5
GOBP_POSITIVE_REGULATION_OF_MULTICELLULAR_ORGANISMAL_PROCESS	902	https://www.gsea-msigdb.org/gsea/msigdb/human/geneset/GOBP_POSITIVE_REGULATION_OF_MULTICELLULAR_ORGANISMAL_PROCESS	0.424	1.8779	0	0.012715	0.656	0.339	0.273	0.283	0.0071022	0	c5
GOBP_POSITIVE_REGULATION_OF_NEUROGENESIS	139	https://www.gsea-msigdb.org/gsea/msigdb/human/geneset/GOBP_POSITIVE_REGULATION_OF_NEUROGENESIS	0.38376	1.6587	0	0.041698	0.998	0.396	0.358	0.259	0.03175	0	c5
GOBP_POSITIVE_REGULATION_OF_ORGAN_GROWTH	31	https://www.gsea-msigdb.org/gsea/msigdb/human/geneset/GOBP_POSITIVE_REGULATION_OF_ORGAN_GROWTH	0.61405	1.9536	0	0.0082305	0.378	0.452	0.223	0.353	0	0	c5
GOBP_POSITIVE_REGULATION_OF_ORGANELLE_ORGANIZATION	266	https://www.gsea-msigdb.org/gsea/msigdb/human/geneset/GOBP_POSITIVE_REGULATION_OF_ORGANELLE_ORGANIZATION	0.32496	1.5083	0	0.08488	1	0.44	0.425	0.263	0.068858	0	c5
GOBP_POSITIVE_REGULATION_OF_PEPTIDYL_TYROSINE_PHOSPHORYLATION	97	https://www.gsea-msigdb.org/gsea/msigdb/human/geneset/GOBP_POSITIVE_REGULATION_OF_PEPTIDYL_TYROSINE_PHOSPHORYLATION	0.48826	1.9082	0	0.010887	0.541	0.381	0.271	0.282	0.0062179	0	c5
GOBP_POSITIVE_REGULATION_OF_PHAGOCYTOSIS	46	https://www.gsea-msigdb.org/gsea/msigdb/human/geneset/GOBP_POSITIVE_REGULATION_OF_PHAGOCYTOSIS	0.63562	1.8205	0	0.017792	0.829	0.522	0.203	0.419	0.011373	0	c5
GOBP_POSITIVE_REGULATION_OF_PHOSPHATIDYLINOSITOL_3_KINASE_PROTEIN_KINASE_B_SIGNAL_TRANSDUCTION	111	https://www.gsea-msigdb.org/gsea/msigdb/human/geneset/GOBP_POSITIVE_REGULATION_OF_PHOSPHATIDYLINOSITOL_3_KINASE_PROTEIN_KINASE_B_SIGNAL_TRANSDUCTION	0.46584	1.7146	0	0.031574	0.986	0.432	0.328	0.295	0.023995	0	c5
GOBP_POSITIVE_REGULATION_OF_PHOSPHORUS_METABOLIC_PROCESS	403	https://www.gsea-msigdb.org/gsea/msigdb/human/geneset/GOBP_POSITIVE_REGULATION_OF_PHOSPHORUS_METABOLIC_PROCESS	0.38345	1.7403	0	0.027267	0.972	0.462	0.413	0.287	0.020071	0	c5
GOBP_POSITIVE_REGULATION_OF_PHOSPHORYLATION	364	https://www.gsea-msigdb.org/gsea/msigdb/human/geneset/GOBP_POSITIVE_REGULATION_OF_PHOSPHORYLATION	0.38565	1.7291	0	0.028997	0.978	0.316	0.281	0.239	0.021648	0	c5
GOBP_POSITIVE_REGULATION_OF_PROGRAMMED_CELL_DEATH	316	https://www.gsea-msigdb.org/gsea/msigdb/human/geneset/GOBP_POSITIVE_REGULATION_OF_PROGRAMMED_CELL_DEATH	0.42739	1.7455	0	0.026475	0.964	0.389	0.318	0.278	0.019413	0	c5
GOBP_POSITIVE_REGULATION_OF_PROTEIN_LOCALIZATION	267	https://www.gsea-msigdb.org/gsea/msigdb/human/geneset/GOBP_POSITIVE_REGULATION_OF_PROTEIN_LOCALIZATION	0.36471	1.6174	0	0.051213	1	0.251	0.251	0.195	0.039696	0	c5
GOBP_POSITIVE_REGULATION_OF_PROTEIN_MODIFICATION_PROCESS	436	https://www.gsea-msigdb.org/gsea/msigdb/human/geneset/GOBP_POSITIVE_REGULATION_OF_PROTEIN_MODIFICATION_PROCESS	0.37246	1.6892	0	0.0356	0.992	0.406	0.385	0.266	0.02742	0	c5
GOBP_POSITIVE_REGULATION_OF_PROTEIN_SECRETION	74	https://www.gsea-msigdb.org/gsea/msigdb/human/geneset/GOBP_POSITIVE_REGULATION_OF_PROTEIN_SECRETION	0.48455	1.7745	0	0.022665	0.924	0.405	0.248	0.308	0.015869	0	c5
GOBP_POSITIVE_REGULATION_OF_RECEPTOR_SIGNALING_PATHWAY_VIA_STAT	26	https://www.gsea-msigdb.org/gsea/msigdb/human/geneset/GOBP_POSITIVE_REGULATION_OF_RECEPTOR_SIGNALING_PATHWAY_VIA_STAT	0.65598	1.9685	0	0.0072009	0.326	0.385	0.159	0.325	0	0	c5
GOBP_POSITIVE_REGULATION_OF_RESPONSE_TO_EXTERNAL_STIMULUS	353	https://www.gsea-msigdb.org/gsea/msigdb/human/geneset/GOBP_POSITIVE_REGULATION_OF_RESPONSE_TO_EXTERNAL_STIMULUS	0.46333	1.788	0	0.021128	0.901	0.394	0.273	0.301	0.014515	0	c5
GOBP_POSITIVE_REGULATION_OF_SECRETION	151	https://www.gsea-msigdb.org/gsea/msigdb/human/geneset/GOBP_POSITIVE_REGULATION_OF_SECRETION	0.44376	1.8051	0	0.019236	0.861	0.371	0.255	0.282	0.012888	0	c5
GOBP_POSITIVE_REGULATION_OF_SIGNALING	911	https://www.gsea-msigdb.org/gsea/msigdb/human/geneset/GOBP_POSITIVE_REGULATION_OF_SIGNALING	0.38854	1.7789	0	0.022232	0.916	0.308	0.277	0.256	0.015576	0	c5
GOBP_POSITIVE_REGULATION_OF_STEM_CELL_PROLIFERATION	28	https://www.gsea-msigdb.org/gsea/msigdb/human/geneset/GOBP_POSITIVE_REGULATION_OF_STEM_CELL_PROLIFERATION	0.52632	1.7398	0	0.027347	0.972	0.321	0.228	0.249	0.020395	0	c5
GOBP_POSITIVE_REGULATION_OF_TRANSFERASE_ACTIVITY	253	https://www.gsea-msigdb.org/gsea/msigdb/human/geneset/GOBP_POSITIVE_REGULATION_OF_TRANSFERASE_ACTIVITY	0.39808	1.7753	0	0.022688	0.921	0.32	0.281	0.239	0.015793	0	c5
GOBP_POSITIVE_REGULATION_OF_TRANSPORT	478	https://www.gsea-msigdb.org/gsea/msigdb/human/geneset/GOBP_POSITIVE_REGULATION_OF_TRANSPORT	0.41274	1.8861	0	0.011995	0.634	0.322	0.258	0.256	0.0068255	0	c5
GOBP_POSITIVE_REGULATION_OF_TYROSINE_PHOSPHORYLATION_OF_STAT_PROTEIN	28	https://www.gsea-msigdb.org/gsea/msigdb/human/geneset/GOBP_POSITIVE_REGULATION_OF_TYROSINE_PHOSPHORYLATION_OF_STAT_PROTEIN	0.5974	1.9865	0	0.006536	0.268	0.286	0.11	0.255	0	0	c5
GOBP_POSITIVE_REGULATION_OF_WNT_SIGNALING_PATHWAY	85	https://www.gsea-msigdb.org/gsea/msigdb/human/geneset/GOBP_POSITIVE_REGULATION_OF_WNT_SIGNALING_PATHWAY	0.47148	1.7043	0	0.032945	0.987	0.271	0.207	0.217	0.025385	0	c5
GOBP_POTASSIUM_ION_TRANSPORT	85	https://www.gsea-msigdb.org/gsea/msigdb/human/geneset/GOBP_POTASSIUM_ION_TRANSPORT	0.48416	1.7559	0	0.025034	0.953	0.247	0.136	0.216	0.018241	0	c5
GOBP_PROTEIN_AUTOPHOSPHORYLATION	114	https://www.gsea-msigdb.org/gsea/msigdb/human/geneset/GOBP_PROTEIN_AUTOPHOSPHORYLATION	0.43204	1.8077	0	0.018988	0.859	0.237	0.154	0.204	0.012653	0	c5
GOBP_PROTEIN_COMPLEX_OLIGOMERIZATION	120	https://www.gsea-msigdb.org/gsea/msigdb/human/geneset/GOBP_PROTEIN_COMPLEX_OLIGOMERIZATION	0.42477	1.787	0	0.021301	0.902	0.492	0.412	0.294	0.014641	0	c5
GOBP_PROTEIN_HOMOOLIGOMERIZATION	88	https://www.gsea-msigdb.org/gsea/msigdb/human/geneset/GOBP_PROTEIN_HOMOOLIGOMERIZATION	0.44703	1.85	0	0.014724	0.755	0.284	0.198	0.231	0.0090437	0	c5
GOBP_PROTEIN_LIPID_COMPLEX_ORGANIZATION	33	https://www.gsea-msigdb.org/gsea/msigdb/human/geneset/GOBP_PROTEIN_LIPID_COMPLEX_ORGANIZATION	0.60767	1.8549	0	0.01466	0.734	0.394	0.131	0.344	0.0086709	0	c5
GOBP_PROTEIN_LOCALIZATION_TO_CELL_SURFACE	38	https://www.gsea-msigdb.org/gsea/msigdb/human/geneset/GOBP_PROTEIN_LOCALIZATION_TO_CELL_SURFACE	0.56656	1.9278	0	0.0094597	0.467	0.263	0.144	0.226	0	0	c5
GOBP_PROTEIN_LOCALIZATION_TO_EXTRACELLULAR_REGION	181	https://www.gsea-msigdb.org/gsea/msigdb/human/geneset/GOBP_PROTEIN_LOCALIZATION_TO_EXTRACELLULAR_REGION	0.44432	1.8675	0	0.013437	0.695	0.453	0.333	0.31	0.0080774	0	c5
GOBP_PROTEIN_PHOSPHORYLATION	688	https://www.gsea-msigdb.org/gsea/msigdb/human/geneset/GOBP_PROTEIN_PHOSPHORYLATION	0.3915	1.8364	0	0.015913	0.786	0.311	0.286	0.246	0.010111	0	c5
GOBP_PROTEIN_TETRAMERIZATION	51	https://www.gsea-msigdb.org/gsea/msigdb/human/geneset/GOBP_PROTEIN_TETRAMERIZATION	0.50145	1.9196	0	0.0099308	0.499	0.431	0.265	0.319	0	0	c5
GOBP_PROTEOLYSIS	753	https://www.gsea-msigdb.org/gsea/msigdb/human/geneset/GOBP_PROTEOLYSIS	0.34667	1.603	0	0.05467	1	0.251	0.257	0.209	0.043072	0	c5
GOBP_PYRIMIDINE_CONTAINING_COMPOUND_METABOLIC_PROCESS	50	https://www.gsea-msigdb.org/gsea/msigdb/human/geneset/GOBP_PYRIMIDINE_CONTAINING_COMPOUND_METABOLIC_PROCESS	0.51974	1.9567	0	0.0079216	0.36	0.5	0.296	0.354	0	0	c5
GOBP_PYRUVATE_METABOLIC_PROCESS	75	https://www.gsea-msigdb.org/gsea/msigdb/human/geneset/GOBP_PYRUVATE_METABOLIC_PROCESS	0.5057	1.8253	0	0.017289	0.82	0.533	0.35	0.351	0.01097	0	c5
GOBP_REACTIVE_OXYGEN_SPECIES_METABOLIC_PROCESS	137	https://www.gsea-msigdb.org/gsea/msigdb/human/geneset/GOBP_REACTIVE_OXYGEN_SPECIES_METABOLIC_PROCESS	0.46243	1.8464	0	0.015023	0.763	0.423	0.306	0.299	0.0095942	0	c5
GOBP_RECEPTOR_SIGNALING_PATHWAY_VIA_STAT	91	https://www.gsea-msigdb.org/gsea/msigdb/human/geneset/GOBP_RECEPTOR_SIGNALING_PATHWAY_VIA_STAT	0.55722	2.1817	0	0.0026017	0.019	0.286	0.163	0.242	0	0	c5
GOBP_REGENERATION	110	https://www.gsea-msigdb.org/gsea/msigdb/human/geneset/GOBP_REGENERATION	0.42858	1.7054	0	0.032931	0.987	0.509	0.407	0.306	0.024822	0	c5
GOBP_REGULATION_OF_ANATOMICAL_STRUCTURE_MORPHOGENESIS	489	https://www.gsea-msigdb.org/gsea/msigdb/human/geneset/GOBP_REGULATION_OF_ANATOMICAL_STRUCTURE_MORPHOGENESIS	0.434	2.0625	0	0.0054072	0.095	0.384	0.312	0.284	0	0	c5
GOBP_REGULATION_OF_ANATOMICAL_STRUCTURE_SIZE	273	https://www.gsea-msigdb.org/gsea/msigdb/human/geneset/GOBP_REGULATION_OF_ANATOMICAL_STRUCTURE_SIZE	0.37617	1.7294	0	0.028952	0.977	0.26	0.236	0.206	0.021695	0	c5
GOBP_REGULATION_OF_ANDROGEN_RECEPTOR_SIGNALING_PATHWAY	17	https://www.gsea-msigdb.org/gsea/msigdb/human/geneset/GOBP_REGULATION_OF_ANDROGEN_RECEPTOR_SIGNALING_PATHWAY	0.67023	1.9914	0	0.0066034	0.255	0.176	0.0506	0.168	0	0	c5
GOBP_REGULATION_OF_BLOOD_PRESSURE	105	https://www.gsea-msigdb.org/gsea/msigdb/human/geneset/GOBP_REGULATION_OF_BLOOD_PRESSURE	0.47499	1.7994	0	0.019449	0.872	0.39	0.267	0.291	0.01305	0	c5
GOBP_REGULATION_OF_BODY_FLUID_LEVELS	225	https://www.gsea-msigdb.org/gsea/msigdb/human/geneset/GOBP_REGULATION_OF_BODY_FLUID_LEVELS	0.50952	2.1768	0	0.0024955	0.021	0.364	0.226	0.291	0	0	c5
GOBP_REGULATION_OF_CALCIUM_MEDIATED_SIGNALING	51	https://www.gsea-msigdb.org/gsea/msigdb/human/geneset/GOBP_REGULATION_OF_CALCIUM_MEDIATED_SIGNALING	0.47776	1.7332	0	0.028043	0.975	0.608	0.4	0.368	0.020922	0	c5
GOBP_REGULATION_OF_CANONICAL_WNT_SIGNALING_PATHWAY	121	https://www.gsea-msigdb.org/gsea/msigdb/human/geneset/GOBP_REGULATION_OF_CANONICAL_WNT_SIGNALING_PATHWAY	0.41947	1.7119	0	0.031909	0.986	0.223	0.206	0.18	0.024328	0	c5
GOBP_REGULATION_OF_CARBOHYDRATE_BIOSYNTHETIC_PROCESS	51	https://www.gsea-msigdb.org/gsea/msigdb/human/geneset/GOBP_REGULATION_OF_CARBOHYDRATE_BIOSYNTHETIC_PROCESS	0.50922	1.8764	0	0.012841	0.662	0.275	0.179	0.227	0.007084	0	c5
GOBP_REGULATION_OF_CARBOHYDRATE_METABOLIC_PROCESS	100	https://www.gsea-msigdb.org/gsea/msigdb/human/geneset/GOBP_REGULATION_OF_CARBOHYDRATE_METABOLIC_PROCESS	0.46527	1.8793	0	0.012632	0.652	0.33	0.252	0.25	0.0071231	0	c5
GOBP_REGULATION_OF_CARDIAC_MUSCLE_CELL_PROLIFERATION	24	https://www.gsea-msigdb.org/gsea/msigdb/human/geneset/GOBP_REGULATION_OF_CARDIAC_MUSCLE_CELL_PROLIFERATION	0.64679	1.9542	0	0.0082557	0.376	0.333	0.144	0.286	0	0	c5
GOBP_REGULATION_OF_CATALYTIC_ACTIVITY	804	https://www.gsea-msigdb.org/gsea/msigdb/human/geneset/GOBP_REGULATION_OF_CATALYTIC_ACTIVITY	0.42414	1.9325	0	0.0092149	0.451	0.383	0.313	0.297	0	0	c5
GOBP_REGULATION_OF_CELL_ADHESION	482	https://www.gsea-msigdb.org/gsea/msigdb/human/geneset/GOBP_REGULATION_OF_CELL_ADHESION	0.43618	1.7629	0	0.023939	0.944	0.411	0.316	0.301	0.017105	0	c5
GOBP_REGULATION_OF_CELL_CYCLE	511	https://www.gsea-msigdb.org/gsea/msigdb/human/geneset/GOBP_REGULATION_OF_CELL_CYCLE	0.35179	1.5795	0	0.061203	1	0.354	0.34	0.252	0.04856	0	c5
GOBP_REGULATION_OF_CELL_DEVELOPMENT	432	https://www.gsea-msigdb.org/gsea/msigdb/human/geneset/GOBP_REGULATION_OF_CELL_DEVELOPMENT	0.38129	1.6631	0	0.040816	0.998	0.38	0.355	0.261	0.031445	0	c5
GOBP_REGULATION_OF_CELL_DIFFERENTIATION	782	https://www.gsea-msigdb.org/gsea/msigdb/human/geneset/GOBP_REGULATION_OF_CELL_DIFFERENTIATION	0.39277	1.7736	0	0.022745	0.926	0.267	0.23	0.231	0.015888	0	c5
GOBP_REGULATION_OF_CELL_DIVISION	96	https://www.gsea-msigdb.org/gsea/msigdb/human/geneset/GOBP_REGULATION_OF_CELL_DIVISION	0.44944	1.8559	0	0.014646	0.733	0.406	0.295	0.29	0.0087265	0	c5
GOBP_REGULATION_OF_CELL_GROWTH	229	https://www.gsea-msigdb.org/gsea/msigdb/human/geneset/GOBP_REGULATION_OF_CELL_GROWTH	0.36808	1.7568	0	0.025042	0.953	0.38	0.372	0.246	0.017955	0	c5
GOBP_REGULATION_OF_CELL_MORPHOGENESIS	138	https://www.gsea-msigdb.org/gsea/msigdb/human/geneset/GOBP_REGULATION_OF_CELL_MORPHOGENESIS	0.35732	1.6115	0	0.052774	1	0.341	0.326	0.234	0.041095	0	c5
GOBP_REGULATION_OF_CELL_PROJECTION_ASSEMBLY	125	https://www.gsea-msigdb.org/gsea/msigdb/human/geneset/GOBP_REGULATION_OF_CELL_PROJECTION_ASSEMBLY	0.38995	1.7381	0	0.027521	0.972	0.312	0.274	0.23	0.020535	0	c5
GOBP_REGULATION_OF_CELL_PROJECTION_ORGANIZATION	364	https://www.gsea-msigdb.org/gsea/msigdb/human/geneset/GOBP_REGULATION_OF_CELL_PROJECTION_ORGANIZATION	0.36595	1.7719	0	0.022648	0.927	0.313	0.299	0.231	0.015897	0	c5
GOBP_REGULATION_OF_CELL_SHAPE	84	https://www.gsea-msigdb.org/gsea/msigdb/human/geneset/GOBP_REGULATION_OF_CELL_SHAPE	0.43409	1.6662	0	0.039935	0.998	0.429	0.316	0.297	0.030857	0	c5
GOBP_REGULATION_OF_CELL_SIZE	103	https://www.gsea-msigdb.org/gsea/msigdb/human/geneset/GOBP_REGULATION_OF_CELL_SIZE	0.38916	1.6747	0	0.03861	0.996	0.291	0.282	0.212	0.029832	0	c5
GOBP_REGULATION_OF_CELLULAR_COMPONENT_BIOGENESIS	502	https://www.gsea-msigdb.org/gsea/msigdb/human/geneset/GOBP_REGULATION_OF_CELLULAR_COMPONENT_BIOGENESIS	0.31616	1.5755	0	0.06261	1	0.365	0.393	0.238	0.049606	0	c5
GOBP_REGULATION_OF_CELLULAR_COMPONENT_SIZE	193	https://www.gsea-msigdb.org/gsea/msigdb/human/geneset/GOBP_REGULATION_OF_CELLULAR_COMPONENT_SIZE	0.37878	1.6523	0	0.042973	0.999	0.259	0.236	0.203	0.032998	0	c5
GOBP_REGULATION_OF_CELLULAR_LOCALIZATION	500	https://www.gsea-msigdb.org/gsea/msigdb/human/geneset/GOBP_REGULATION_OF_CELLULAR_LOCALIZATION	0.36007	1.6981	0	0.034207	0.99	0.256	0.262	0.203	0.025879	0	c5
GOBP_REGULATION_OF_CHEMOTAXIS	148	https://www.gsea-msigdb.org/gsea/msigdb/human/geneset/GOBP_REGULATION_OF_CHEMOTAXIS	0.48999	1.7548	0	0.025019	0.956	0.48	0.302	0.342	0.018185	0	c5
GOBP_REGULATION_OF_CHOLESTEROL_EFFLUX	23	https://www.gsea-msigdb.org/gsea/msigdb/human/geneset/GOBP_REGULATION_OF_CHOLESTEROL_EFFLUX	0.63688	1.9691	0	0.0072874	0.325	0.348	0.121	0.307	0	0	c5
GOBP_REGULATION_OF_COAGULATION	54	https://www.gsea-msigdb.org/gsea/msigdb/human/geneset/GOBP_REGULATION_OF_COAGULATION	0.56952	1.9011	0	0.011238	0.571	0.519	0.255	0.389	0.0065143	0	c5
GOBP_REGULATION_OF_DEVELOPMENTAL_GROWTH	169	https://www.gsea-msigdb.org/gsea/msigdb/human/geneset/GOBP_REGULATION_OF_DEVELOPMENTAL_GROWTH	0.40466	1.8015	0	0.019468	0.868	0.266	0.236	0.208	0.012936	0	c5
GOBP_REGULATION_OF_ENDOCYTOSIS	162	https://www.gsea-msigdb.org/gsea/msigdb/human/geneset/GOBP_REGULATION_OF_ENDOCYTOSIS	0.50461	1.9065	0	0.011059	0.549	0.333	0.203	0.272	0.0062701	0	c5
GOBP_REGULATION_OF_ENDOTHELIAL_CELL_MIGRATION	113	https://www.gsea-msigdb.org/gsea/msigdb/human/geneset/GOBP_REGULATION_OF_ENDOTHELIAL_CELL_MIGRATION	0.4715	1.823	0	0.017599	0.823	0.416	0.309	0.292	0.011243	0	c5
GOBP_REGULATION_OF_EPITHELIAL_CELL_MIGRATION	155	https://www.gsea-msigdb.org/gsea/msigdb/human/geneset/GOBP_REGULATION_OF_EPITHELIAL_CELL_MIGRATION	0.46993	1.9176	0	0.010185	0.504	0.419	0.309	0.296	0.0053472	0	c5
GOBP_REGULATION_OF_EPITHELIAL_CELL_PROLIFERATION	203	https://www.gsea-msigdb.org/gsea/msigdb/human/geneset/GOBP_REGULATION_OF_EPITHELIAL_CELL_PROLIFERATION	0.50051	2.0439	0	0.0059296	0.119	0.389	0.241	0.304	0	0	c5
GOBP_REGULATION_OF_ERBB_SIGNALING_PATHWAY	40	https://www.gsea-msigdb.org/gsea/msigdb/human/geneset/GOBP_REGULATION_OF_ERBB_SIGNALING_PATHWAY	0.5106	1.8514	0	0.014631	0.75	0.425	0.266	0.314	0.00897	0	c5
GOBP_REGULATION_OF_ESTABLISHMENT_OF_PROTEIN_LOCALIZATION	276	https://www.gsea-msigdb.org/gsea/msigdb/human/geneset/GOBP_REGULATION_OF_ESTABLISHMENT_OF_PROTEIN_LOCALIZATION	0.39207	1.8065	0	0.019107	0.86	0.301	0.262	0.231	0.01276	0	c5
GOBP_REGULATION_OF_FATTY_ACID_BIOSYNTHETIC_PROCESS	30	https://www.gsea-msigdb.org/gsea/msigdb/human/geneset/GOBP_REGULATION_OF_FATTY_ACID_BIOSYNTHETIC_PROCESS	0.52252	1.8374	0	0.015754	0.785	0.2	0.105	0.18	0.0097671	0	c5
GOBP_REGULATION_OF_GENERATION_OF_PRECURSOR_METABOLITES_AND_ENERGY	75	https://www.gsea-msigdb.org/gsea/msigdb/human/geneset/GOBP_REGULATION_OF_GENERATION_OF_PRECURSOR_METABOLITES_AND_ENERGY	0.45109	1.8543	0	0.01455	0.735	0.333	0.252	0.252	0.0086731	0	c5
GOBP_REGULATION_OF_GROWTH	334	https://www.gsea-msigdb.org/gsea/msigdb/human/geneset/GOBP_REGULATION_OF_GROWTH	0.40847	1.9308	0	0.009231	0.456	0.332	0.292	0.247	0	0	c5
GOBP_REGULATION_OF_GTPASE_ACTIVITY	158	https://www.gsea-msigdb.org/gsea/msigdb/human/geneset/GOBP_REGULATION_OF_GTPASE_ACTIVITY	0.47934	1.9827	0	0.0067216	0.283	0.481	0.326	0.332	0	0	c5
GOBP_REGULATION_OF_HEART_GROWTH	38	https://www.gsea-msigdb.org/gsea/msigdb/human/geneset/GOBP_REGULATION_OF_HEART_GROWTH	0.54069	1.8002	0	0.019412	0.871	0.263	0.144	0.226	0.013028	0	c5
GOBP_REGULATION_OF_HORMONE_LEVELS	272	https://www.gsea-msigdb.org/gsea/msigdb/human/geneset/GOBP_REGULATION_OF_HORMONE_LEVELS	0.43069	1.8183	0	0.017937	0.833	0.353	0.271	0.268	0.011385	0	c5
GOBP_REGULATION_OF_HORMONE_SECRETION	125	https://www.gsea-msigdb.org/gsea/msigdb/human/geneset/GOBP_REGULATION_OF_HORMONE_SECRETION	0.45363	1.7861	0	0.021382	0.904	0.384	0.271	0.285	0.014629	0	c5
GOBP_REGULATION_OF_HYDROLASE_ACTIVITY	429	https://www.gsea-msigdb.org/gsea/msigdb/human/geneset/GOBP_REGULATION_OF_HYDROLASE_ACTIVITY	0.47147	2.0088	0	0.0058372	0.194	0.438	0.312	0.321	0	0	c5
GOBP_REGULATION_OF_INFLAMMATORY_RESPONSE	219	https://www.gsea-msigdb.org/gsea/msigdb/human/geneset/GOBP_REGULATION_OF_INFLAMMATORY_RESPONSE	0.50259	1.8395	0	0.015618	0.782	0.352	0.19	0.294	0.0097339	0	c5
GOBP_REGULATION_OF_INSULIN_SECRETION	76	https://www.gsea-msigdb.org/gsea/msigdb/human/geneset/GOBP_REGULATION_OF_INSULIN_SECRETION	0.47206	1.7738	0	0.022793	0.926	0.382	0.271	0.281	0.015956	0	c5
GOBP_REGULATION_OF_INTRACELLULAR_SIGNAL_TRANSDUCTION	922	https://www.gsea-msigdb.org/gsea/msigdb/human/geneset/GOBP_REGULATION_OF_INTRACELLULAR_SIGNAL_TRANSDUCTION	0.38275	1.8072	0	0.019039	0.859	0.357	0.317	0.28	0.012624	0	c5
GOBP_REGULATION_OF_KIDNEY_DEVELOPMENT	22	https://www.gsea-msigdb.org/gsea/msigdb/human/geneset/GOBP_REGULATION_OF_KIDNEY_DEVELOPMENT	0.61113	1.8533	0	0.014613	0.74	0.5	0.211	0.396	0.0087531	0	c5
GOBP_REGULATION_OF_KINASE_ACTIVITY	328	https://www.gsea-msigdb.org/gsea/msigdb/human/geneset/GOBP_REGULATION_OF_KINASE_ACTIVITY	0.38772	1.6999	0	0.033914	0.99	0.32	0.286	0.24	0.02605	0	c5
GOBP_REGULATION_OF_LIPASE_ACTIVITY	51	https://www.gsea-msigdb.org/gsea/msigdb/human/geneset/GOBP_REGULATION_OF_LIPASE_ACTIVITY	0.49948	1.7513	0	0.025545	0.958	0.333	0.171	0.278	0.018979	0	c5
GOBP_REGULATION_OF_LIPID_LOCALIZATION	93	https://www.gsea-msigdb.org/gsea/msigdb/human/geneset/GOBP_REGULATION_OF_LIPID_LOCALIZATION	0.50218	1.9996	0	0.0064902	0.226	0.258	0.137	0.226	0	0	c5
GOBP_REGULATION_OF_LIPID_METABOLIC_PROCESS	192	https://www.gsea-msigdb.org/gsea/msigdb/human/geneset/GOBP_REGULATION_OF_LIPID_METABOLIC_PROCESS	0.39436	1.7374	0	0.027613	0.973	0.354	0.329	0.244	0.020464	0	c5
GOBP_REGULATION_OF_LIPID_TRANSPORT	73	https://www.gsea-msigdb.org/gsea/msigdb/human/geneset/GOBP_REGULATION_OF_LIPID_TRANSPORT	0.45774	1.774	0	0.022764	0.926	0.329	0.249	0.25	0.015926	0	c5
GOBP_REGULATION_OF_LOCOMOTION	599	https://www.gsea-msigdb.org/gsea/msigdb/human/geneset/GOBP_REGULATION_OF_LOCOMOTION	0.43532	1.9152	0	0.010345	0.511	0.391	0.312	0.294	0.0055893	0	c5
GOBP_REGULATION_OF_MACROPHAGE_ACTIVATION	39	https://www.gsea-msigdb.org/gsea/msigdb/human/geneset/GOBP_REGULATION_OF_MACROPHAGE_ACTIVATION	0.52814	1.6842	0	0.036613	0.995	0.462	0.26	0.344	0.028212	0	c5
GOBP_REGULATION_OF_MEMBRANE_LIPID_DISTRIBUTION	27	https://www.gsea-msigdb.org/gsea/msigdb/human/geneset/GOBP_REGULATION_OF_MEMBRANE_LIPID_DISTRIBUTION	0.54148	2.0199	0	0.0059893	0.166	0.37	0.277	0.269	0	0	c5
GOBP_REGULATION_OF_MEMBRANE_POTENTIAL	189	https://www.gsea-msigdb.org/gsea/msigdb/human/geneset/GOBP_REGULATION_OF_MEMBRANE_POTENTIAL	0.34767	1.6255	0	0.049235	0.999	0.481	0.461	0.267	0.038753	0	c5
GOBP_REGULATION_OF_MONOATOMIC_CATION_TRANSMEMBRANE_TRANSPORT	148	https://www.gsea-msigdb.org/gsea/msigdb/human/geneset/GOBP_REGULATION_OF_MONOATOMIC_CATION_TRANSMEMBRANE_TRANSPORT	0.3725	1.5564	0	0.0689	1	0.534	0.461	0.294	0.054467	0	c5
GOBP_REGULATION_OF_MONOATOMIC_ION_TRANSMEMBRANE_TRANSPORT	185	https://www.gsea-msigdb.org/gsea/msigdb/human/geneset/GOBP_REGULATION_OF_MONOATOMIC_ION_TRANSMEMBRANE_TRANSPORT	0.39288	1.7154	0	0.03164	0.986	0.497	0.435	0.288	0.023969	0	c5
GOBP_REGULATION_OF_MONOATOMIC_ION_TRANSPORT	235	https://www.gsea-msigdb.org/gsea/msigdb/human/geneset/GOBP_REGULATION_OF_MONOATOMIC_ION_TRANSPORT	0.41936	1.8379	0	0.015754	0.785	0.247	0.175	0.211	0.0098103	0	c5
GOBP_REGULATION_OF_MORPHOGENESIS_OF_AN_EPITHELIUM	34	https://www.gsea-msigdb.org/gsea/msigdb/human/geneset/GOBP_REGULATION_OF_MORPHOGENESIS_OF_AN_EPITHELIUM	0.60654	1.8084	0	0.019062	0.858	0.382	0.2	0.307	0.012803	0	c5
GOBP_REGULATION_OF_MULTICELLULAR_ORGANISMAL_DEVELOPMENT	756	https://www.gsea-msigdb.org/gsea/msigdb/human/geneset/GOBP_REGULATION_OF_MULTICELLULAR_ORGANISMAL_DEVELOPMENT	0.42099	1.8981	0	0.011411	0.59	0.292	0.233	0.251	0.0065955	0	c5
GOBP_REGULATION_OF_NEURAL_PRECURSOR_CELL_PROLIFERATION	51	https://www.gsea-msigdb.org/gsea/msigdb/human/geneset/GOBP_REGULATION_OF_NEURAL_PRECURSOR_CELL_PROLIFERATION	0.46014	1.7619	0	0.024136	0.946	0.529	0.394	0.323	0.017231	0	c5
GOBP_REGULATION_OF_NEUROGENESIS	207	https://www.gsea-msigdb.org/gsea/msigdb/human/geneset/GOBP_REGULATION_OF_NEUROGENESIS	0.37538	1.7208	0	0.030755	0.984	0.343	0.326	0.238	0.023186	0	c5
GOBP_REGULATION_OF_NEURON_APOPTOTIC_PROCESS	132	https://www.gsea-msigdb.org/gsea/msigdb/human/geneset/GOBP_REGULATION_OF_NEURON_APOPTOTIC_PROCESS	0.39747	1.6037	0	0.054625	1	0.348	0.321	0.241	0.042804	0	c5
GOBP_REGULATION_OF_NEURON_PROJECTION_DEVELOPMENT	233	https://www.gsea-msigdb.org/gsea/msigdb/human/geneset/GOBP_REGULATION_OF_NEURON_PROJECTION_DEVELOPMENT	0.36392	1.7156	0	0.031626	0.986	0.416	0.407	0.255	0.023946	0	c5
GOBP_REGULATION_OF_ORGAN_GROWTH	50	https://www.gsea-msigdb.org/gsea/msigdb/human/geneset/GOBP_REGULATION_OF_ORGAN_GROWTH	0.51466	1.8388	0	0.015699	0.783	0.36	0.223	0.282	0.0097847	0	c5
GOBP_REGULATION_OF_ORGANELLE_ORGANIZATION	597	https://www.gsea-msigdb.org/gsea/msigdb/human/geneset/GOBP_REGULATION_OF_ORGANELLE_ORGANIZATION	0.3119	1.5382	0	0.074912	1	0.412	0.425	0.258	0.060034	0	c5
GOBP_REGULATION_OF_OXIDOREDUCTASE_ACTIVITY	39	https://www.gsea-msigdb.org/gsea/msigdb/human/geneset/GOBP_REGULATION_OF_OXIDOREDUCTASE_ACTIVITY	0.50152	1.7577	0	0.02482	0.952	0.333	0.234	0.257	0.017392	0	c5
GOBP_REGULATION_OF_PEPTIDASE_ACTIVITY	175	https://www.gsea-msigdb.org/gsea/msigdb/human/geneset/GOBP_REGULATION_OF_PEPTIDASE_ACTIVITY	0.46308	1.7804	0	0.021958	0.914	0.417	0.31	0.295	0.015221	0	c5
GOBP_REGULATION_OF_PEPTIDE_TRANSPORT	94	https://www.gsea-msigdb.org/gsea/msigdb/human/geneset/GOBP_REGULATION_OF_PEPTIDE_TRANSPORT	0.47915	1.8281	0	0.016914	0.809	0.404	0.271	0.299	0.010745	0	c5
GOBP_REGULATION_OF_PEPTIDYL_SERINE_PHOSPHORYLATION	70	https://www.gsea-msigdb.org/gsea/msigdb/human/geneset/GOBP_REGULATION_OF_PEPTIDYL_SERINE_PHOSPHORYLATION	0.4225	1.7603	0	0.024447	0.948	0.386	0.309	0.269	0.017347	0	c5
GOBP_REGULATION_OF_PEPTIDYL_TYROSINE_PHOSPHORYLATION	133	https://www.gsea-msigdb.org/gsea/msigdb/human/geneset/GOBP_REGULATION_OF_PEPTIDYL_TYROSINE_PHOSPHORYLATION	0.49729	2.0199	0	0.0060597	0.166	0.383	0.271	0.285	0	0	c5
GOBP_REGULATION_OF_PHOSPHORUS_METABOLIC_PROCESS	627	https://www.gsea-msigdb.org/gsea/msigdb/human/geneset/GOBP_REGULATION_OF_PHOSPHORUS_METABOLIC_PROCESS	0.39722	1.8424	0	0.015301	0.774	0.352	0.313	0.266	0.0097051	0	c5
GOBP_REGULATION_OF_PHOSPHORYLATION	555	https://www.gsea-msigdb.org/gsea/msigdb/human/geneset/GOBP_REGULATION_OF_PHOSPHORYLATION	0.39613	1.8343	0	0.016146	0.792	0.351	0.313	0.262	0.010223	0	c5
GOBP_REGULATION_OF_PLASMA_LIPOPROTEIN_PARTICLE_LEVELS	48	https://www.gsea-msigdb.org/gsea/msigdb/human/geneset/GOBP_REGULATION_OF_PLASMA_LIPOPROTEIN_PARTICLE_LEVELS	0.61049	1.98	0	0.0067453	0.291	0.417	0.176	0.346	0	0	c5
GOBP_REGULATION_OF_PROGRAMMED_CELL_DEATH	828	https://www.gsea-msigdb.org/gsea/msigdb/human/geneset/GOBP_REGULATION_OF_PROGRAMMED_CELL_DEATH	0.41779	1.9079	0	0.010866	0.541	0.396	0.334	0.298	0.0061936	0	c5
GOBP_REGULATION_OF_PROTEIN_LOCALIZATION_TO_CELL_SURFACE	23	https://www.gsea-msigdb.org/gsea/msigdb/human/geneset/GOBP_REGULATION_OF_PROTEIN_LOCALIZATION_TO_CELL_SURFACE	0.67189	2.0393	0	0.005838	0.125	0.348	0.144	0.299	0	0	c5
GOBP_REGULATION_OF_PROTEIN_MODIFICATION_PROCESS	687	https://www.gsea-msigdb.org/gsea/msigdb/human/geneset/GOBP_REGULATION_OF_PROTEIN_MODIFICATION_PROCESS	0.36699	1.7293	0	0.028956	0.977	0.295	0.281	0.235	0.021671	0	c5
GOBP_REGULATION_OF_PROTEIN_SECRETION	128	https://www.gsea-msigdb.org/gsea/msigdb/human/geneset/GOBP_REGULATION_OF_PROTEIN_SECRETION	0.47348	1.9227	0	0.0095742	0.484	0.422	0.283	0.308	0	0	c5
GOBP_REGULATION_OF_PROTEOLYSIS	315	https://www.gsea-msigdb.org/gsea/msigdb/human/geneset/GOBP_REGULATION_OF_PROTEOLYSIS	0.39188	1.633	0	0.047823	0.999	0.327	0.31	0.236	0.037256	0	c5
GOBP_REGULATION_OF_REACTIVE_OXYGEN_SPECIES_METABOLIC_PROCESS	86	https://www.gsea-msigdb.org/gsea/msigdb/human/geneset/GOBP_REGULATION_OF_REACTIVE_OXYGEN_SPECIES_METABOLIC_PROCESS	0.48589	1.8199	0	0.017914	0.831	0.419	0.278	0.306	0.011468	0	c5
GOBP_REGULATION_OF_RECEPTOR_MEDIATED_ENDOCYTOSIS	60	https://www.gsea-msigdb.org/gsea/msigdb/human/geneset/GOBP_REGULATION_OF_RECEPTOR_MEDIATED_ENDOCYTOSIS	0.46258	1.8266	0	0.017096	0.814	0.267	0.193	0.217	0.010738	0	c5
GOBP_REGULATION_OF_RECEPTOR_SIGNALING_PATHWAY_VIA_STAT	55	https://www.gsea-msigdb.org/gsea/msigdb/human/geneset/GOBP_REGULATION_OF_RECEPTOR_SIGNALING_PATHWAY_VIA_STAT	0.60316	2.3205	0	0.0005378	0.001	0.309	0.161	0.261	0	0	c5
GOBP_REGULATION_OF_REPRODUCTIVE_PROCESS	87	https://www.gsea-msigdb.org/gsea/msigdb/human/geneset/GOBP_REGULATION_OF_REPRODUCTIVE_PROCESS	0.48716	1.9013	0	0.01131	0.569	0.253	0.158	0.216	0.0065622	0	c5
GOBP_REGULATION_OF_RESPONSE_TO_EXTERNAL_STIMULUS	615	https://www.gsea-msigdb.org/gsea/msigdb/human/geneset/GOBP_REGULATION_OF_RESPONSE_TO_EXTERNAL_STIMULUS	0.442	1.8474	0	0.015096	0.763	0.372	0.281	0.293	0.0094517	0	c5
GOBP_REGULATION_OF_RESPONSE_TO_STRESS	771	https://www.gsea-msigdb.org/gsea/msigdb/human/geneset/GOBP_REGULATION_OF_RESPONSE_TO_STRESS	0.36706	1.644	0	0.044705	0.999	0.432	0.413	0.285	0.034791	0	c5
GOBP_REGULATION_OF_RUFFLE_ASSEMBLY	21	https://www.gsea-msigdb.org/gsea/msigdb/human/geneset/GOBP_REGULATION_OF_RUFFLE_ASSEMBLY	0.63692	2.0532	0	0.005942	0.108	0.667	0.227	0.517	0	0	c5
GOBP_REGULATION_OF_SECRETION	296	https://www.gsea-msigdb.org/gsea/msigdb/human/geneset/GOBP_REGULATION_OF_SECRETION	0.44925	2.0236	0	0.006084	0.157	0.392	0.271	0.298	0	0	c5
GOBP_REGULATION_OF_SMALL_GTPASE_MEDIATED_SIGNAL_TRANSDUCTION	152	https://www.gsea-msigdb.org/gsea/msigdb/human/geneset/GOBP_REGULATION_OF_SMALL_GTPASE_MEDIATED_SIGNAL_TRANSDUCTION	0.4041	1.8783	0	0.012673	0.655	0.368	0.301	0.263	0.0071238	0	c5
GOBP_REGULATION_OF_SMALL_MOLECULE_METABOLIC_PROCESS	181	https://www.gsea-msigdb.org/gsea/msigdb/human/geneset/GOBP_REGULATION_OF_SMALL_MOLECULE_METABOLIC_PROCESS	0.44988	1.9395	0	0.0087074	0.428	0.32	0.252	0.246	0	0	c5
GOBP_REGULATION_OF_STEROL_TRANSPORT	34	https://www.gsea-msigdb.org/gsea/msigdb/human/geneset/GOBP_REGULATION_OF_STEROL_TRANSPORT	0.58252	1.8566	0	0.014536	0.733	0.412	0.207	0.328	0.0086342	0	c5
GOBP_REGULATION_OF_SUPEROXIDE_METABOLIC_PROCESS	21	https://www.gsea-msigdb.org/gsea/msigdb/human/geneset/GOBP_REGULATION_OF_SUPEROXIDE_METABOLIC_PROCESS	0.64852	1.852	0	0.014659	0.746	0.381	0.0999	0.344	0.0090165	0	c5
GOBP_REGULATION_OF_SYSTEMIC_ARTERIAL_BLOOD_PRESSURE	58	https://www.gsea-msigdb.org/gsea/msigdb/human/geneset/GOBP_REGULATION_OF_SYSTEMIC_ARTERIAL_BLOOD_PRESSURE	0.48717	1.6877	0	0.035834	0.993	0.397	0.267	0.293	0.027366	0	c5
GOBP_REGULATION_OF_TRANSFERASE_ACTIVITY	387	https://www.gsea-msigdb.org/gsea/msigdb/human/geneset/GOBP_REGULATION_OF_TRANSFERASE_ACTIVITY	0.38185	1.7052	0	0.032987	0.987	0.313	0.286	0.236	0.024959	0	c5
GOBP_REGULATION_OF_TRANSMEMBRANE_TRANSPORT	250	https://www.gsea-msigdb.org/gsea/msigdb/human/geneset/GOBP_REGULATION_OF_TRANSMEMBRANE_TRANSPORT	0.39235	1.7551	0	0.024962	0.955	0.192	0.151	0.169	0.018073	0	c5
GOBP_REGULATION_OF_TRANSPORT	822	https://www.gsea-msigdb.org/gsea/msigdb/human/geneset/GOBP_REGULATION_OF_TRANSPORT	0.42079	2.037	0	0.0057743	0.128	0.371	0.311	0.289	0	0	c5
GOBP_REGULATION_OF_VASCULATURE_DEVELOPMENT	184	https://www.gsea-msigdb.org/gsea/msigdb/human/geneset/GOBP_REGULATION_OF_VASCULATURE_DEVELOPMENT	0.5026	1.9056	0	0.01107	0.551	0.489	0.309	0.347	0.0062836	0	c5
GOBP_REGULATION_OF_VESICLE_MEDIATED_TRANSPORT	269	https://www.gsea-msigdb.org/gsea/msigdb/human/geneset/GOBP_REGULATION_OF_VESICLE_MEDIATED_TRANSPORT	0.45051	1.8625	0	0.013728	0.705	0.342	0.258	0.264	0.0083652	0	c5
GOBP_REGULATION_OF_WOUND_HEALING	86	https://www.gsea-msigdb.org/gsea/msigdb/human/geneset/GOBP_REGULATION_OF_WOUND_HEALING	0.5059	1.8598	0	0.014176	0.72	0.523	0.331	0.354	0.008462	0	c5
GOBP_RENAL_SYSTEM_DEVELOPMENT	200	https://www.gsea-msigdb.org/gsea/msigdb/human/geneset/GOBP_RENAL_SYSTEM_DEVELOPMENT	0.54457	1.9415	0	0.0085592	0.414	0.375	0.211	0.304	0	0	c5
GOBP_RENAL_SYSTEM_PROCESS	85	https://www.gsea-msigdb.org/gsea/msigdb/human/geneset/GOBP_RENAL_SYSTEM_PROCESS	0.60125	1.8881	0	0.011887	0.63	0.294	0.0899	0.271	0.0068992	0	c5
GOBP_RENAL_TUBULE_DEVELOPMENT	55	https://www.gsea-msigdb.org/gsea/msigdb/human/geneset/GOBP_RENAL_TUBULE_DEVELOPMENT	0.63906	1.8941	0	0.011586	0.607	0.455	0.207	0.363	0.0067454	0	c5
GOBP_REPRODUCTION	585	https://www.gsea-msigdb.org/gsea/msigdb/human/geneset/GOBP_REPRODUCTION	0.36607	1.9027	0	0.011184	0.563	0.248	0.248	0.203	0.0064015	0	c5
GOBP_REPRODUCTIVE_SYSTEM_DEVELOPMENT	158	https://www.gsea-msigdb.org/gsea/msigdb/human/geneset/GOBP_REPRODUCTIVE_SYSTEM_DEVELOPMENT	0.41339	1.744	0	0.026707	0.965	0.316	0.271	0.236	0.019836	0	c5
GOBP_RESPONSE_TO_ABIOTIC_STIMULUS	574	https://www.gsea-msigdb.org/gsea/msigdb/human/geneset/GOBP_RESPONSE_TO_ABIOTIC_STIMULUS	0.4286	2.0119	0	0.0060884	0.189	0.392	0.321	0.29	0	0	c5
GOBP_RESPONSE_TO_ACID_CHEMICAL	79	https://www.gsea-msigdb.org/gsea/msigdb/human/geneset/GOBP_RESPONSE_TO_ACID_CHEMICAL	0.48332	1.996	0	0.0063445	0.235	0.177	0.0744	0.166	0	0	c5
GOBP_RESPONSE_TO_ACIDIC_PH	15	https://www.gsea-msigdb.org/gsea/msigdb/human/geneset/GOBP_RESPONSE_TO_ACIDIC_PH	0.67397	2.018	0	0.0060035	0.172	0.467	0.142	0.401	0	0	c5
GOBP_RESPONSE_TO_ALCOHOL	147	https://www.gsea-msigdb.org/gsea/msigdb/human/geneset/GOBP_RESPONSE_TO_ALCOHOL	0.49682	2.0875	0	0.0046754	0.07	0.503	0.331	0.344	0	0	c5
GOBP_RESPONSE_TO_BACTERIUM	366	https://www.gsea-msigdb.org/gsea/msigdb/human/geneset/GOBP_RESPONSE_TO_BACTERIUM	0.46401	1.7024	0	0.033422	0.989	0.383	0.249	0.303	0.025847	0	c5
GOBP_RESPONSE_TO_CORTICOSTEROID	92	https://www.gsea-msigdb.org/gsea/msigdb/human/geneset/GOBP_RESPONSE_TO_CORTICOSTEROID	0.49224	1.8023	0	0.019414	0.866	0.337	0.178	0.281	0.012961	0	c5
GOBP_RESPONSE_TO_ENDOGENOUS_STIMULUS	930	https://www.gsea-msigdb.org/gsea/msigdb/human/geneset/GOBP_RESPONSE_TO_ENDOGENOUS_STIMULUS	0.39688	1.8423	0	0.015287	0.774	0.385	0.355	0.286	0.0096899	0	c5
GOBP_RESPONSE_TO_ESTROGEN	40	https://www.gsea-msigdb.org/gsea/msigdb/human/geneset/GOBP_RESPONSE_TO_ESTROGEN	0.57908	2.0407	0	0.0058485	0.123	0.275	0.128	0.241	0	0	c5
GOBP_RESPONSE_TO_ETHANOL	68	https://www.gsea-msigdb.org/gsea/msigdb/human/geneset/GOBP_RESPONSE_TO_ETHANOL	0.51791	1.9655	0	0.0073883	0.335	0.559	0.331	0.378	0	0	c5
GOBP_RESPONSE_TO_EXTRACELLULAR_STIMULUS	288	https://www.gsea-msigdb.org/gsea/msigdb/human/geneset/GOBP_RESPONSE_TO_EXTRACELLULAR_STIMULUS	0.42729	1.9778	0	0.0067726	0.302	0.358	0.307	0.258	0	0	c5
GOBP_RESPONSE_TO_FATTY_ACID	39	https://www.gsea-msigdb.org/gsea/msigdb/human/geneset/GOBP_RESPONSE_TO_FATTY_ACID	0.50187	1.6459	0	0.044567	0.999	0.41	0.283	0.296	0.034383	0	c5
GOBP_RESPONSE_TO_FIBROBLAST_GROWTH_FACTOR	63	https://www.gsea-msigdb.org/gsea/msigdb/human/geneset/GOBP_RESPONSE_TO_FIBROBLAST_GROWTH_FACTOR	0.575	1.852	0	0.014688	0.746	0.381	0.245	0.29	0.0090043	0	c5
GOBP_RESPONSE_TO_GROWTH_FACTOR	414	https://www.gsea-msigdb.org/gsea/msigdb/human/geneset/GOBP_RESPONSE_TO_GROWTH_FACTOR	0.40805	1.7365	0	0.027603	0.974	0.35	0.324	0.251	0.020318	0	c5
GOBP_RESPONSE_TO_HORMONE	486	https://www.gsea-msigdb.org/gsea/msigdb/human/geneset/GOBP_RESPONSE_TO_HORMONE	0.3798	1.7411	0	0.027151	0.972	0.391	0.364	0.267	0.020043	0	c5
GOBP_RESPONSE_TO_INORGANIC_SUBSTANCE	317	https://www.gsea-msigdb.org/gsea/msigdb/human/geneset/GOBP_RESPONSE_TO_INORGANIC_SUBSTANCE	0.43724	1.9867	0	0.0065964	0.267	0.375	0.309	0.272	0	0	c5
GOBP_RESPONSE_TO_INSULIN	151	https://www.gsea-msigdb.org/gsea/msigdb/human/geneset/GOBP_RESPONSE_TO_INSULIN	0.3715	1.6178	0	0.051199	1	0.245	0.219	0.196	0.039713	0	c5
GOBP_RESPONSE_TO_KETONE	135	https://www.gsea-msigdb.org/gsea/msigdb/human/geneset/GOBP_RESPONSE_TO_KETONE	0.43762	1.8453	0	0.015045	0.765	0.215	0.145	0.187	0.0095622	0	c5
GOBP_RESPONSE_TO_LIGHT_STIMULUS	131	https://www.gsea-msigdb.org/gsea/msigdb/human/geneset/GOBP_RESPONSE_TO_LIGHT_STIMULUS	0.33754	1.5592	0	0.06799	1	0.298	0.298	0.213	0.053561	0	c5
GOBP_RESPONSE_TO_LIPID	519	https://www.gsea-msigdb.org/gsea/msigdb/human/geneset/GOBP_RESPONSE_TO_LIPID	0.44057	2.0075	0	0.0058545	0.198	0.378	0.299	0.285	0	0	c5
GOBP_RESPONSE_TO_METAL_ION	205	https://www.gsea-msigdb.org/gsea/msigdb/human/geneset/GOBP_RESPONSE_TO_METAL_ION	0.47962	2.0658	0	0.0055062	0.088	0.351	0.233	0.278	0	0	c5
GOBP_RESPONSE_TO_MOLECULE_OF_BACTERIAL_ORIGIN	207	https://www.gsea-msigdb.org/gsea/msigdb/human/geneset/GOBP_RESPONSE_TO_MOLECULE_OF_BACTERIAL_ORIGIN	0.48879	1.7659	0	0.023527	0.937	0.406	0.249	0.314	0.016269	0	c5
GOBP_RESPONSE_TO_NITROGEN_COMPOUND	599	https://www.gsea-msigdb.org/gsea/msigdb/human/geneset/GOBP_RESPONSE_TO_NITROGEN_COMPOUND	0.39582	1.9098	0	0.01074	0.53	0.382	0.349	0.272	0.0060535	0	c5
GOBP_RESPONSE_TO_NUTRIENT	96	https://www.gsea-msigdb.org/gsea/msigdb/human/geneset/GOBP_RESPONSE_TO_NUTRIENT	0.51089	1.8886	0	0.011948	0.628	0.354	0.183	0.293	0.0069593	0	c5
GOBP_RESPONSE_TO_ORGANIC_CYCLIC_COMPOUND	505	https://www.gsea-msigdb.org/gsea/msigdb/human/geneset/GOBP_RESPONSE_TO_ORGANIC_CYCLIC_COMPOUND	0.40789	1.9949	0	0.0063183	0.239	0.396	0.354	0.275	0	0	c5
GOBP_RESPONSE_TO_OSMOTIC_STRESS	56	https://www.gsea-msigdb.org/gsea/msigdb/human/geneset/GOBP_RESPONSE_TO_OSMOTIC_STRESS	0.49697	1.8633	0	0.01368	0.705	0.357	0.218	0.281	0.0083231	0	c5
GOBP_RESPONSE_TO_OXIDATIVE_STRESS	232	https://www.gsea-msigdb.org/gsea/msigdb/human/geneset/GOBP_RESPONSE_TO_OXIDATIVE_STRESS	0.35614	1.6616	0	0.040919	0.998	0.392	0.383	0.25	0.031225	0	c5
GOBP_RESPONSE_TO_OXYGEN_CONTAINING_COMPOUND	964	https://www.gsea-msigdb.org/gsea/msigdb/human/geneset/GOBP_RESPONSE_TO_OXYGEN_CONTAINING_COMPOUND	0.40542	1.9451	0	0.0083583	0.404	0.412	0.364	0.303	0	0	c5
GOBP_RESPONSE_TO_OXYGEN_LEVELS	198	https://www.gsea-msigdb.org/gsea/msigdb/human/geneset/GOBP_RESPONSE_TO_OXYGEN_LEVELS	0.48362	1.9323	0	0.0091861	0.451	0.465	0.315	0.327	0	0	c5
GOBP_RESPONSE_TO_PEPTIDE	302	https://www.gsea-msigdb.org/gsea/msigdb/human/geneset/GOBP_RESPONSE_TO_PEPTIDE	0.39452	1.7819	0	0.021857	0.912	0.397	0.348	0.271	0.015028	0	c5
GOBP_RESPONSE_TO_PEPTIDE_HORMONE	246	https://www.gsea-msigdb.org/gsea/msigdb/human/geneset/GOBP_RESPONSE_TO_PEPTIDE_HORMONE	0.39797	1.7346	0	0.027831	0.975	0.398	0.348	0.269	0.020653	0	c5
GOBP_RESPONSE_TO_RADIATION	190	https://www.gsea-msigdb.org/gsea/msigdb/human/geneset/GOBP_RESPONSE_TO_RADIATION	0.35699	1.7281	0	0.029102	0.978	0.316	0.298	0.228	0.021813	0	c5
GOBP_RESPONSE_TO_REACTIVE_OXYGEN_SPECIES	128	https://www.gsea-msigdb.org/gsea/msigdb/human/geneset/GOBP_RESPONSE_TO_REACTIVE_OXYGEN_SPECIES	0.37618	1.6325	0	0.047927	0.999	0.383	0.36	0.25	0.037308	0	c5
GOBP_RESPONSE_TO_RETINOIC_ACID	53	https://www.gsea-msigdb.org/gsea/msigdb/human/geneset/GOBP_RESPONSE_TO_RETINOIC_ACID	0.51627	1.7828	0	0.021809	0.911	0.377	0.229	0.293	0.014899	0	c5
GOBP_RESPONSE_TO_SALT	194	https://www.gsea-msigdb.org/gsea/msigdb/human/geneset/GOBP_RESPONSE_TO_SALT	0.4057	1.8132	0	0.018608	0.847	0.392	0.364	0.256	0.012028	0	c5
GOBP_RESPONSE_TO_STEROID_HORMONE	194	https://www.gsea-msigdb.org/gsea/msigdb/human/geneset/GOBP_RESPONSE_TO_STEROID_HORMONE	0.42457	1.7727	0	0.02273	0.926	0.412	0.354	0.274	0.015815	0	c5
GOBP_RESPONSE_TO_TUMOR_NECROSIS_FACTOR	157	https://www.gsea-msigdb.org/gsea/msigdb/human/geneset/GOBP_RESPONSE_TO_TUMOR_NECROSIS_FACTOR	0.45228	1.7698	0	0.023035	0.929	0.299	0.23	0.236	0.01608	0	c5
GOBP_RESPONSE_TO_VITAMIN	54	https://www.gsea-msigdb.org/gsea/msigdb/human/geneset/GOBP_RESPONSE_TO_VITAMIN	0.57401	1.9578	0	0.0078279	0.353	0.389	0.177	0.323	0	0	c5
GOBP_RESPONSE_TO_WOUNDING	342	https://www.gsea-msigdb.org/gsea/msigdb/human/geneset/GOBP_RESPONSE_TO_WOUNDING	0.43461	1.8163	0	0.018083	0.838	0.442	0.348	0.302	0.011727	0	c5
GOBP_RESPONSE_TO_XENOBIOTIC_STIMULUS	255	https://www.gsea-msigdb.org/gsea/msigdb/human/geneset/GOBP_RESPONSE_TO_XENOBIOTIC_STIMULUS	0.49452	2.2201	0	0.0015459	0.009	0.42	0.284	0.312	0	0	c5
GOBP_RETINA_DEVELOPMENT_IN_CAMERA_TYPE_EYE	70	https://www.gsea-msigdb.org/gsea/msigdb/human/geneset/GOBP_RETINA_DEVELOPMENT_IN_CAMERA_TYPE_EYE	0.44518	1.7757	0	0.022722	0.921	0.171	0.142	0.149	0.015885	0	c5
GOBP_RETINA_MORPHOGENESIS_IN_CAMERA_TYPE_EYE	23	https://www.gsea-msigdb.org/gsea/msigdb/human/geneset/GOBP_RETINA_MORPHOGENESIS_IN_CAMERA_TYPE_EYE	0.65252	1.793	0	0.020634	0.892	0.304	0.125	0.267	0.014063	0	c5
GOBP_RUFFLE_ASSEMBLY	27	https://www.gsea-msigdb.org/gsea/msigdb/human/geneset/GOBP_RUFFLE_ASSEMBLY	0.56328	2.0538	0	0.0059576	0.108	0.556	0.227	0.431	0	0	c5
GOBP_RUFFLE_ORGANIZATION	38	https://www.gsea-msigdb.org/gsea/msigdb/human/geneset/GOBP_RUFFLE_ORGANIZATION	0.52881	1.8785	0	0.012734	0.655	0.579	0.269	0.425	0.0071517	0	c5
GOBP_SECOND_MESSENGER_MEDIATED_SIGNALING	163	https://www.gsea-msigdb.org/gsea/msigdb/human/geneset/GOBP_SECOND_MESSENGER_MEDIATED_SIGNALING	0.39779	1.6271	0	0.049006	0.999	0.466	0.383	0.295	0.03844	0	c5
GOBP_SECRETION	463	https://www.gsea-msigdb.org/gsea/msigdb/human/geneset/GOBP_SECRETION	0.45423	2.1011	0	0.0043378	0.056	0.387	0.272	0.301	0	0	c5
GOBP_SENSORY_ORGAN_DEVELOPMENT	249	https://www.gsea-msigdb.org/gsea/msigdb/human/geneset/GOBP_SENSORY_ORGAN_DEVELOPMENT	0.42357	1.869	0	0.01324	0.691	0.285	0.235	0.226	0.0077537	0	c5
GOBP_SENSORY_PERCEPTION	191	https://www.gsea-msigdb.org/gsea/msigdb/human/geneset/GOBP_SENSORY_PERCEPTION	0.41323	1.8151	0	0.018341	0.842	0.277	0.221	0.222	0.011889	0	c5
GOBP_SENSORY_PERCEPTION_OF_CHEMICAL_STIMULUS	28	https://www.gsea-msigdb.org/gsea/msigdb/human/geneset/GOBP_SENSORY_PERCEPTION_OF_CHEMICAL_STIMULUS	0.61538	2.0879	0	0.0048664	0.069	0.357	0.11	0.319	0	0	c5
GOBP_SENSORY_PERCEPTION_OF_MECHANICAL_STIMULUS	69	https://www.gsea-msigdb.org/gsea/msigdb/human/geneset/GOBP_SENSORY_PERCEPTION_OF_MECHANICAL_STIMULUS	0.46219	1.7616	0	0.024185	0.946	0.304	0.217	0.241	0.017261	0	c5
GOBP_SENSORY_SYSTEM_DEVELOPMENT	184	https://www.gsea-msigdb.org/gsea/msigdb/human/geneset/GOBP_SENSORY_SYSTEM_DEVELOPMENT	0.43723	1.9009	0	0.011244	0.573	0.272	0.235	0.213	0.0065051	0	c5
GOBP_SEX_DIFFERENTIATION	141	https://www.gsea-msigdb.org/gsea/msigdb/human/geneset/GOBP_SEX_DIFFERENTIATION	0.41877	1.7592	0	0.024595	0.95	0.312	0.271	0.232	0.017411	0	c5
GOBP_SEXUAL_REPRODUCTION	367	https://www.gsea-msigdb.org/gsea/msigdb/human/geneset/GOBP_SEXUAL_REPRODUCTION	0.32975	1.6658	0	0.040055	0.998	0.218	0.247	0.173	0.030833	0	c5
GOBP_SIGNAL_RELEASE	223	https://www.gsea-msigdb.org/gsea/msigdb/human/geneset/GOBP_SIGNAL_RELEASE	0.39445	1.6946	0	0.034611	0.992	0.404	0.333	0.278	0.026811	0	c5
GOBP_SKELETAL_MUSCLE_ORGAN_DEVELOPMENT	80	https://www.gsea-msigdb.org/gsea/msigdb/human/geneset/GOBP_SKELETAL_MUSCLE_ORGAN_DEVELOPMENT	0.39969	1.6204	0	0.050548	1	0.5	0.428	0.289	0.039374	0	c5
GOBP_SKELETAL_SYSTEM_DEVELOPMENT	272	https://www.gsea-msigdb.org/gsea/msigdb/human/geneset/GOBP_SKELETAL_SYSTEM_DEVELOPMENT	0.40039	1.7547	0	0.025023	0.956	0.309	0.267	0.235	0.018162	0	c5
GOBP_SMALL_GTPASE_MEDIATED_SIGNAL_TRANSDUCTION	252	https://www.gsea-msigdb.org/gsea/msigdb/human/geneset/GOBP_SMALL_GTPASE_MEDIATED_SIGNAL_TRANSDUCTION	0.37605	1.7631	0	0.02392	0.944	0.357	0.301	0.259	0.01713	0	c5
GOBP_SMALL_MOLECULE_BIOSYNTHETIC_PROCESS	340	https://www.gsea-msigdb.org/gsea/msigdb/human/geneset/GOBP_SMALL_MOLECULE_BIOSYNTHETIC_PROCESS	0.4477	1.8572	0	0.014493	0.731	0.341	0.249	0.269	0.008679	0	c5
GOBP_SMALL_MOLECULE_METABOLIC_PROCESS	995	https://www.gsea-msigdb.org/gsea/msigdb/human/geneset/GOBP_SMALL_MOLECULE_METABOLIC_PROCESS	0.45131	1.8209	0	0.017777	0.828	0.42	0.319	0.333	0.011406	0	c5
GOBP_SODIUM_ION_TRANSPORT	99	https://www.gsea-msigdb.org/gsea/msigdb/human/geneset/GOBP_SODIUM_ION_TRANSPORT	0.54639	1.764	0	0.023749	0.942	0.273	0.131	0.24	0.016878	0	c5
GOBP_STEROL_HOMEOSTASIS	56	https://www.gsea-msigdb.org/gsea/msigdb/human/geneset/GOBP_STEROL_HOMEOSTASIS	0.53177	1.9003	0	0.01129	0.576	0.357	0.197	0.289	0.0065169	0	c5
GOBP_STEROL_TRANSPORT	62	https://www.gsea-msigdb.org/gsea/msigdb/human/geneset/GOBP_STEROL_TRANSPORT	0.55289	1.9831	0	0.0067836	0.283	0.435	0.249	0.33	0	0	c5
GOBP_SYNAPSE_ORGANIZATION	231	https://www.gsea-msigdb.org/gsea/msigdb/human/geneset/GOBP_SYNAPSE_ORGANIZATION	0.38641	1.7707	0	0.02291	0.928	0.394	0.377	0.254	0.016025	0	c5
GOBP_TAXIS	274	https://www.gsea-msigdb.org/gsea/msigdb/human/geneset/GOBP_TAXIS	0.47556	1.7573	0	0.024937	0.952	0.431	0.273	0.325	0.017775	0	c5
GOBP_TELENCEPHALON_DEVELOPMENT	131	https://www.gsea-msigdb.org/gsea/msigdb/human/geneset/GOBP_TELENCEPHALON_DEVELOPMENT	0.37089	1.6543	0	0.042539	0.998	0.42	0.381	0.265	0.03252	0	c5
GOBP_TEMPERATURE_HOMEOSTASIS	106	https://www.gsea-msigdb.org/gsea/msigdb/human/geneset/GOBP_TEMPERATURE_HOMEOSTASIS	0.40109	1.7094	0	0.032237	0.986	0.311	0.286	0.226	0.024553	0	c5
GOBP_TISSUE_HOMEOSTASIS	140	https://www.gsea-msigdb.org/gsea/msigdb/human/geneset/GOBP_TISSUE_HOMEOSTASIS	0.40647	1.6696	0	0.039171	0.996	0.414	0.329	0.283	0.030008	0	c5
GOBP_TISSUE_MIGRATION	207	https://www.gsea-msigdb.org/gsea/msigdb/human/geneset/GOBP_TISSUE_MIGRATION	0.45581	1.8473	0	0.015037	0.763	0.377	0.281	0.279	0.0094124	0	c5
GOBP_TISSUE_MORPHOGENESIS	327	https://www.gsea-msigdb.org/gsea/msigdb/human/geneset/GOBP_TISSUE_MORPHOGENESIS	0.41009	1.7579	0	0.024815	0.952	0.321	0.273	0.245	0.017414	0	c5
GOBP_TISSUE_REMODELING	108	https://www.gsea-msigdb.org/gsea/msigdb/human/geneset/GOBP_TISSUE_REMODELING	0.52737	1.9488	0	0.0082426	0.387	0.37	0.23	0.289	0	0	c5
GOBP_TOLL_LIKE_RECEPTOR_SIGNALING_PATHWAY	38	https://www.gsea-msigdb.org/gsea/msigdb/human/geneset/GOBP_TOLL_LIKE_RECEPTOR_SIGNALING_PATHWAY	0.59246	1.808	0	0.019008	0.859	0.474	0.214	0.374	0.012698	0	c5
GOBP_TRANSMEMBRANE_RECEPTOR_PROTEIN_TYROSINE_KINASE_SIGNALING_PATHWAY	355	https://www.gsea-msigdb.org/gsea/msigdb/human/geneset/GOBP_TRANSMEMBRANE_RECEPTOR_PROTEIN_TYROSINE_KINASE_SIGNALING_PATHWAY	0.43461	1.8923	0	0.011733	0.612	0.338	0.283	0.255	0.0067306	0	c5
GOBP_TRANSMEMBRANE_TRANSPORT	636	https://www.gsea-msigdb.org/gsea/msigdb/human/geneset/GOBP_TRANSMEMBRANE_TRANSPORT	0.42534	1.9944	0	0.0062913	0.241	0.277	0.223	0.236	0	0	c5
GOBP_TRIGLYCERIDE_METABOLIC_PROCESS	52	https://www.gsea-msigdb.org/gsea/msigdb/human/geneset/GOBP_TRIGLYCERIDE_METABOLIC_PROCESS	0.49533	1.8188	0	0.017957	0.831	0.538	0.386	0.333	0.011463	0	c5
GOBP_TUBE_DEVELOPMENT	635	https://www.gsea-msigdb.org/gsea/msigdb/human/geneset/GOBP_TUBE_DEVELOPMENT	0.44812	1.9999	0	0.0065059	0.223	0.397	0.31	0.301	0	0	c5
GOBP_TUBE_FORMATION	79	https://www.gsea-msigdb.org/gsea/msigdb/human/geneset/GOBP_TUBE_FORMATION	0.46757	1.8193	0	0.01788	0.831	0.405	0.324	0.277	0.01144	0	c5
GOBP_TUBE_MORPHOGENESIS	525	https://www.gsea-msigdb.org/gsea/msigdb/human/geneset/GOBP_TUBE_MORPHOGENESIS	0.45241	1.9632	0	0.0074749	0.34	0.404	0.31	0.301	0	0	c5
GOBP_TYROSINE_PHOSPHORYLATION_OF_STAT_PROTEIN	36	https://www.gsea-msigdb.org/gsea/msigdb/human/geneset/GOBP_TYROSINE_PHOSPHORYLATION_OF_STAT_PROTEIN	0.57983	2.0148	0	0.0061258	0.184	0.25	0.11	0.224	0	0	c5
GOBP_UNSATURATED_FATTY_ACID_METABOLIC_PROCESS	64	https://www.gsea-msigdb.org/gsea/msigdb/human/geneset/GOBP_UNSATURATED_FATTY_ACID_METABOLIC_PROCESS	0.47356	1.7738	0	0.022764	0.926	0.312	0.223	0.245	0.015933	0	c5
GOBP_VASCULAR_PROCESS_IN_CIRCULATORY_SYSTEM	166	https://www.gsea-msigdb.org/gsea/msigdb/human/geneset/GOBP_VASCULAR_PROCESS_IN_CIRCULATORY_SYSTEM	0.46653	1.9028	0	0.011211	0.562	0.434	0.309	0.307	0.0063726	0	c5
GOBP_VASCULAR_TRANSPORT	56	https://www.gsea-msigdb.org/gsea/msigdb/human/geneset/GOBP_VASCULAR_TRANSPORT	0.52928	1.9213	0	0.0097154	0.492	0.5	0.309	0.348	0	0	c5
GOBP_VASCULATURE_DEVELOPMENT	472	https://www.gsea-msigdb.org/gsea/msigdb/human/geneset/GOBP_VASCULATURE_DEVELOPMENT	0.44815	1.8474	0	0.01506	0.763	0.403	0.31	0.297	0.0094291	0	c5
GOBP_VESICLE_MEDIATED_TRANSPORT	759	https://www.gsea-msigdb.org/gsea/msigdb/human/geneset/GOBP_VESICLE_MEDIATED_TRANSPORT	0.37403	1.671	0	0.039024	0.996	0.306	0.284	0.245	0.029653	0	c5
GOBP_WOUND_HEALING	255	https://www.gsea-msigdb.org/gsea/msigdb/human/geneset/GOBP_WOUND_HEALING	0.43655	1.8289	0	0.016836	0.808	0.451	0.347	0.305	0.010729	0	c5
GOBP_XENOBIOTIC_TRANSPORT	29	https://www.gsea-msigdb.org/gsea/msigdb/human/geneset/GOBP_XENOBIOTIC_TRANSPORT	0.60248	1.7658	0	0.023522	0.937	0.483	0.228	0.374	0.01629	0	c5
GOCC_ACROSOMAL_VESICLE	37	https://www.gsea-msigdb.org/gsea/msigdb/human/geneset/GOCC_ACROSOMAL_VESICLE	0.55558	2.1383	0	0.0035296	0.036	0.216	0.101	0.195	0	0	c5
GOCC_ACTIN_BASED_CELL_PROJECTION	119	https://www.gsea-msigdb.org/gsea/msigdb/human/geneset/GOCC_ACTIN_BASED_CELL_PROJECTION	0.42684	1.7473	0	0.026264	0.964	0.336	0.274	0.248	0.019263	0	c5
GOCC_APICAL_JUNCTION_COMPLEX	66	https://www.gsea-msigdb.org/gsea/msigdb/human/geneset/GOCC_APICAL_JUNCTION_COMPLEX	0.50832	1.788	0	0.021162	0.901	0.348	0.212	0.277	0.014538	0	c5
GOCC_APICAL_PART_OF_CELL	279	https://www.gsea-msigdb.org/gsea/msigdb/human/geneset/GOCC_APICAL_PART_OF_CELL	0.53803	1.9537	0	0.008264	0.377	0.398	0.234	0.317	0	0	c5
GOCC_BASAL_PART_OF_CELL	179	https://www.gsea-msigdb.org/gsea/msigdb/human/geneset/GOCC_BASAL_PART_OF_CELL	0.592	2.2776	0	0.0014342	0.004	0.464	0.237	0.363	0	0	c5
GOCC_BASOLATERAL_PLASMA_MEMBRANE	152	https://www.gsea-msigdb.org/gsea/msigdb/human/geneset/GOCC_BASOLATERAL_PLASMA_MEMBRANE	0.60066	2.2315	0	0.001473	0.008	0.461	0.228	0.363	0	0	c5
GOCC_CELL_BODY	268	https://www.gsea-msigdb.org/gsea/msigdb/human/geneset/GOCC_CELL_BODY	0.37988	1.7747	0	0.022643	0.924	0.299	0.288	0.221	0.015781	0	c5
GOCC_CELL_CELL_JUNCTION	266	https://www.gsea-msigdb.org/gsea/msigdb/human/geneset/GOCC_CELL_CELL_JUNCTION	0.38931	1.7604	0	0.02448	0.948	0.327	0.272	0.247	0.017369	0	c5
GOCC_CELL_LEADING_EDGE	237	https://www.gsea-msigdb.org/gsea/msigdb/human/geneset/GOCC_CELL_LEADING_EDGE	0.37907	1.7021	0	0.033428	0.99	0.557	0.472	0.304	0.02585	0	c5
GOCC_CELL_PROJECTION_MEMBRANE	194	https://www.gsea-msigdb.org/gsea/msigdb/human/geneset/GOCC_CELL_PROJECTION_MEMBRANE	0.43892	1.8498	0	0.014711	0.755	0.366	0.277	0.272	0.0090311	0	c5
GOCC_CELL_SURFACE	477	https://www.gsea-msigdb.org/gsea/msigdb/human/geneset/GOCC_CELL_SURFACE	0.51228	2.1056	0	0.0042398	0.055	0.419	0.269	0.329	0	0	c5
GOCC_CENTRIOLAR_SATELLITE	62	https://www.gsea-msigdb.org/gsea/msigdb/human/geneset/GOCC_CENTRIOLAR_SATELLITE	0.47221	1.7944	0	0.020349	0.884	0.29	0.211	0.231	0.013772	0	c5
GOCC_CHLORIDE_CHANNEL_COMPLEX	23	https://www.gsea-msigdb.org/gsea/msigdb/human/geneset/GOCC_CHLORIDE_CHANNEL_COMPLEX	0.53936	1.6386	0	0.046236	0.999	0.348	0.223	0.271	0.036064	0	c5
GOCC_EARLY_ENDOSOME	222	https://www.gsea-msigdb.org/gsea/msigdb/human/geneset/GOCC_EARLY_ENDOSOME	0.37742	1.6078	0	0.053605	1	0.356	0.329	0.247	0.042103	0	c5
GOCC_ENDOCYTIC_VESICLE_MEMBRANE	120	https://www.gsea-msigdb.org/gsea/msigdb/human/geneset/GOCC_ENDOCYTIC_VESICLE_MEMBRANE	0.54006	1.8402	0	0.015555	0.779	0.417	0.253	0.317	0.0097586	0	c5
GOCC_EXTERNAL_SIDE_OF_PLASMA_MEMBRANE	213	https://www.gsea-msigdb.org/gsea/msigdb/human/geneset/GOCC_EXTERNAL_SIDE_OF_PLASMA_MEMBRANE	0.51702	1.8629	0	0.013698	0.705	0.446	0.258	0.341	0.0083258	0	c5
GOCC_EXTRINSIC_COMPONENT_OF_MEMBRANE	92	https://www.gsea-msigdb.org/gsea/msigdb/human/geneset/GOCC_EXTRINSIC_COMPONENT_OF_MEMBRANE	0.46816	1.9166	0	0.010265	0.506	0.467	0.326	0.319	0.0053671	0	c5
GOCC_EXTRINSIC_COMPONENT_OF_PLASMA_MEMBRANE	52	https://www.gsea-msigdb.org/gsea/msigdb/human/geneset/GOCC_EXTRINSIC_COMPONENT_OF_PLASMA_MEMBRANE	0.46375	1.7697	0	0.023061	0.929	0.5	0.316	0.345	0.016116	0	c5
GOCC_GABA_ERGIC_SYNAPSE	36	https://www.gsea-msigdb.org/gsea/msigdb/human/geneset/GOCC_GABA_ERGIC_SYNAPSE	0.52852	1.7047	0	0.032993	0.987	0.25	0.153	0.213	0.025345	0	c5
GOCC_GLUTAMATERGIC_SYNAPSE	204	https://www.gsea-msigdb.org/gsea/msigdb/human/geneset/GOCC_GLUTAMATERGIC_SYNAPSE	0.38772	1.7586	0	0.024718	0.95	0.333	0.337	0.227	0.017403	0	c5
GOCC_GOLGI_APPARATUS	782	https://www.gsea-msigdb.org/gsea/msigdb/human/geneset/GOCC_GOLGI_APPARATUS	0.3789	1.8243	0	0.017457	0.821	0.38	0.348	0.278	0.011108	0	c5
GOCC_LATERAL_PLASMA_MEMBRANE	38	https://www.gsea-msigdb.org/gsea/msigdb/human/geneset/GOCC_LATERAL_PLASMA_MEMBRANE	0.59917	1.8881	0	0.011849	0.63	0.342	0.117	0.304	0.0068768	0	c5
GOCC_MEMBRANE_MICRODOMAIN	176	https://www.gsea-msigdb.org/gsea/msigdb/human/geneset/GOCC_MEMBRANE_MICRODOMAIN	0.49566	1.8885	0	0.011916	0.629	0.364	0.22	0.291	0.0069399	0	c5
GOCC_MEMBRANE_PROTEIN_COMPLEX	521	https://www.gsea-msigdb.org/gsea/msigdb/human/geneset/GOCC_MEMBRANE_PROTEIN_COMPLEX	0.38146	1.8081	0	0.019038	0.858	0.294	0.257	0.235	0.012744	0	c5
GOCC_MICROTUBULE_CYTOSKELETON	619	https://www.gsea-msigdb.org/gsea/msigdb/human/geneset/GOCC_MICROTUBULE_CYTOSKELETON	0.30199	1.5974	0	0.056226	1	0.365	0.412	0.235	0.043663	0	c5
GOCC_MICROVILLUS	57	https://www.gsea-msigdb.org/gsea/msigdb/human/geneset/GOCC_MICROVILLUS	0.52266	1.7519	0	0.025476	0.958	0.421	0.244	0.321	0.018593	0	c5
GOCC_NEURON_PROJECTION	551	https://www.gsea-msigdb.org/gsea/msigdb/human/geneset/GOCC_NEURON_PROJECTION	0.3137	1.5737	0	0.063361	1	0.318	0.358	0.221	0.050098	0	c5
GOCC_NEURON_TO_NEURON_SYNAPSE	149	https://www.gsea-msigdb.org/gsea/msigdb/human/geneset/GOCC_NEURON_TO_NEURON_SYNAPSE	0.36627	1.6986	0	0.034142	0.99	0.181	0.177	0.152	0.025955	0	c5
GOCC_NUCLEAR_OUTER_MEMBRANE_ENDOPLASMIC_RETICULUM_MEMBRANE_NETWORK	565	https://www.gsea-msigdb.org/gsea/msigdb/human/geneset/GOCC_NUCLEAR_OUTER_MEMBRANE_ENDOPLASMIC_RETICULUM_MEMBRANE_NETWORK	0.37911	1.6381	0	0.046348	0.999	0.439	0.39	0.291	0.03616	0	c5
GOCC_ORGANELLE_SUBCOMPARTMENT	700	https://www.gsea-msigdb.org/gsea/msigdb/human/geneset/GOCC_ORGANELLE_SUBCOMPARTMENT	0.37468	1.6708	0	0.039025	0.996	0.429	0.39	0.29	0.02966	0	c5
GOCC_PERINUCLEAR_REGION_OF_CYTOPLASM	385	https://www.gsea-msigdb.org/gsea/msigdb/human/geneset/GOCC_PERINUCLEAR_REGION_OF_CYTOPLASM	0.35688	1.7287	0	0.029024	0.978	0.416	0.388	0.269	0.021703	0	c5
GOCC_PLASMA_MEMBRANE_PROTEIN_COMPLEX	258	https://www.gsea-msigdb.org/gsea/msigdb/human/geneset/GOCC_PLASMA_MEMBRANE_PROTEIN_COMPLEX	0.42288	1.6737	0	0.038627	0.996	0.422	0.332	0.293	0.029815	0	c5
GOCC_PLASMA_MEMBRANE_RAFT	74	https://www.gsea-msigdb.org/gsea/msigdb/human/geneset/GOCC_PLASMA_MEMBRANE_RAFT	0.51961	1.766	0	0.023548	0.937	0.392	0.256	0.295	0.01624	0	c5
GOCC_PLASMA_MEMBRANE_REGION	656	https://www.gsea-msigdb.org/gsea/msigdb/human/geneset/GOCC_PLASMA_MEMBRANE_REGION	0.47515	2.2115	0	0.0019988	0.012	0.314	0.222	0.269	0	0	c5
GOCC_PLATELET_ALPHA_GRANULE	68	https://www.gsea-msigdb.org/gsea/msigdb/human/geneset/GOCC_PLATELET_ALPHA_GRANULE	0.52675	1.8135	0	0.018558	0.847	0.368	0.228	0.286	0.012041	0	c5
GOCC_POLYMERIC_CYTOSKELETAL_FIBER	307	https://www.gsea-msigdb.org/gsea/msigdb/human/geneset/GOCC_POLYMERIC_CYTOSKELETAL_FIBER	0.35972	1.7159	0	0.031561	0.986	0.502	0.472	0.277	0.02389	0	c5
GOCC_POSTSYNAPSE	288	https://www.gsea-msigdb.org/gsea/msigdb/human/geneset/GOCC_POSTSYNAPSE	0.3561	1.6622	0	0.040856	0.998	0.181	0.177	0.155	0.031281	0	c5
GOCC_POSTSYNAPTIC_MEMBRANE	92	https://www.gsea-msigdb.org/gsea/msigdb/human/geneset/GOCC_POSTSYNAPTIC_MEMBRANE	0.47785	1.8289	0	0.016804	0.808	0.228	0.177	0.19	0.010707	0	c5
GOCC_POSTSYNAPTIC_SPECIALIZATION	141	https://www.gsea-msigdb.org/gsea/msigdb/human/geneset/GOCC_POSTSYNAPTIC_SPECIALIZATION	0.34796	1.585	0	0.059631	1	0.177	0.177	0.149	0.047553	0	c5
GOCC_RECEPTOR_COMPLEX	204	https://www.gsea-msigdb.org/gsea/msigdb/human/geneset/GOCC_RECEPTOR_COMPLEX	0.46317	1.7861	0	0.021396	0.904	0.426	0.316	0.3	0.014651	0	c5
GOCC_RUFFLE	102	https://www.gsea-msigdb.org/gsea/msigdb/human/geneset/GOCC_RUFFLE	0.431	1.7862	0	0.02143	0.904	0.49	0.34	0.328	0.014674	0	c5
GOCC_RUFFLE_MEMBRANE	63	https://www.gsea-msigdb.org/gsea/msigdb/human/geneset/GOCC_RUFFLE_MEMBRANE	0.45963	1.7062	0	0.032772	0.987	0.444	0.277	0.324	0.024681	0	c5
GOCC_SECRETORY_GRANULE	465	https://www.gsea-msigdb.org/gsea/msigdb/human/geneset/GOCC_SECRETORY_GRANULE	0.47266	1.8104	0	0.018944	0.851	0.37	0.264	0.291	0.012376	0	c5
GOCC_SECRETORY_GRANULE_MEMBRANE	169	https://www.gsea-msigdb.org/gsea/msigdb/human/geneset/GOCC_SECRETORY_GRANULE_MEMBRANE	0.51125	1.8101	0	0.018976	0.851	0.337	0.18	0.283	0.012489	0	c5
GOCC_SECRETORY_VESICLE	534	https://www.gsea-msigdb.org/gsea/msigdb/human/geneset/GOCC_SECRETORY_VESICLE	0.45757	1.8321	0	0.016281	0.797	0.356	0.264	0.283	0.010264	0	c5
GOCC_SIDE_OF_MEMBRANE	350	https://www.gsea-msigdb.org/gsea/msigdb/human/geneset/GOCC_SIDE_OF_MEMBRANE	0.50349	1.9956	0	0.0063407	0.236	0.406	0.259	0.316	0	0	c5
GOCC_SOMATODENDRITIC_COMPARTMENT	386	https://www.gsea-msigdb.org/gsea/msigdb/human/geneset/GOCC_SOMATODENDRITIC_COMPARTMENT	0.35489	1.7414	0	0.027116	0.972	0.267	0.277	0.204	0.020067	0	c5
GOCC_SPECIFIC_GRANULE	99	https://www.gsea-msigdb.org/gsea/msigdb/human/geneset/GOCC_SPECIFIC_GRANULE	0.51592	1.7927	0	0.020676	0.893	0.535	0.32	0.369	0.01412	0	c5
GOCC_SUPRAMOLECULAR_COMPLEX	594	https://www.gsea-msigdb.org/gsea/msigdb/human/geneset/GOCC_SUPRAMOLECULAR_COMPLEX	0.33483	1.631	0	0.048321	0.999	0.468	0.473	0.269	0.037641	0	c5
GOCC_SUPRAMOLECULAR_POLYMER	437	https://www.gsea-msigdb.org/gsea/msigdb/human/geneset/GOCC_SUPRAMOLECULAR_POLYMER	0.36058	1.7121	0	0.031934	0.986	0.49	0.459	0.282	0.024425	0	c5
GOCC_SYNAPSE	661	https://www.gsea-msigdb.org/gsea/msigdb/human/geneset/GOCC_SYNAPSE	0.33378	1.6625	0	0.040885	0.998	0.331	0.358	0.234	0.031381	0	c5
GOCC_SYNAPTIC_MEMBRANE	148	https://www.gsea-msigdb.org/gsea/msigdb/human/geneset/GOCC_SYNAPTIC_MEMBRANE	0.38901	1.6399	0	0.045937	0.999	0.196	0.179	0.164	0.035674	0	c5
GOCC_T_TUBULE	27	https://www.gsea-msigdb.org/gsea/msigdb/human/geneset/GOCC_T_TUBULE	0.52751	1.7508	0	0.025566	0.959	0.259	0.1	0.234	0.01903	0	c5
GOCC_TIGHT_JUNCTION	60	https://www.gsea-msigdb.org/gsea/msigdb/human/geneset/GOCC_TIGHT_JUNCTION	0.53757	1.9222	0	0.0096513	0.487	0.383	0.212	0.304	0	0	c5
GOCC_VESICLE_MEMBRANE	603	https://www.gsea-msigdb.org/gsea/msigdb/human/geneset/GOCC_VESICLE_MEMBRANE	0.42311	1.7967	0	0.019889	0.88	0.325	0.267	0.26	0.013405	0	c5
GOMF_ABC_TYPE_TRANSPORTER_ACTIVITY	22	https://www.gsea-msigdb.org/gsea/msigdb/human/geneset/GOMF_ABC_TYPE_TRANSPORTER_ACTIVITY	0.64435	1.8468	0	0.015034	0.763	0.545	0.219	0.427	0.0095861	0	c5
GOMF_ADENYL_NUCLEOTIDE_BINDING	809	https://www.gsea-msigdb.org/gsea/msigdb/human/geneset/GOMF_ADENYL_NUCLEOTIDE_BINDING	0.37362	2.0436	0	0.005837	0.119	0.319	0.299	0.252	0	0	c5
GOMF_ALCOHOL_BINDING	40	https://www.gsea-msigdb.org/gsea/msigdb/human/geneset/GOMF_ALCOHOL_BINDING	0.54311	1.9139	0	0.010382	0.516	0.55	0.318	0.377	0.0056764	0	c5
GOMF_ATP_DEPENDENT_ACTIVITY	250	https://www.gsea-msigdb.org/gsea/msigdb/human/geneset/GOMF_ATP_DEPENDENT_ACTIVITY	0.38245	1.8413	0	0.015437	0.775	0.304	0.277	0.228	0.0097835	0	c5
GOMF_ATPASE_BINDING	47	https://www.gsea-msigdb.org/gsea/msigdb/human/geneset/GOMF_ATPASE_BINDING	0.52663	2.0238	0	0.0061251	0.156	0.234	0.131	0.205	0	0	c5
GOMF_ATPASE_COUPLED_INTRAMEMBRANE_LIPID_TRANSPORTER_ACTIVITY	17	https://www.gsea-msigdb.org/gsea/msigdb/human/geneset/GOMF_ATPASE_COUPLED_INTRAMEMBRANE_LIPID_TRANSPORTER_ACTIVITY	0.63869	2.0099	0	0.0058985	0.194	0.294	0.106	0.263	0	0	c5
GOMF_ATPASE_COUPLED_TRANSMEMBRANE_TRANSPORTER_ACTIVITY	49	https://www.gsea-msigdb.org/gsea/msigdb/human/geneset/GOMF_ATPASE_COUPLED_TRANSMEMBRANE_TRANSPORTER_ACTIVITY	0.50287	1.8967	0	0.011406	0.598	0.367	0.219	0.289	0.0065304	0	c5
GOMF_CALCIUM_ION_BINDING	316	https://www.gsea-msigdb.org/gsea/msigdb/human/geneset/GOMF_CALCIUM_ION_BINDING	0.43737	1.9905	0	0.0065056	0.256	0.465	0.364	0.31	0	0	c5
GOMF_CYTOSKELETAL_PROTEIN_BINDING	497	https://www.gsea-msigdb.org/gsea/msigdb/human/geneset/GOMF_CYTOSKELETAL_PROTEIN_BINDING	0.36281	1.8003	0	0.019426	0.87	0.467	0.452	0.275	0.01305	0	c5
GOMF_ENDOPEPTIDASE_ACTIVITY	172	https://www.gsea-msigdb.org/gsea/msigdb/human/geneset/GOMF_ENDOPEPTIDASE_ACTIVITY	0.4366	1.8547	0	0.014606	0.734	0.297	0.219	0.237	0.0086337	0	c5
GOMF_ENDOPEPTIDASE_REGULATOR_ACTIVITY	80	https://www.gsea-msigdb.org/gsea/msigdb/human/geneset/GOMF_ENDOPEPTIDASE_REGULATOR_ACTIVITY	0.49852	1.8042	0	0.019223	0.863	0.4	0.259	0.3	0.012818	0	c5
GOMF_ENZYME_ACTIVATOR_ACTIVITY	302	https://www.gsea-msigdb.org/gsea/msigdb/human/geneset/GOMF_ENZYME_ACTIVATOR_ACTIVITY	0.42749	1.9833	0	0.0068188	0.282	0.371	0.301	0.271	0	0	c5
GOMF_ENZYME_INHIBITOR_ACTIVITY	179	https://www.gsea-msigdb.org/gsea/msigdb/human/geneset/GOMF_ENZYME_INHIBITOR_ACTIVITY	0.43451	1.8095	0	0.018952	0.855	0.486	0.383	0.308	0.012438	0	c5
GOMF_ENZYME_REGULATOR_ACTIVITY	622	https://www.gsea-msigdb.org/gsea/msigdb/human/geneset/GOMF_ENZYME_REGULATOR_ACTIVITY	0.40621	2.0055	0	0.0058538	0.198	0.357	0.301	0.273	0	0	c5
GOMF_EPIDERMAL_GROWTH_FACTOR_RECEPTOR_BINDING	21	https://www.gsea-msigdb.org/gsea/msigdb/human/geneset/GOMF_EPIDERMAL_GROWTH_FACTOR_RECEPTOR_BINDING	0.63642	1.8643	0	0.013759	0.703	0.286	0.116	0.253	0.0081724	0	c5
GOMF_EXOGENOUS_PROTEIN_BINDING	59	https://www.gsea-msigdb.org/gsea/msigdb/human/geneset/GOMF_EXOGENOUS_PROTEIN_BINDING	0.50625	1.7831	0	0.021746	0.91	0.39	0.25	0.295	0.014826	0	c5
GOMF_FATTY_ACID_BINDING	30	https://www.gsea-msigdb.org/gsea/msigdb/human/geneset/GOMF_FATTY_ACID_BINDING	0.67942	1.9096	0	0.010716	0.531	0.533	0.186	0.436	0.006036	0	c5
GOMF_G_PROTEIN_COUPLED_RECEPTOR_BINDING	132	https://www.gsea-msigdb.org/gsea/msigdb/human/geneset/GOMF_G_PROTEIN_COUPLED_RECEPTOR_BINDING	0.43088	1.7041	0	0.032976	0.987	0.53	0.399	0.325	0.025478	0	c5
GOMF_GLYCOSAMINOGLYCAN_BINDING	143	https://www.gsea-msigdb.org/gsea/msigdb/human/geneset/GOMF_GLYCOSAMINOGLYCAN_BINDING	0.54264	1.9464	0	0.0084499	0.4	0.483	0.272	0.358	0	0	c5
GOMF_GROWTH_FACTOR_RECEPTOR_BINDING	65	https://www.gsea-msigdb.org/gsea/msigdb/human/geneset/GOMF_GROWTH_FACTOR_RECEPTOR_BINDING	0.583	2.1552	0	0.0030276	0.028	0.231	0.081	0.214	0	0	c5
GOMF_GTPASE_ACTIVATOR_ACTIVITY	135	https://www.gsea-msigdb.org/gsea/msigdb/human/geneset/GOMF_GTPASE_ACTIVATOR_ACTIVITY	0.4397	2.0389	0	0.0057913	0.126	0.385	0.301	0.275	0	0	c5
GOMF_GUANYL_NUCLEOTIDE_BINDING	191	https://www.gsea-msigdb.org/gsea/msigdb/human/geneset/GOMF_GUANYL_NUCLEOTIDE_BINDING	0.38428	1.7749	0	0.022734	0.922	0.236	0.187	0.197	0.015853	0	c5
GOMF_HEPARIN_BINDING	105	https://www.gsea-msigdb.org/gsea/msigdb/human/geneset/GOMF_HEPARIN_BINDING	0.56911	1.9495	0	0.0082024	0.384	0.495	0.257	0.373	0	0	c5
GOMF_HYDROLASE_ACTIVITY_ACTING_ON_ACID_ANHYDRIDES	354	https://www.gsea-msigdb.org/gsea/msigdb/human/geneset/GOMF_HYDROLASE_ACTIVITY_ACTING_ON_ACID_ANHYDRIDES	0.33414	1.58	0	0.061104	1	0.266	0.277	0.202	0.048508	0	c5
GOMF_HYDROLASE_ACTIVITY_ACTING_ON_ESTER_BONDS	321	https://www.gsea-msigdb.org/gsea/msigdb/human/geneset/GOMF_HYDROLASE_ACTIVITY_ACTING_ON_ESTER_BONDS	0.3683	1.7897	0	0.021035	0.898	0.483	0.431	0.287	0.014383	0	c5
GOMF_INORGANIC_ANION_TRANSMEMBRANE_TRANSPORTER_ACTIVITY	70	https://www.gsea-msigdb.org/gsea/msigdb/human/geneset/GOMF_INORGANIC_ANION_TRANSMEMBRANE_TRANSPORTER_ACTIVITY	0.58109	1.9459	0	0.0084428	0.403	0.343	0.153	0.293	0	0	c5
GOMF_INORGANIC_MOLECULAR_ENTITY_TRANSMEMBRANE_TRANSPORTER_ACTIVITY	250	https://www.gsea-msigdb.org/gsea/msigdb/human/geneset/GOMF_INORGANIC_MOLECULAR_ENTITY_TRANSMEMBRANE_TRANSPORTER_ACTIVITY	0.48365	1.892	0	0.011773	0.612	0.328	0.225	0.264	0.0067816	0	c5
GOMF_IRON_ION_BINDING	80	https://www.gsea-msigdb.org/gsea/msigdb/human/geneset/GOMF_IRON_ION_BINDING	0.52469	1.9878	0	0.0064996	0.262	0.287	0.151	0.247	0	0	c5
GOMF_KINASE_ACTIVITY	390	https://www.gsea-msigdb.org/gsea/msigdb/human/geneset/GOMF_KINASE_ACTIVITY	0.34486	1.7773	0	0.022457	0.918	0.29	0.302	0.214	0.015799	0	c5
GOMF_KINASE_BINDING	414	https://www.gsea-msigdb.org/gsea/msigdb/human/geneset/GOMF_KINASE_BINDING	0.37487	1.6784	0	0.037959	0.995	0.326	0.287	0.247	0.028852	0	c5
GOMF_KINASE_REGULATOR_ACTIVITY	129	https://www.gsea-msigdb.org/gsea/msigdb/human/geneset/GOMF_KINASE_REGULATOR_ACTIVITY	0.42878	1.7055	0	0.032947	0.987	0.357	0.286	0.259	0.024846	0	c5
GOMF_LIPASE_ACTIVITY	55	https://www.gsea-msigdb.org/gsea/msigdb/human/geneset/GOMF_LIPASE_ACTIVITY	0.443	1.6627	0	0.040884	0.998	0.545	0.369	0.347	0.031402	0	c5
GOMF_LIPID_BINDING	428	https://www.gsea-msigdb.org/gsea/msigdb/human/geneset/GOMF_LIPID_BINDING	0.43366	2.0523	0	0.0059961	0.11	0.355	0.28	0.272	0	0	c5
GOMF_LIPID_TRANSPORTER_ACTIVITY	86	https://www.gsea-msigdb.org/gsea/msigdb/human/geneset/GOMF_LIPID_TRANSPORTER_ACTIVITY	0.58304	2.3306	0	0.00080671	0.001	0.488	0.277	0.357	0	0	c5
GOMF_MANGANESE_ION_BINDING	38	https://www.gsea-msigdb.org/gsea/msigdb/human/geneset/GOMF_MANGANESE_ION_BINDING	0.50224	1.8118	0	0.018763	0.85	0.526	0.335	0.352	0.012148	0	c5
GOMF_MODIFIED_AMINO_ACID_BINDING	43	https://www.gsea-msigdb.org/gsea/msigdb/human/geneset/GOMF_MODIFIED_AMINO_ACID_BINDING	0.5541	1.9039	0	0.011182	0.555	0.395	0.209	0.315	0.0063615	0	c5
GOMF_MOLECULAR_FUNCTION_ACTIVATOR_ACTIVITY	506	https://www.gsea-msigdb.org/gsea/msigdb/human/geneset/GOMF_MOLECULAR_FUNCTION_ACTIVATOR_ACTIVITY	0.42048	1.947	0	0.0084032	0.396	0.362	0.303	0.271	0	0	c5
GOMF_MOLECULAR_FUNCTION_INHIBITOR_ACTIVITY	232	https://www.gsea-msigdb.org/gsea/msigdb/human/geneset/GOMF_MOLECULAR_FUNCTION_INHIBITOR_ACTIVITY	0.4254	1.8722	0	0.01291	0.681	0.345	0.287	0.254	0.007354	0	c5
GOMF_MOLECULAR_TRANSDUCER_ACTIVITY	480	https://www.gsea-msigdb.org/gsea/msigdb/human/geneset/GOMF_MOLECULAR_TRANSDUCER_ACTIVITY	0.44945	1.8553	0	0.014649	0.734	0.423	0.316	0.31	0.0086932	0	c5
GOMF_MONOATOMIC_ANION_CHANNEL_ACTIVITY	39	https://www.gsea-msigdb.org/gsea/msigdb/human/geneset/GOMF_MONOATOMIC_ANION_CHANNEL_ACTIVITY	0.51025	1.808	0	0.019025	0.859	0.513	0.369	0.325	0.012721	0	c5
GOMF_MONOATOMIC_ANION_TRANSMEMBRANE_TRANSPORTER_ACTIVITY	63	https://www.gsea-msigdb.org/gsea/msigdb/human/geneset/GOMF_MONOATOMIC_ANION_TRANSMEMBRANE_TRANSPORTER_ACTIVITY	0.56254	2.0124	0	0.0061011	0.189	0.222	0.0663	0.209	0	0	c5
GOMF_MONOATOMIC_CATION_TRANSMEMBRANE_TRANSPORTER_ACTIVITY	209	https://www.gsea-msigdb.org/gsea/msigdb/human/geneset/GOMF_MONOATOMIC_CATION_TRANSMEMBRANE_TRANSPORTER_ACTIVITY	0.42154	1.7471	0	0.026194	0.964	0.211	0.14	0.186	0.019171	0	c5
GOMF_MONOATOMIC_ION_TRANSMEMBRANE_TRANSPORTER_ACTIVITY	254	https://www.gsea-msigdb.org/gsea/msigdb/human/geneset/GOMF_MONOATOMIC_ION_TRANSMEMBRANE_TRANSPORTER_ACTIVITY	0.455	1.976	0	0.006886	0.306	0.228	0.14	0.204	0	0	c5
GOMF_MONOCARBOXYLIC_ACID_BINDING	47	https://www.gsea-msigdb.org/gsea/msigdb/human/geneset/GOMF_MONOCARBOXYLIC_ACID_BINDING	0.65723	1.9508	0	0.0082224	0.384	0.489	0.186	0.401	0	0	c5
GOMF_MONOCARBOXYLIC_ACID_TRANSMEMBRANE_TRANSPORTER_ACTIVITY	27	https://www.gsea-msigdb.org/gsea/msigdb/human/geneset/GOMF_MONOCARBOXYLIC_ACID_TRANSMEMBRANE_TRANSPORTER_ACTIVITY	0.73655	2.1494	0	0.0030401	0.029	0.519	0.103	0.467	0	0	c5
GOMF_NUCLEOSIDE_TRIPHOSPHATASE_REGULATOR_ACTIVITY	231	https://www.gsea-msigdb.org/gsea/msigdb/human/geneset/GOMF_NUCLEOSIDE_TRIPHOSPHATASE_REGULATOR_ACTIVITY	0.37003	1.8473	0	0.015002	0.763	0.429	0.398	0.267	0.0093901	0	c5
GOMF_ORGANIC_ACID_BINDING	113	https://www.gsea-msigdb.org/gsea/msigdb/human/geneset/GOMF_ORGANIC_ACID_BINDING	0.55631	1.9962	0	0.0063612	0.233	0.381	0.186	0.315	0	0	c5
GOMF_ORGANIC_ACID_TRANSMEMBRANE_TRANSPORTER_ACTIVITY	80	https://www.gsea-msigdb.org/gsea/msigdb/human/geneset/GOMF_ORGANIC_ACID_TRANSMEMBRANE_TRANSPORTER_ACTIVITY	0.54571	1.835	0	0.016142	0.791	0.312	0.11	0.281	0.010278	0	c5
GOMF_ORGANIC_ANION_TRANSMEMBRANE_TRANSPORTER_ACTIVITY	117	https://www.gsea-msigdb.org/gsea/msigdb/human/geneset/GOMF_ORGANIC_ANION_TRANSMEMBRANE_TRANSPORTER_ACTIVITY	0.51849	1.8923	0	0.011773	0.612	0.393	0.23	0.308	0.0067536	0	c5
GOMF_ORGANIC_HYDROXY_COMPOUND_TRANSMEMBRANE_TRANSPORTER_ACTIVITY	22	https://www.gsea-msigdb.org/gsea/msigdb/human/geneset/GOMF_ORGANIC_HYDROXY_COMPOUND_TRANSMEMBRANE_TRANSPORTER_ACTIVITY	0.72019	2.1141	0	0.0040258	0.047	0.727	0.222	0.568	0	0	c5
GOMF_OXIDOREDUCTASE_ACTIVITY_ACTING_ON_PAIRED_DONORS_WITH_INCORPORATION_OR_REDUCTION_OF_MOLECULAR_OXYGEN	95	https://www.gsea-msigdb.org/gsea/msigdb/human/geneset/GOMF_OXIDOREDUCTASE_ACTIVITY_ACTING_ON_PAIRED_DONORS_WITH_INCORPORATION_OR_REDUCTION_OF_MOLECULAR_OXYGEN	0.48757	1.933	0	0.0091771	0.451	0.295	0.16	0.251	0	0	c5
GOMF_PASSIVE_TRANSMEMBRANE_TRANSPORTER_ACTIVITY	157	https://www.gsea-msigdb.org/gsea/msigdb/human/geneset/GOMF_PASSIVE_TRANSMEMBRANE_TRANSPORTER_ACTIVITY	0.46067	1.89	0	0.011846	0.622	0.414	0.315	0.29	0.0068515	0	c5
GOMF_PEPTIDASE_ACTIVITY	246	https://www.gsea-msigdb.org/gsea/msigdb/human/geneset/GOMF_PEPTIDASE_ACTIVITY	0.42324	1.9294	0	0.0093647	0.462	0.309	0.246	0.241	0	0	c5
GOMF_PEPTIDASE_REGULATOR_ACTIVITY	109	https://www.gsea-msigdb.org/gsea/msigdb/human/geneset/GOMF_PEPTIDASE_REGULATOR_ACTIVITY	0.50475	1.9432	0	0.0084889	0.41	0.45	0.297	0.321	0	0	c5
GOMF_PHOSPHATASE_ACTIVITY	128	https://www.gsea-msigdb.org/gsea/msigdb/human/geneset/GOMF_PHOSPHATASE_ACTIVITY	0.403	1.6723	0	0.038744	0.996	0.25	0.208	0.202	0.029778	0	c5
GOMF_PHOSPHOLIPASE_ACTIVITY	47	https://www.gsea-msigdb.org/gsea/msigdb/human/geneset/GOMF_PHOSPHOLIPASE_ACTIVITY	0.45864	1.6621	0	0.040828	0.998	0.574	0.369	0.365	0.031257	0	c5
GOMF_PHOSPHOLIPID_BINDING	244	https://www.gsea-msigdb.org/gsea/msigdb/human/geneset/GOMF_PHOSPHOLIPID_BINDING	0.3674	1.7079	0	0.032521	0.987	0.344	0.326	0.24	0.024624	0	c5
GOMF_PHOSPHOPROTEIN_BINDING	59	https://www.gsea-msigdb.org/gsea/msigdb/human/geneset/GOMF_PHOSPHOPROTEIN_BINDING	0.46742	1.8073	0	0.019051	0.859	0.373	0.267	0.275	0.012647	0	c5
GOMF_PHOSPHORIC_ESTER_HYDROLASE_ACTIVITY	167	https://www.gsea-msigdb.org/gsea/msigdb/human/geneset/GOMF_PHOSPHORIC_ESTER_HYDROLASE_ACTIVITY	0.4085	1.7362	0	0.027658	0.974	0.263	0.208	0.214	0.020632	0	c5
GOMF_PHOSPHOTYROSINE_RESIDUE_BINDING	29	https://www.gsea-msigdb.org/gsea/msigdb/human/geneset/GOMF_PHOSPHOTYROSINE_RESIDUE_BINDING	0.57746	1.8411	0	0.015437	0.775	0.517	0.255	0.387	0.0097613	0	c5
GOMF_PROTEASE_BINDING	78	https://www.gsea-msigdb.org/gsea/msigdb/human/geneset/GOMF_PROTEASE_BINDING	0.55685	2.0305	0	0.0057819	0.141	0.436	0.248	0.332	0	0	c5
GOMF_PROTEIN_CONTAINING_COMPLEX_BINDING	926	https://www.gsea-msigdb.org/gsea/msigdb/human/geneset/GOMF_PROTEIN_CONTAINING_COMPLEX_BINDING	0.33717	1.5802	0	0.061041	1	0.446	0.452	0.281	0.048497	0	c5
GOMF_PROTEIN_DIMERIZATION_ACTIVITY	544	https://www.gsea-msigdb.org/gsea/msigdb/human/geneset/GOMF_PROTEIN_DIMERIZATION_ACTIVITY	0.37706	1.8802	0	0.012632	0.651	0.382	0.357	0.266	0.0071895	0	c5
GOMF_PROTEIN_HOMODIMERIZATION_ACTIVITY	401	https://www.gsea-msigdb.org/gsea/msigdb/human/geneset/GOMF_PROTEIN_HOMODIMERIZATION_ACTIVITY	0.4061	2.0499	0	0.0060001	0.114	0.397	0.345	0.275	0	0	c5
GOMF_PROTEIN_KINASE_ACTIVITY	299	https://www.gsea-msigdb.org/gsea/msigdb/human/geneset/GOMF_PROTEIN_KINASE_ACTIVITY	0.35832	1.691	0	0.035196	0.992	0.274	0.288	0.204	0.027269	0	c5
GOMF_PROTEIN_LIPID_COMPLEX_BINDING	22	https://www.gsea-msigdb.org/gsea/msigdb/human/geneset/GOMF_PROTEIN_LIPID_COMPLEX_BINDING	0.60922	1.7087	0	0.032384	0.986	0.409	0.176	0.338	0.024543	0	c5
GOMF_PROTEIN_TYROSINE_KINASE_BINDING	66	https://www.gsea-msigdb.org/gsea/msigdb/human/geneset/GOMF_PROTEIN_TYROSINE_KINASE_BINDING	0.53976	2.1638	0	0.0028243	0.024	0.439	0.27	0.324	0	0	c5
GOMF_PROTEIN_TYROSINE_PHOSPHATASE_ACTIVITY	52	https://www.gsea-msigdb.org/gsea/msigdb/human/geneset/GOMF_PROTEIN_TYROSINE_PHOSPHATASE_ACTIVITY	0.50041	1.7729	0	0.022789	0.926	0.346	0.201	0.279	0.015854	0	c5
GOMF_PURINE_NUCLEOTIDE_BINDING	973	https://www.gsea-msigdb.org/gsea/msigdb/human/geneset/GOMF_PURINE_NUCLEOTIDE_BINDING	0.36623	1.989	0	0.0064091	0.256	0.296	0.279	0.247	0	0	c5
GOMF_SALT_TRANSMEMBRANE_TRANSPORTER_ACTIVITY	209	https://www.gsea-msigdb.org/gsea/msigdb/human/geneset/GOMF_SALT_TRANSMEMBRANE_TRANSPORTER_ACTIVITY	0.47903	1.8845	0	0.012047	0.637	0.349	0.243	0.272	0.0069511	0	c5
GOMF_SECONDARY_ACTIVE_TRANSMEMBRANE_TRANSPORTER_ACTIVITY	128	https://www.gsea-msigdb.org/gsea/msigdb/human/geneset/GOMF_SECONDARY_ACTIVE_TRANSMEMBRANE_TRANSPORTER_ACTIVITY	0.51116	1.8188	0	0.01793	0.831	0.258	0.131	0.228	0.011441	0	c5
GOMF_SERINE_HYDROLASE_ACTIVITY	86	https://www.gsea-msigdb.org/gsea/msigdb/human/geneset/GOMF_SERINE_HYDROLASE_ACTIVITY	0.47582	1.7348	0	0.027842	0.975	0.395	0.234	0.307	0.020655	0	c5
GOMF_SIGNALING_RECEPTOR_BINDING	733	https://www.gsea-msigdb.org/gsea/msigdb/human/geneset/GOMF_SIGNALING_RECEPTOR_BINDING	0.43934	1.9376	0	0.008942	0.437	0.416	0.334	0.309	0	0	c5
GOMF_SIGNALING_RECEPTOR_REGULATOR_ACTIVITY	208	https://www.gsea-msigdb.org/gsea/msigdb/human/geneset/GOMF_SIGNALING_RECEPTOR_REGULATOR_ACTIVITY	0.437	1.6747	0	0.03861	0.996	0.375	0.303	0.269	0.029812	0	c5
GOMF_SODIUM_ION_TRANSMEMBRANE_TRANSPORTER_ACTIVITY	55	https://www.gsea-msigdb.org/gsea/msigdb/human/geneset/GOMF_SODIUM_ION_TRANSMEMBRANE_TRANSPORTER_ACTIVITY	0.58907	1.8379	0	0.015786	0.785	0.309	0.131	0.271	0.009832	0	c5
GOMF_SOLUTE_MONOATOMIC_CATION_SYMPORTER_ACTIVITY	56	https://www.gsea-msigdb.org/gsea/msigdb/human/geneset/GOMF_SOLUTE_MONOATOMIC_CATION_SYMPORTER_ACTIVITY	0.57515	1.8917	0	0.011751	0.614	0.321	0.131	0.282	0.0068036	0	c5
GOMF_STEROID_BINDING	57	https://www.gsea-msigdb.org/gsea/msigdb/human/geneset/GOMF_STEROID_BINDING	0.5251	1.8121	0	0.018716	0.849	0.316	0.167	0.265	0.012021	0	c5
GOMF_SULFUR_COMPOUND_BINDING	163	https://www.gsea-msigdb.org/gsea/msigdb/human/geneset/GOMF_SULFUR_COMPOUND_BINDING	0.53391	2.0163	0	0.006045	0.177	0.442	0.245	0.341	0	0	c5
GOMF_SYMPORTER_ACTIVITY	69	https://www.gsea-msigdb.org/gsea/msigdb/human/geneset/GOMF_SYMPORTER_ACTIVITY	0.56325	1.9032	0	0.011252	0.56	0.304	0.131	0.267	0.0063653	0	c5
GOMF_TETRAPYRROLE_BINDING	86	https://www.gsea-msigdb.org/gsea/msigdb/human/geneset/GOMF_TETRAPYRROLE_BINDING	0.48186	1.8197	0	0.017928	0.831	0.314	0.222	0.247	0.011446	0	c5
GOMF_TRANSFERASE_ACTIVITY_TRANSFERRING_PHOSPHORUS_CONTAINING_GROUPS	451	https://www.gsea-msigdb.org/gsea/msigdb/human/geneset/GOMF_TRANSFERASE_ACTIVITY_TRANSFERRING_PHOSPHORUS_CONTAINING_GROUPS	0.3468	1.8107	0	0.018925	0.851	0.361	0.376	0.241	0.012344	0	c5
GOMF_TRANSITION_METAL_ION_BINDING	521	https://www.gsea-msigdb.org/gsea/msigdb/human/geneset/GOMF_TRANSITION_METAL_ION_BINDING	0.39694	1.9849	0	0.0066243	0.276	0.322	0.289	0.247	0	0	c5
GOMF_TRANSMEMBRANE_RECEPTOR_PROTEIN_KINASE_ACTIVITY	56	https://www.gsea-msigdb.org/gsea/msigdb/human/geneset/GOMF_TRANSMEMBRANE_RECEPTOR_PROTEIN_KINASE_ACTIVITY	0.57495	1.9024	0	0.011154	0.564	0.268	0.134	0.234	0.0063885	0	c5
GOMF_TRANSPORTER_ACTIVITY	464	https://www.gsea-msigdb.org/gsea/msigdb/human/geneset/GOMF_TRANSPORTER_ACTIVITY	0.45886	2.0352	0	0.0057668	0.134	0.328	0.243	0.265	0	0	c5
GOMF_VOLTAGE_GATED_CHANNEL_ACTIVITY	56	https://www.gsea-msigdb.org/gsea/msigdb/human/geneset/GOMF_VOLTAGE_GATED_CHANNEL_ACTIVITY	0.53291	1.8962	0	0.01139	0.6	0.268	0.133	0.234	0.0065354	0	c5
GOMF_ZINC_ION_BINDING	376	https://www.gsea-msigdb.org/gsea/msigdb/human/geneset/GOMF_ZINC_ION_BINDING	0.34774	1.7552	0	0.025015	0.955	0.394	0.392	0.253	0.018119	0	c5
HP_ABDOMINAL_DISTENTION	82	https://www.gsea-msigdb.org/gsea/msigdb/human/geneset/HP_ABDOMINAL_DISTENTION	0.51028	2.0207	0	0.005989	0.162	0.354	0.237	0.273	0	0	c5
HP_ABDOMINAL_PAIN	201	https://www.gsea-msigdb.org/gsea/msigdb/human/geneset/HP_ABDOMINAL_PAIN	0.45469	2.0426	0	0.0058483	0.121	0.448	0.335	0.307	0	0	c5
HP_ABNORMAL_ABDOMEN_MORPHOLOGY	468	https://www.gsea-msigdb.org/gsea/msigdb/human/geneset/HP_ABNORMAL_ABDOMEN_MORPHOLOGY	0.40451	1.8182	0	0.017932	0.833	0.368	0.306	0.273	0.011363	0	c5
HP_ABNORMAL_ANTERIOR_EYE_SEGMENT_MORPHOLOGY	611	https://www.gsea-msigdb.org/gsea/msigdb/human/geneset/HP_ABNORMAL_ANTERIOR_EYE_SEGMENT_MORPHOLOGY	0.34081	1.8022	0	0.019414	0.866	0.416	0.395	0.275	0.012952	0	c5
HP_ABNORMAL_BLOOD_INORGANIC_CATION_CONCENTRATION	107	https://www.gsea-msigdb.org/gsea/msigdb/human/geneset/HP_ABNORMAL_BLOOD_INORGANIC_CATION_CONCENTRATION	0.5674	2.0356	0	0.0059316	0.134	0.28	0.114	0.252	0	0	c5
HP_ABNORMAL_BLOOD_ION_CONCENTRATION	215	https://www.gsea-msigdb.org/gsea/msigdb/human/geneset/HP_ABNORMAL_BLOOD_ION_CONCENTRATION	0.51061	1.9922	0	0.0065121	0.249	0.256	0.126	0.231	0	0	c5
HP_ABNORMAL_BLOOD_MONOVALENT_INORGANIC_CATION_CONCENTRATION	90	https://www.gsea-msigdb.org/gsea/msigdb/human/geneset/HP_ABNORMAL_BLOOD_MONOVALENT_INORGANIC_CATION_CONCENTRATION	0.59439	1.8993	0	0.011341	0.583	0.311	0.122	0.277	0.0065862	0	c5
HP_ABNORMAL_BLOOD_SODIUM_CONCENTRATION	41	https://www.gsea-msigdb.org/gsea/msigdb/human/geneset/HP_ABNORMAL_BLOOD_SODIUM_CONCENTRATION	0.58228	1.8732	0	0.012903	0.679	0.268	0.0864	0.247	0.0073485	0	c5
HP_ABNORMAL_BLOOD_VESSEL_MORPHOLOGY	492	https://www.gsea-msigdb.org/gsea/msigdb/human/geneset/HP_ABNORMAL_BLOOD_VESSEL_MORPHOLOGY	0.35545	1.751	0	0.025531	0.959	0.366	0.355	0.254	0.019054	0	c5
HP_ABNORMAL_BONE_STRUCTURE	424	https://www.gsea-msigdb.org/gsea/msigdb/human/geneset/HP_ABNORMAL_BONE_STRUCTURE	0.3869	1.9034	0	0.011208	0.558	0.363	0.314	0.265	0.0063758	0	c5
HP_ABNORMAL_CARDIOVASCULAR_SYSTEM_PHYSIOLOGY	755	https://www.gsea-msigdb.org/gsea/msigdb/human/geneset/HP_ABNORMAL_CARDIOVASCULAR_SYSTEM_PHYSIOLOGY	0.38474	1.8543	0	0.014522	0.735	0.268	0.234	0.229	0.0087359	0	c5
HP_ABNORMAL_CEREBRAL_SUBCORTEX_MORPHOLOGY	577	https://www.gsea-msigdb.org/gsea/msigdb/human/geneset/HP_ABNORMAL_CEREBRAL_SUBCORTEX_MORPHOLOGY	0.33325	1.7175	0	0.03142	0.986	0.428	0.427	0.267	0.023751	0	c5
HP_ABNORMAL_CEREBROSPINAL_FLUID_MORPHOLOGY	271	https://www.gsea-msigdb.org/gsea/msigdb/human/geneset/HP_ABNORMAL_CEREBROSPINAL_FLUID_MORPHOLOGY	0.33236	1.683	0	0.036778	0.995	0.535	0.489	0.284	0.028449	0	c5
HP_ABNORMAL_CIRCULATING_ALBUMIN_CONCENTRATION	67	https://www.gsea-msigdb.org/gsea/msigdb/human/geneset/HP_ABNORMAL_CIRCULATING_ALBUMIN_CONCENTRATION	0.4644	1.7849	0	0.02152	0.907	0.328	0.213	0.261	0.01459	0	c5
HP_ABNORMAL_CIRCULATING_HORMONE_CONCENTRATION	202	https://www.gsea-msigdb.org/gsea/msigdb/human/geneset/HP_ABNORMAL_CIRCULATING_HORMONE_CONCENTRATION	0.40539	1.7893	0	0.021046	0.898	0.371	0.326	0.257	0.014386	0	c5
HP_ABNORMAL_CIRCULATING_INSULIN_CONCENTRATION	65	https://www.gsea-msigdb.org/gsea/msigdb/human/geneset/HP_ABNORMAL_CIRCULATING_INSULIN_CONCENTRATION	0.43525	1.8065	0	0.019079	0.86	0.369	0.322	0.252	0.012744	0	c5
HP_ABNORMAL_CIRCULATING_LIPID_CONCENTRATION	162	https://www.gsea-msigdb.org/gsea/msigdb/human/geneset/HP_ABNORMAL_CIRCULATING_LIPID_CONCENTRATION	0.48659	2.0649	0	0.0052524	0.09	0.426	0.31	0.301	0	0	c5
HP_ABNORMAL_CIRCULATING_METABOLITE_CONCENTRATION	758	https://www.gsea-msigdb.org/gsea/msigdb/human/geneset/HP_ABNORMAL_CIRCULATING_METABOLITE_CONCENTRATION	0.45311	1.9793	0	0.0067579	0.295	0.311	0.232	0.268	0	0	c5
HP_ABNORMAL_CIRCULATING_PROTEIN_CONCENTRATION	362	https://www.gsea-msigdb.org/gsea/msigdb/human/geneset/HP_ABNORMAL_CIRCULATING_PROTEIN_CONCENTRATION	0.41874	2.1324	0	0.0035816	0.037	0.298	0.232	0.241	0	0	c5
HP_ABNORMAL_COMMUNICATION	552	https://www.gsea-msigdb.org/gsea/msigdb/human/geneset/HP_ABNORMAL_COMMUNICATION	0.30834	1.5635	0	0.066476	1	0.415	0.432	0.255	0.052258	0	c5
HP_ABNORMAL_CONJUGATE_EYE_MOVEMENT	560	https://www.gsea-msigdb.org/gsea/msigdb/human/geneset/HP_ABNORMAL_CONJUGATE_EYE_MOVEMENT	0.30521	1.5354	0	0.075813	1	0.384	0.404	0.248	0.06102	0	c5
HP_ABNORMAL_CONJUNCTIVA_MORPHOLOGY	93	https://www.gsea-msigdb.org/gsea/msigdb/human/geneset/HP_ABNORMAL_CONJUNCTIVA_MORPHOLOGY	0.40615	1.7821	0	0.021865	0.912	0.409	0.332	0.277	0.014981	0	c5
HP_ABNORMAL_CONSUMPTION_BEHAVIOR	89	https://www.gsea-msigdb.org/gsea/msigdb/human/geneset/HP_ABNORMAL_CONSUMPTION_BEHAVIOR	0.46293	1.6918	0	0.035145	0.992	0.27	0.22	0.213	0.027067	0	c5
HP_ABNORMAL_CORNEA_MORPHOLOGY	340	https://www.gsea-msigdb.org/gsea/msigdb/human/geneset/HP_ABNORMAL_CORNEA_MORPHOLOGY	0.36677	1.7916	0	0.020825	0.895	0.397	0.349	0.271	0.014291	0	c5
HP_ABNORMAL_CORNEAL_EPITHELIUM_MORPHOLOGY	58	https://www.gsea-msigdb.org/gsea/msigdb/human/geneset/HP_ABNORMAL_CORNEAL_EPITHELIUM_MORPHOLOGY	0.49555	1.9993	0	0.0064095	0.226	0.534	0.332	0.36	0	0	c5
HP_ABNORMAL_CORPUS_CALLOSUM_MORPHOLOGY	432	https://www.gsea-msigdb.org/gsea/msigdb/human/geneset/HP_ABNORMAL_CORPUS_CALLOSUM_MORPHOLOGY	0.31038	1.617	0	0.051275	1	0.412	0.431	0.25	0.03963	0	c5
HP_ABNORMAL_CORTICAL_BONE_MORPHOLOGY	48	https://www.gsea-msigdb.org/gsea/msigdb/human/geneset/HP_ABNORMAL_CORTICAL_BONE_MORPHOLOGY	0.46836	1.7288	0	0.029023	0.978	0.479	0.312	0.332	0.021726	0	c5
HP_ABNORMAL_DRINKING_BEHAVIOR	27	https://www.gsea-msigdb.org/gsea/msigdb/human/geneset/HP_ABNORMAL_DRINKING_BEHAVIOR	0.72803	1.871	0	0.012916	0.684	0.37	0.0678	0.347	0.007455	0	c5
HP_ABNORMAL_EAR_MORPHOLOGY	791	https://www.gsea-msigdb.org/gsea/msigdb/human/geneset/HP_ABNORMAL_EAR_MORPHOLOGY	0.33722	1.6854	0	0.036367	0.994	0.424	0.415	0.279	0.028026	0	c5
HP_ABNORMAL_EMOTION_AFFECT_BEHAVIOR	394	https://www.gsea-msigdb.org/gsea/msigdb/human/geneset/HP_ABNORMAL_EMOTION_AFFECT_BEHAVIOR	0.37533	1.8006	0	0.019449	0.869	0.251	0.23	0.205	0.013008	0	c5
HP_ABNORMAL_ENZYME_CONCENTRATION_OR_ACTIVITY	342	https://www.gsea-msigdb.org/gsea/msigdb/human/geneset/HP_ABNORMAL_ENZYME_CONCENTRATION_OR_ACTIVITY	0.40131	1.7902	0	0.020973	0.896	0.392	0.332	0.275	0.014394	0	c5
HP_ABNORMAL_EPIPHYSIS_MORPHOLOGY	143	https://www.gsea-msigdb.org/gsea/msigdb/human/geneset/HP_ABNORMAL_EPIPHYSIS_MORPHOLOGY	0.35134	1.6091	0	0.053199	1	0.336	0.341	0.226	0.041697	0	c5
HP_ABNORMAL_ERYTHROCYTE_MORPHOLOGY	378	https://www.gsea-msigdb.org/gsea/msigdb/human/geneset/HP_ABNORMAL_ERYTHROCYTE_MORPHOLOGY	0.40887	1.8966	0	0.011378	0.598	0.373	0.29	0.28	0.0065077	0	c5
HP_ABNORMAL_ESOPHAGUS_MORPHOLOGY	130	https://www.gsea-msigdb.org/gsea/msigdb/human/geneset/HP_ABNORMAL_ESOPHAGUS_MORPHOLOGY	0.38473	1.6773	0	0.038098	0.996	0.531	0.451	0.297	0.028948	0	c5
HP_ABNORMAL_EXTERNAL_GENITALIA	398	https://www.gsea-msigdb.org/gsea/msigdb/human/geneset/HP_ABNORMAL_EXTERNAL_GENITALIA	0.31206	1.6481	0	0.043904	0.999	0.46	0.468	0.259	0.034036	0	c5
HP_ABNORMAL_EXTEROCEPTIVE_SENSATION	124	https://www.gsea-msigdb.org/gsea/msigdb/human/geneset/HP_ABNORMAL_EXTEROCEPTIVE_SENSATION	0.48621	1.9354	0	0.0090835	0.447	0.444	0.332	0.302	0	0	c5
HP_ABNORMAL_EYELID_MORPHOLOGY	665	https://www.gsea-msigdb.org/gsea/msigdb/human/geneset/HP_ABNORMAL_EYELID_MORPHOLOGY	0.31664	1.6959	0	0.034491	0.992	0.451	0.455	0.271	0.026584	0	c5
HP_ABNORMAL_FACIAL_SHAPE	568	https://www.gsea-msigdb.org/gsea/msigdb/human/geneset/HP_ABNORMAL_FACIAL_SHAPE	0.34069	1.7083	0	0.03245	0.986	0.322	0.32	0.238	0.024588	0	c5
HP_ABNORMAL_FACIAL_SKELETON_MORPHOLOGY	679	https://www.gsea-msigdb.org/gsea/msigdb/human/geneset/HP_ABNORMAL_FACIAL_SKELETON_MORPHOLOGY	0.33626	1.6149	0	0.051891	1	0.411	0.404	0.271	0.040542	0	c5
HP_ABNORMAL_FEMALE_REPRODUCTIVE_SYSTEM_PHYSIOLOGY	185	https://www.gsea-msigdb.org/gsea/msigdb/human/geneset/HP_ABNORMAL_FEMALE_REPRODUCTIVE_SYSTEM_PHYSIOLOGY	0.32392	1.5551	0	0.06941	1	0.238	0.246	0.184	0.055086	0	c5
HP_ABNORMAL_FINGER_MORPHOLOGY	595	https://www.gsea-msigdb.org/gsea/msigdb/human/geneset/HP_ABNORMAL_FINGER_MORPHOLOGY	0.30978	1.559	0	0.068082	1	0.366	0.395	0.242	0.053714	0	c5
HP_ABNORMAL_FOOT_MORPHOLOGY	782	https://www.gsea-msigdb.org/gsea/msigdb/human/geneset/HP_ABNORMAL_FOOT_MORPHOLOGY	0.31765	1.6946	0	0.03465	0.992	0.474	0.479	0.278	0.026859	0	c5
HP_ABNORMAL_GLUCOSE_HOMEOSTASIS	335	https://www.gsea-msigdb.org/gsea/msigdb/human/geneset/HP_ABNORMAL_GLUCOSE_HOMEOSTASIS	0.40339	1.747	0	0.026169	0.964	0.424	0.363	0.283	0.019146	0	c5
HP_ABNORMAL_HEART_MORPHOLOGY	760	https://www.gsea-msigdb.org/gsea/msigdb/human/geneset/HP_ABNORMAL_HEART_MORPHOLOGY	0.32099	1.6758	0	0.038336	0.996	0.445	0.453	0.272	0.029456	0	c5
HP_ABNORMAL_HOMEOSTASIS	862	https://www.gsea-msigdb.org/gsea/msigdb/human/geneset/HP_ABNORMAL_HOMEOSTASIS	0.43639	2.0657	0	0.0053915	0.088	0.304	0.234	0.265	0	0	c5
HP_ABNORMAL_INCISOR_MORPHOLOGY	27	https://www.gsea-msigdb.org/gsea/msigdb/human/geneset/HP_ABNORMAL_INCISOR_MORPHOLOGY	0.58169	1.9309	0	0.009257	0.455	0.407	0.196	0.329	0	0	c5
HP_ABNORMAL_INTERNAL_GENITALIA	266	https://www.gsea-msigdb.org/gsea/msigdb/human/geneset/HP_ABNORMAL_INTERNAL_GENITALIA	0.36459	1.7767	0	0.022533	0.921	0.534	0.465	0.297	0.015889	0	c5
HP_ABNORMAL_INTESTINE_MORPHOLOGY	440	https://www.gsea-msigdb.org/gsea/msigdb/human/geneset/HP_ABNORMAL_INTESTINE_MORPHOLOGY	0.35333	1.693	0	0.034918	0.992	0.423	0.404	0.269	0.027004	0	c5
HP_ABNORMAL_INVOLUNTARY_EYE_MOVEMENTS	504	https://www.gsea-msigdb.org/gsea/msigdb/human/geneset/HP_ABNORMAL_INVOLUNTARY_EYE_MOVEMENTS	0.31664	1.6756	0	0.038385	0.996	0.435	0.436	0.264	0.029466	0	c5
HP_ABNORMAL_JOINT_MORPHOLOGY	638	https://www.gsea-msigdb.org/gsea/msigdb/human/geneset/HP_ABNORMAL_JOINT_MORPHOLOGY	0.3737	1.8018	0	0.019429	0.866	0.332	0.314	0.25	0.012951	0	c5
HP_ABNORMAL_LACTATE_DEHYDROGENASE_LEVEL	48	https://www.gsea-msigdb.org/gsea/msigdb/human/geneset/HP_ABNORMAL_LACTATE_DEHYDROGENASE_LEVEL	0.41922	1.7563	0	0.025014	0.953	0.625	0.445	0.349	0.018198	0	c5
HP_ABNORMAL_LARYNX_PHYSIOLOGY	29	https://www.gsea-msigdb.org/gsea/msigdb/human/geneset/HP_ABNORMAL_LARYNX_PHYSIOLOGY	0.56628	1.991	0	0.0065616	0.255	0.172	0.0544	0.164	0	0	c5
HP_ABNORMAL_LENS_MORPHOLOGY	371	https://www.gsea-msigdb.org/gsea/msigdb/human/geneset/HP_ABNORMAL_LENS_MORPHOLOGY	0.3605	1.8868	0	0.011966	0.633	0.431	0.388	0.278	0.0068375	0	c5
HP_ABNORMAL_LIVER_MORPHOLOGY	489	https://www.gsea-msigdb.org/gsea/msigdb/human/geneset/HP_ABNORMAL_LIVER_MORPHOLOGY	0.39975	1.872	0	0.012888	0.681	0.288	0.234	0.237	0.0073331	0	c5
HP_ABNORMAL_LONG_BONE_MORPHOLOGY	377	https://www.gsea-msigdb.org/gsea/msigdb/human/geneset/HP_ABNORMAL_LONG_BONE_MORPHOLOGY	0.33788	1.6737	0	0.038603	0.996	0.496	0.481	0.272	0.029791	0	c5
HP_ABNORMAL_MALE_REPRODUCTIVE_SYSTEM_PHYSIOLOGY	499	https://www.gsea-msigdb.org/gsea/msigdb/human/geneset/HP_ABNORMAL_MALE_REPRODUCTIVE_SYSTEM_PHYSIOLOGY	0.29869	1.5616	0	0.067135	1	0.359	0.385	0.237	0.052903	0	c5
HP_ABNORMAL_METABOLISM	92	https://www.gsea-msigdb.org/gsea/msigdb/human/geneset/HP_ABNORMAL_METABOLISM	0.48409	1.7735	0	0.022725	0.926	0.326	0.204	0.263	0.015842	0	c5
HP_ABNORMAL_MORPHOLOGY_OF_THE_GREAT_VESSELS	357	https://www.gsea-msigdb.org/gsea/msigdb/human/geneset/HP_ABNORMAL_MORPHOLOGY_OF_THE_GREAT_VESSELS	0.32968	1.6103	0	0.053018	1	0.35	0.355	0.238	0.041476	0	c5
HP_ABNORMAL_MUSCULOSKELETAL_PHYSIOLOGY	797	https://www.gsea-msigdb.org/gsea/msigdb/human/geneset/HP_ABNORMAL_MUSCULOSKELETAL_PHYSIOLOGY	0.35926	1.7753	0	0.022693	0.921	0.36	0.341	0.267	0.015816	0	c5
HP_ABNORMAL_NASAL_BRIDGE_MORPHOLOGY	524	https://www.gsea-msigdb.org/gsea/msigdb/human/geneset/HP_ABNORMAL_NASAL_BRIDGE_MORPHOLOGY	0.31064	1.593	0	0.057346	1	0.475	0.486	0.264	0.044977	0	c5
HP_ABNORMAL_NASAL_MORPHOLOGY	709	https://www.gsea-msigdb.org/gsea/msigdb/human/geneset/HP_ABNORMAL_NASAL_MORPHOLOGY	0.30219	1.5764	0	0.062345	1	0.464	0.486	0.265	0.049456	0	c5
HP_ABNORMAL_NEPHRON_MORPHOLOGY	156	https://www.gsea-msigdb.org/gsea/msigdb/human/geneset/HP_ABNORMAL_NEPHRON_MORPHOLOGY	0.52945	2.2416	0	0.0015413	0.007	0.378	0.237	0.295	0	0	c5
HP_ABNORMAL_NEURON_MORPHOLOGY	46	https://www.gsea-msigdb.org/gsea/msigdb/human/geneset/HP_ABNORMAL_NEURON_MORPHOLOGY	0.44208	1.757	0	0.025013	0.953	0.109	0.0539	0.104	0.017923	0	c5
HP_ABNORMAL_OPTIC_NERVE_MORPHOLOGY	403	https://www.gsea-msigdb.org/gsea/msigdb/human/geneset/HP_ABNORMAL_OPTIC_NERVE_MORPHOLOGY	0.3373	1.8029	0	0.019364	0.865	0.427	0.407	0.268	0.012771	0	c5
HP_ABNORMAL_ORAL_PHYSIOLOGY	162	https://www.gsea-msigdb.org/gsea/msigdb/human/geneset/HP_ABNORMAL_ORAL_PHYSIOLOGY	0.36175	1.7035	0	0.033103	0.987	0.358	0.35	0.238	0.025601	0	c5
HP_ABNORMAL_PATTERN_OF_RESPIRATION	401	https://www.gsea-msigdb.org/gsea/msigdb/human/geneset/HP_ABNORMAL_PATTERN_OF_RESPIRATION	0.32615	1.6097	0	0.053052	1	0.247	0.268	0.192	0.041461	0	c5
HP_ABNORMAL_PENIS_MORPHOLOGY	324	https://www.gsea-msigdb.org/gsea/msigdb/human/geneset/HP_ABNORMAL_PENIS_MORPHOLOGY	0.29383	1.4791	0	0.096392	1	0.448	0.468	0.249	0.080116	0	c5
HP_ABNORMAL_PERIPHERAL_MYELINATION	59	https://www.gsea-msigdb.org/gsea/msigdb/human/geneset/HP_ABNORMAL_PERIPHERAL_MYELINATION	0.41472	1.7195	0	0.030981	0.985	0.373	0.296	0.265	0.023256	0	c5
HP_ABNORMAL_PERITONEUM_MORPHOLOGY	44	https://www.gsea-msigdb.org/gsea/msigdb/human/geneset/HP_ABNORMAL_PERITONEUM_MORPHOLOGY	0.51676	1.9052	0	0.011055	0.553	0.364	0.245	0.276	0.0062643	0	c5
HP_ABNORMAL_POSTERIOR_EYE_SEGMENT_MORPHOLOGY	657	https://www.gsea-msigdb.org/gsea/msigdb/human/geneset/HP_ABNORMAL_POSTERIOR_EYE_SEGMENT_MORPHOLOGY	0.32286	1.7369	0	0.027649	0.974	0.414	0.412	0.268	0.020433	0	c5
HP_ABNORMAL_REFLEX	575	https://www.gsea-msigdb.org/gsea/msigdb/human/geneset/HP_ABNORMAL_REFLEX	0.33068	1.7693	0	0.023085	0.931	0.33	0.331	0.24	0.016098	0	c5
HP_ABNORMAL_RENAL_CORPUSCLE_MORPHOLOGY	128	https://www.gsea-msigdb.org/gsea/msigdb/human/geneset/HP_ABNORMAL_RENAL_CORPUSCLE_MORPHOLOGY	0.54047	2.2089	0	0.0018451	0.012	0.398	0.237	0.31	0	0	c5
HP_ABNORMAL_RENAL_CORTEX_MORPHOLOGY	146	https://www.gsea-msigdb.org/gsea/msigdb/human/geneset/HP_ABNORMAL_RENAL_CORTEX_MORPHOLOGY	0.52194	2.1565	0	0.0030421	0.027	0.363	0.222	0.288	0	0	c5
HP_ABNORMAL_RENAL_MORPHOLOGY	588	https://www.gsea-msigdb.org/gsea/msigdb/human/geneset/HP_ABNORMAL_RENAL_MORPHOLOGY	0.38317	1.8168	0	0.018056	0.838	0.24	0.222	0.203	0.011627	0	c5
HP_ABNORMAL_RENAL_PHYSIOLOGY	408	https://www.gsea-msigdb.org/gsea/msigdb/human/geneset/HP_ABNORMAL_RENAL_PHYSIOLOGY	0.47188	2.0965	0	0.0043013	0.057	0.338	0.245	0.271	0	0	c5
HP_ABNORMAL_REPRODUCTIVE_SYSTEM_MORPHOLOGY	522	https://www.gsea-msigdb.org/gsea/msigdb/human/geneset/HP_ABNORMAL_REPRODUCTIVE_SYSTEM_MORPHOLOGY	0.32993	1.7501	0	0.025696	0.959	0.481	0.468	0.276	0.019045	0	c5
HP_ABNORMAL_RESPIRATORY_SYSTEM_MORPHOLOGY	756	https://www.gsea-msigdb.org/gsea/msigdb/human/geneset/HP_ABNORMAL_RESPIRATORY_SYSTEM_MORPHOLOGY	0.37425	1.7198	0	0.0309	0.985	0.336	0.312	0.259	0.02319	0	c5
HP_ABNORMAL_RESPIRATORY_SYSTEM_PHYSIOLOGY	744	https://www.gsea-msigdb.org/gsea/msigdb/human/geneset/HP_ABNORMAL_RESPIRATORY_SYSTEM_PHYSIOLOGY	0.34844	1.8009	0	0.019462	0.869	0.293	0.289	0.233	0.012899	0	c5
HP_ABNORMAL_RETINAL_MORPHOLOGY	450	https://www.gsea-msigdb.org/gsea/msigdb/human/geneset/HP_ABNORMAL_RETINAL_MORPHOLOGY	0.31368	1.6557	0	0.042267	0.998	0.422	0.433	0.256	0.032152	0	c5
HP_ABNORMAL_SMALL_INTESTINE_MORPHOLOGY	141	https://www.gsea-msigdb.org/gsea/msigdb/human/geneset/HP_ABNORMAL_SMALL_INTESTINE_MORPHOLOGY	0.4127	1.8813	0	0.012569	0.65	0.496	0.403	0.302	0.0072149	0	c5
HP_ABNORMAL_STOMACH_MORPHOLOGY	174	https://www.gsea-msigdb.org/gsea/msigdb/human/geneset/HP_ABNORMAL_STOMACH_MORPHOLOGY	0.38477	1.6674	0	0.039673	0.998	0.316	0.243	0.245	0.030651	0	c5
HP_ABNORMAL_SWEAT_HOMEOSTASIS	17	https://www.gsea-msigdb.org/gsea/msigdb/human/geneset/HP_ABNORMAL_SWEAT_HOMEOSTASIS	0.6692	1.7434	0	0.026783	0.967	0.412	0.153	0.35	0.019846	0	c5
HP_ABNORMAL_SYSTEMIC_ARTERIAL_MORPHOLOGY	277	https://www.gsea-msigdb.org/gsea/msigdb/human/geneset/HP_ABNORMAL_SYSTEMIC_ARTERIAL_MORPHOLOGY	0.34599	1.6081	0	0.053585	1	0.379	0.355	0.255	0.041995	0	c5
HP_ABNORMAL_SYSTEMIC_BLOOD_PRESSURE	291	https://www.gsea-msigdb.org/gsea/msigdb/human/geneset/HP_ABNORMAL_SYSTEMIC_BLOOD_PRESSURE	0.44796	2.0868	0	0.004564	0.07	0.34	0.255	0.264	0	0	c5
HP_ABNORMAL_TEMPORAL_LOBE_MORPHOLOGY	85	https://www.gsea-msigdb.org/gsea/msigdb/human/geneset/HP_ABNORMAL_TEMPORAL_LOBE_MORPHOLOGY	0.5248	2.1925	0	0.0028529	0.018	0.376	0.225	0.295	0	0	c5
HP_ABNORMAL_TENDON_MORPHOLOGY	415	https://www.gsea-msigdb.org/gsea/msigdb/human/geneset/HP_ABNORMAL_TENDON_MORPHOLOGY	0.33448	1.6962	0	0.034463	0.991	0.4	0.391	0.259	0.026599	0	c5
HP_ABNORMAL_THUMB_MORPHOLOGY	195	https://www.gsea-msigdb.org/gsea/msigdb/human/geneset/HP_ABNORMAL_THUMB_MORPHOLOGY	0.33989	1.6443	0	0.044682	0.999	0.369	0.382	0.235	0.034833	0	c5
HP_ABNORMAL_THYROID_MORPHOLOGY	105	https://www.gsea-msigdb.org/gsea/msigdb/human/geneset/HP_ABNORMAL_THYROID_MORPHOLOGY	0.37484	1.7404	0	0.027308	0.972	0.267	0.24	0.206	0.020118	0	c5
HP_ABNORMAL_UPPER_LIMB_BONE_MORPHOLOGY	234	https://www.gsea-msigdb.org/gsea/msigdb/human/geneset/HP_ABNORMAL_UPPER_LIMB_BONE_MORPHOLOGY	0.34436	1.5884	0	0.058537	1	0.479	0.46	0.267	0.046421	0	c5
HP_ABNORMAL_URINARY_ELECTROLYTE_CONCENTRATION	72	https://www.gsea-msigdb.org/gsea/msigdb/human/geneset/HP_ABNORMAL_URINARY_ELECTROLYTE_CONCENTRATION	0.61008	1.8463	0	0.014994	0.763	0.333	0.133	0.292	0.0095716	0	c5
HP_ABNORMAL_URINE_METABOLITE_LEVEL	347	https://www.gsea-msigdb.org/gsea/msigdb/human/geneset/HP_ABNORMAL_URINE_METABOLITE_LEVEL	0.48648	1.8006	0	0.019474	0.869	0.363	0.234	0.293	0.01303	0	c5
HP_ABNORMAL_URINE_PROTEIN_LEVEL	154	https://www.gsea-msigdb.org/gsea/msigdb/human/geneset/HP_ABNORMAL_URINE_PROTEIN_LEVEL	0.48236	1.9695	0	0.0072587	0.325	0.357	0.234	0.28	0	0	c5
HP_ABNORMAL_VAGINA_MORPHOLOGY	60	https://www.gsea-msigdb.org/gsea/msigdb/human/geneset/HP_ABNORMAL_VAGINA_MORPHOLOGY	0.41014	1.6278	0	0.048867	0.999	0.3	0.243	0.229	0.038037	0	c5
HP_ABNORMAL_VASCULAR_MORPHOLOGY	601	https://www.gsea-msigdb.org/gsea/msigdb/human/geneset/HP_ABNORMAL_VASCULAR_MORPHOLOGY	0.34156	1.6705	0	0.03902	0.996	0.363	0.358	0.254	0.029892	0	c5
HP_ABNORMAL_VESTIBULAR_FUNCTION	95	https://www.gsea-msigdb.org/gsea/msigdb/human/geneset/HP_ABNORMAL_VESTIBULAR_FUNCTION	0.43554	1.7735	0	0.022746	0.926	0.432	0.332	0.292	0.015865	0	c5
HP_ABNORMALITY_OF_ADRENAL_PHYSIOLOGY	80	https://www.gsea-msigdb.org/gsea/msigdb/human/geneset/HP_ABNORMALITY_OF_ADRENAL_PHYSIOLOGY	0.52641	1.8193	0	0.017915	0.831	0.225	0.133	0.197	0.011463	0	c5
HP_ABNORMALITY_OF_BLOOD_AND_BLOOD_FORMING_TISSUES	832	https://www.gsea-msigdb.org/gsea/msigdb/human/geneset/HP_ABNORMALITY_OF_BLOOD_AND_BLOOD_FORMING_TISSUES	0.39893	1.8711	0	0.012921	0.683	0.341	0.285	0.276	0.0074323	0	c5
HP_ABNORMALITY_OF_BONE_MINERAL_DENSITY	330	https://www.gsea-msigdb.org/gsea/msigdb/human/geneset/HP_ABNORMALITY_OF_BONE_MINERAL_DENSITY	0.41953	2.004	0	0.0059632	0.202	0.388	0.311	0.28	0	0	c5
HP_ABNORMALITY_OF_CARDIOVASCULAR_SYSTEM_ELECTROPHYSIOLOGY	285	https://www.gsea-msigdb.org/gsea/msigdb/human/geneset/HP_ABNORMALITY_OF_CARDIOVASCULAR_SYSTEM_ELECTROPHYSIOLOGY	0.36568	1.6582	0	0.041696	0.998	0.495	0.451	0.283	0.031776	0	c5
HP_ABNORMALITY_OF_COAGULATION	125	https://www.gsea-msigdb.org/gsea/msigdb/human/geneset/HP_ABNORMALITY_OF_COAGULATION	0.42614	1.7949	0	0.020231	0.884	0.272	0.223	0.215	0.013706	0	c5
HP_ABNORMALITY_OF_CONNECTIVE_TISSUE	767	https://www.gsea-msigdb.org/gsea/msigdb/human/geneset/HP_ABNORMALITY_OF_CONNECTIVE_TISSUE	0.34924	1.7553	0	0.025018	0.955	0.382	0.373	0.269	0.018142	0	c5
HP_ABNORMALITY_OF_COORDINATION	580	https://www.gsea-msigdb.org/gsea/msigdb/human/geneset/HP_ABNORMALITY_OF_COORDINATION	0.3338	1.7748	0	0.022712	0.922	0.462	0.454	0.275	0.01583	0	c5
HP_ABNORMALITY_OF_CORNEAL_THICKNESS	41	https://www.gsea-msigdb.org/gsea/msigdb/human/geneset/HP_ABNORMALITY_OF_CORNEAL_THICKNESS	0.45764	1.7347	0	0.027843	0.975	0.488	0.331	0.328	0.020676	0	c5
HP_ABNORMALITY_OF_DENTAL_ERUPTION	128	https://www.gsea-msigdb.org/gsea/msigdb/human/geneset/HP_ABNORMALITY_OF_DENTAL_ERUPTION	0.43439	1.8262	0	0.01718	0.816	0.25	0.161	0.214	0.010715	0	c5
HP_ABNORMALITY_OF_DIGESTIVE_SYSTEM_MORPHOLOGY	577	https://www.gsea-msigdb.org/gsea/msigdb/human/geneset/HP_ABNORMALITY_OF_DIGESTIVE_SYSTEM_MORPHOLOGY	0.35123	1.7756	0	0.022703	0.921	0.449	0.431	0.278	0.015861	0	c5
HP_ABNORMALITY_OF_FACIAL_SOFT_TISSUE	261	https://www.gsea-msigdb.org/gsea/msigdb/human/geneset/HP_ABNORMALITY_OF_FACIAL_SOFT_TISSUE	0.41433	1.9994	0	0.0064662	0.226	0.395	0.339	0.271	0	0	c5
HP_ABNORMALITY_OF_FLUID_REGULATION	398	https://www.gsea-msigdb.org/gsea/msigdb/human/geneset/HP_ABNORMALITY_OF_FLUID_REGULATION	0.46334	2.109	0	0.0041441	0.051	0.322	0.234	0.261	0	0	c5
HP_ABNORMALITY_OF_GLOBE_LOCATION	525	https://www.gsea-msigdb.org/gsea/msigdb/human/geneset/HP_ABNORMALITY_OF_GLOBE_LOCATION	0.31316	1.5888	0	0.058473	1	0.383	0.404	0.246	0.046103	0	c5
HP_ABNORMALITY_OF_IMMUNE_SYSTEM_PHYSIOLOGY	914	https://www.gsea-msigdb.org/gsea/msigdb/human/geneset/HP_ABNORMALITY_OF_IMMUNE_SYSTEM_PHYSIOLOGY	0.41256	1.9655	0	0.0073443	0.335	0.339	0.286	0.278	0	0	c5
HP_ABNORMALITY_OF_LIMB_BONE	838	https://www.gsea-msigdb.org/gsea/msigdb/human/geneset/HP_ABNORMALITY_OF_LIMB_BONE	0.31525	1.629	0	0.048663	0.999	0.337	0.355	0.246	0.038153	0	c5
HP_ABNORMALITY_OF_MUSCLE_SIZE	372	https://www.gsea-msigdb.org/gsea/msigdb/human/geneset/HP_ABNORMALITY_OF_MUSCLE_SIZE	0.32974	1.7472	0	0.026259	0.964	0.487	0.477	0.268	0.01924	0	c5
HP_ABNORMALITY_OF_PANCREAS_PHYSIOLOGY	106	https://www.gsea-msigdb.org/gsea/msigdb/human/geneset/HP_ABNORMALITY_OF_PANCREAS_PHYSIOLOGY	0.47569	2.1117	0	0.0039641	0.049	0.368	0.231	0.287	0	0	c5
HP_ABNORMALITY_OF_PRENATAL_DEVELOPMENT_OR_BIRTH	483	https://www.gsea-msigdb.org/gsea/msigdb/human/geneset/HP_ABNORMALITY_OF_PRENATAL_DEVELOPMENT_OR_BIRTH	0.34426	1.7135	0	0.031722	0.986	0.277	0.275	0.216	0.023889	0	c5
HP_ABNORMALITY_OF_PRIMARY_TEETH	50	https://www.gsea-msigdb.org/gsea/msigdb/human/geneset/HP_ABNORMALITY_OF_PRIMARY_TEETH	0.49451	1.9815	0	0.0067469	0.287	0.46	0.284	0.332	0	0	c5
HP_ABNORMALITY_OF_REFRACTION	332	https://www.gsea-msigdb.org/gsea/msigdb/human/geneset/HP_ABNORMALITY_OF_REFRACTION	0.32887	1.6947	0	0.034673	0.992	0.364	0.365	0.243	0.026759	0	c5
HP_ABNORMALITY_OF_RENAL_EXCRETION	49	https://www.gsea-msigdb.org/gsea/msigdb/human/geneset/HP_ABNORMALITY_OF_RENAL_EXCRETION	0.6727	1.9359	0	0.0090719	0.447	0.388	0.11	0.348	0	0	c5
HP_ABNORMALITY_OF_RENIN_ANGIOTENSIN_SYSTEM	24	https://www.gsea-msigdb.org/gsea/msigdb/human/geneset/HP_ABNORMALITY_OF_RENIN_ANGIOTENSIN_SYSTEM	0.78777	1.7543	0	0.025033	0.956	0.583	0.133	0.508	0.018117	0	c5
HP_ABNORMALITY_OF_REPRODUCTIVE_SYSTEM_PHYSIOLOGY	625	https://www.gsea-msigdb.org/gsea/msigdb/human/geneset/HP_ABNORMALITY_OF_REPRODUCTIVE_SYSTEM_PHYSIOLOGY	0.30558	1.6143	0	0.052045	1	0.358	0.385	0.242	0.040608	0	c5
HP_ABNORMALITY_OF_SALIVATION	121	https://www.gsea-msigdb.org/gsea/msigdb/human/geneset/HP_ABNORMALITY_OF_SALIVATION	0.36364	1.6921	0	0.035141	0.992	0.372	0.357	0.243	0.027139	0	c5
HP_ABNORMALITY_OF_SKIN_ADNEXA_MORPHOLOGY	730	https://www.gsea-msigdb.org/gsea/msigdb/human/geneset/HP_ABNORMALITY_OF_SKIN_ADNEXA_MORPHOLOGY	0.30974	1.5759	0	0.062581	1	0.456	0.469	0.27	0.049499	0	c5
HP_ABNORMALITY_OF_SKIN_ADNEXA_PHYSIOLOGY	108	https://www.gsea-msigdb.org/gsea/msigdb/human/geneset/HP_ABNORMALITY_OF_SKIN_ADNEXA_PHYSIOLOGY	0.39214	1.7354	0	0.027838	0.974	0.269	0.231	0.21	0.02075	0	c5
HP_ABNORMALITY_OF_SKIN_PHYSIOLOGY	311	https://www.gsea-msigdb.org/gsea/msigdb/human/geneset/HP_ABNORMALITY_OF_SKIN_PHYSIOLOGY	0.45628	1.8758	0	0.012785	0.667	0.412	0.285	0.308	0.0070293	0	c5
HP_ABNORMALITY_OF_SKIN_PIGMENTATION	282	https://www.gsea-msigdb.org/gsea/msigdb/human/geneset/HP_ABNORMALITY_OF_SKIN_PIGMENTATION	0.36799	1.679	0	0.037748	0.995	0.394	0.337	0.272	0.028807	0	c5
HP_ABNORMALITY_OF_SPEECH_OR_VOCALIZATION	819	https://www.gsea-msigdb.org/gsea/msigdb/human/geneset/HP_ABNORMALITY_OF_SPEECH_OR_VOCALIZATION	0.3041	1.6338	0	0.047681	0.999	0.414	0.433	0.265	0.037091	0	c5
HP_ABNORMALITY_OF_TEMPERATURE_REGULATION	281	https://www.gsea-msigdb.org/gsea/msigdb/human/geneset/HP_ABNORMALITY_OF_TEMPERATURE_REGULATION	0.47763	2.1217	0	0.0038278	0.043	0.335	0.226	0.27	0	0	c5
HP_ABNORMALITY_OF_THE_ABDOMINAL_ORGANS	708	https://www.gsea-msigdb.org/gsea/msigdb/human/geneset/HP_ABNORMALITY_OF_THE_ABDOMINAL_ORGANS	0.3858	1.9317	0	0.0092262	0.453	0.346	0.306	0.267	0	0	c5
HP_ABNORMALITY_OF_THE_AMNIOTIC_FLUID	231	https://www.gsea-msigdb.org/gsea/msigdb/human/geneset/HP_ABNORMALITY_OF_THE_AMNIOTIC_FLUID	0.36662	1.6988	0	0.034163	0.99	0.277	0.275	0.208	0.026027	0	c5
HP_ABNORMALITY_OF_THE_ANUS	120	https://www.gsea-msigdb.org/gsea/msigdb/human/geneset/HP_ABNORMALITY_OF_THE_ANUS	0.33704	1.5666	0	0.065627	1	0.225	0.211	0.181	0.052011	0	c5
HP_ABNORMALITY_OF_THE_BILIARY_SYSTEM	197	https://www.gsea-msigdb.org/gsea/msigdb/human/geneset/HP_ABNORMALITY_OF_THE_BILIARY_SYSTEM	0.36351	1.6934	0	0.034882	0.992	0.492	0.454	0.277	0.027007	0	c5
HP_ABNORMALITY_OF_THE_BLADDER	274	https://www.gsea-msigdb.org/gsea/msigdb/human/geneset/HP_ABNORMALITY_OF_THE_BLADDER	0.38371	1.7756	0	0.022675	0.921	0.31	0.29	0.229	0.015838	0	c5
HP_ABNORMALITY_OF_THE_COAGULATION_CASCADE	85	https://www.gsea-msigdb.org/gsea/msigdb/human/geneset/HP_ABNORMALITY_OF_THE_COAGULATION_CASCADE	0.47845	1.8654	0	0.013698	0.699	0.329	0.223	0.259	0.0081232	0	c5
HP_ABNORMALITY_OF_THE_CURVATURE_OF_THE_CORNEA	138	https://www.gsea-msigdb.org/gsea/msigdb/human/geneset/HP_ABNORMALITY_OF_THE_CURVATURE_OF_THE_CORNEA	0.36877	1.663	0	0.040828	0.998	0.478	0.404	0.291	0.031421	0	c5
HP_ABNORMALITY_OF_THE_DENTITION	477	https://www.gsea-msigdb.org/gsea/msigdb/human/geneset/HP_ABNORMALITY_OF_THE_DENTITION	0.35859	1.7346	0	0.027811	0.975	0.358	0.339	0.254	0.020646	0	c5
HP_ABNORMALITY_OF_THE_DIENCEPHALON	58	https://www.gsea-msigdb.org/gsea/msigdb/human/geneset/HP_ABNORMALITY_OF_THE_DIENCEPHALON	0.46602	1.9407	0	0.0086288	0.417	0.362	0.271	0.266	0	0	c5
HP_ABNORMALITY_OF_THE_ENDOCRINE_SYSTEM	694	https://www.gsea-msigdb.org/gsea/msigdb/human/geneset/HP_ABNORMALITY_OF_THE_ENDOCRINE_SYSTEM	0.36577	1.8901	0	0.011895	0.621	0.461	0.44	0.286	0.0068774	0	c5
HP_ABNORMALITY_OF_THE_FEMALE_GENITALIA	272	https://www.gsea-msigdb.org/gsea/msigdb/human/geneset/HP_ABNORMALITY_OF_THE_FEMALE_GENITALIA	0.3539	1.7653	0	0.023498	0.939	0.511	0.465	0.284	0.01622	0	c5
HP_ABNORMALITY_OF_THE_FONTANELLES_OR_CRANIAL_SUTURES	234	https://www.gsea-msigdb.org/gsea/msigdb/human/geneset/HP_ABNORMALITY_OF_THE_FONTANELLES_OR_CRANIAL_SUTURES	0.34701	1.5952	0	0.056687	1	0.432	0.404	0.266	0.044406	0	c5
HP_ABNORMALITY_OF_THE_GENITAL_SYSTEM	786	https://www.gsea-msigdb.org/gsea/msigdb/human/geneset/HP_ABNORMALITY_OF_THE_GENITAL_SYSTEM	0.3089	1.6423	0	0.045239	0.999	0.453	0.468	0.271	0.035312	0	c5
HP_ABNORMALITY_OF_THE_HAND	805	https://www.gsea-msigdb.org/gsea/msigdb/human/geneset/HP_ABNORMALITY_OF_THE_HAND	0.29669	1.5307	0	0.077567	1	0.447	0.481	0.262	0.062584	0	c5
HP_ABNORMALITY_OF_THE_HUMERORADIAL_JOINT	27	https://www.gsea-msigdb.org/gsea/msigdb/human/geneset/HP_ABNORMALITY_OF_THE_HUMERORADIAL_JOINT	0.62043	1.8401	0	0.015548	0.78	0.296	0.143	0.255	0.0097366	0	c5
HP_ABNORMALITY_OF_THE_LIVER	589	https://www.gsea-msigdb.org/gsea/msigdb/human/geneset/HP_ABNORMALITY_OF_THE_LIVER	0.37739	1.8402	0	0.01559	0.779	0.275	0.234	0.23	0.0097807	0	c5
HP_ABNORMALITY_OF_THE_LYMPHATIC_SYSTEM	420	https://www.gsea-msigdb.org/gsea/msigdb/human/geneset/HP_ABNORMALITY_OF_THE_LYMPHATIC_SYSTEM	0.40905	1.7339	0	0.027906	0.975	0.379	0.306	0.279	0.020704	0	c5
HP_ABNORMALITY_OF_THE_MUSCULATURE_OF_THE_LIMBS	310	https://www.gsea-msigdb.org/gsea/msigdb/human/geneset/HP_ABNORMALITY_OF_THE_MUSCULATURE_OF_THE_LIMBS	0.31097	1.61	0	0.053008	1	0.274	0.289	0.204	0.04146	0	c5
HP_ABNORMALITY_OF_THE_ORBITAL_REGION	789	https://www.gsea-msigdb.org/gsea/msigdb/human/geneset/HP_ABNORMALITY_OF_THE_ORBITAL_REGION	0.33135	1.7819	0	0.021883	0.912	0.418	0.415	0.275	0.015051	0	c5
HP_ABNORMALITY_OF_THE_OUTER_EAR	637	https://www.gsea-msigdb.org/gsea/msigdb/human/geneset/HP_ABNORMALITY_OF_THE_OUTER_EAR	0.30617	1.5323	0	0.077015	1	0.455	0.468	0.266	0.061946	0	c5
HP_ABNORMALITY_OF_THE_OVARY	116	https://www.gsea-msigdb.org/gsea/msigdb/human/geneset/HP_ABNORMALITY_OF_THE_OVARY	0.37285	1.6593	0	0.041597	0.998	0.569	0.468	0.308	0.031733	0	c5
HP_ABNORMALITY_OF_THE_PANCREAS	185	https://www.gsea-msigdb.org/gsea/msigdb/human/geneset/HP_ABNORMALITY_OF_THE_PANCREAS	0.4088	1.9247	0	0.0095975	0.478	0.308	0.231	0.243	0	0	c5
HP_ABNORMALITY_OF_THE_PARATHYROID_GLAND	53	https://www.gsea-msigdb.org/gsea/msigdb/human/geneset/HP_ABNORMALITY_OF_THE_PARATHYROID_GLAND	0.64012	1.9425	0	0.0085332	0.411	0.283	0.0799	0.262	0	0	c5
HP_ABNORMALITY_OF_THE_PARATHYROID_MORPHOLOGY	17	https://www.gsea-msigdb.org/gsea/msigdb/human/geneset/HP_ABNORMALITY_OF_THE_PARATHYROID_MORPHOLOGY	0.74827	1.9884	0	0.0064295	0.259	0.353	0.0678	0.33	0	0	c5
HP_ABNORMALITY_OF_THE_PERIPHERAL_NERVOUS_SYSTEM	216	https://www.gsea-msigdb.org/gsea/msigdb/human/geneset/HP_ABNORMALITY_OF_THE_PERIPHERAL_NERVOUS_SYSTEM	0.36192	1.7759	0	0.022691	0.921	0.477	0.429	0.281	0.015908	0	c5
HP_ABNORMALITY_OF_THE_PYLORUS	74	https://www.gsea-msigdb.org/gsea/msigdb/human/geneset/HP_ABNORMALITY_OF_THE_PYLORUS	0.41334	1.5806	0	0.060835	1	0.419	0.338	0.28	0.048532	0	c5
HP_ABNORMALITY_OF_THE_THYROID_GLAND	267	https://www.gsea-msigdb.org/gsea/msigdb/human/geneset/HP_ABNORMALITY_OF_THE_THYROID_GLAND	0.35895	1.7647	0	0.023621	0.941	0.442	0.423	0.265	0.016614	0	c5
HP_ABNORMALITY_OF_THE_UPPER_URINARY_TRACT	773	https://www.gsea-msigdb.org/gsea/msigdb/human/geneset/HP_ABNORMALITY_OF_THE_UPPER_URINARY_TRACT	0.385	1.8538	0	0.014598	0.736	0.269	0.245	0.228	0.0087971	0	c5
HP_ABNORMALITY_OF_THE_URINARY_SYSTEM_PHYSIOLOGY	628	https://www.gsea-msigdb.org/gsea/msigdb/human/geneset/HP_ABNORMALITY_OF_THE_URINARY_SYSTEM_PHYSIOLOGY	0.45933	1.9243	0	0.0095992	0.479	0.325	0.234	0.273	0	0	c5
HP_ABNORMALITY_OF_THE_UTERUS	125	https://www.gsea-msigdb.org/gsea/msigdb/human/geneset/HP_ABNORMALITY_OF_THE_UTERUS	0.38519	1.6729	0	0.03873	0.996	0.552	0.452	0.308	0.029892	0	c5
HP_ABNORMALITY_OF_THE_VASCULATURE_OF_THE_EYE	189	https://www.gsea-msigdb.org/gsea/msigdb/human/geneset/HP_ABNORMALITY_OF_THE_VASCULATURE_OF_THE_EYE	0.37612	1.7854	0	0.02149	0.905	0.36	0.332	0.247	0.0146	0	c5
HP_ABNORMALITY_OF_THYROID_PHYSIOLOGY	190	https://www.gsea-msigdb.org/gsea/msigdb/human/geneset/HP_ABNORMALITY_OF_THYROID_PHYSIOLOGY	0.37355	1.7594	0	0.024602	0.95	0.295	0.275	0.22	0.017434	0	c5
HP_ABNORMALITY_OF_URINE_CALCIUM_CONCENTRATION	47	https://www.gsea-msigdb.org/gsea/msigdb/human/geneset/HP_ABNORMALITY_OF_URINE_CALCIUM_CONCENTRATION	0.67134	1.9678	0	0.0072517	0.329	0.383	0.111	0.343	0	0	c5
HP_ABNORMALITY_OF_URINE_HOMEOSTASIS	438	https://www.gsea-msigdb.org/gsea/msigdb/human/geneset/HP_ABNORMALITY_OF_URINE_HOMEOSTASIS	0.48289	1.8222	0	0.017671	0.825	0.352	0.234	0.287	0.011366	0	c5
HP_ABNORMALITY_OF_VISION	616	https://www.gsea-msigdb.org/gsea/msigdb/human/geneset/HP_ABNORMALITY_OF_VISION	0.33208	1.8439	0	0.015087	0.768	0.451	0.437	0.278	0.0096861	0	c5
HP_ABNORMALITY_OF_VITAMIN_D_METABOLISM	31	https://www.gsea-msigdb.org/gsea/msigdb/human/geneset/HP_ABNORMALITY_OF_VITAMIN_D_METABOLISM	0.65279	1.9272	0	0.0094549	0.468	0.387	0.0833	0.356	0	0	c5
HP_ABNORMALITY_OF_VITAMIN_METABOLISM	62	https://www.gsea-msigdb.org/gsea/msigdb/human/geneset/HP_ABNORMALITY_OF_VITAMIN_METABOLISM	0.57988	1.8871	0	0.011924	0.632	0.419	0.2	0.338	0.0068528	0	c5
HP_ADRENAL_OVERACTIVITY	29	https://www.gsea-msigdb.org/gsea/msigdb/human/geneset/HP_ADRENAL_OVERACTIVITY	0.7025	2.0178	0	0.0059559	0.173	0.345	0.0864	0.316	0	0	c5
HP_ADULT_ONSET	423	https://www.gsea-msigdb.org/gsea/msigdb/human/geneset/HP_ADULT_ONSET	0.34198	1.6572	0	0.041834	0.998	0.461	0.451	0.269	0.032004	0	c5
HP_AGENESIS_OF_CORPUS_CALLOSUM	156	https://www.gsea-msigdb.org/gsea/msigdb/human/geneset/HP_AGENESIS_OF_CORPUS_CALLOSUM	0.36163	1.7159	0	0.031583	0.986	0.346	0.321	0.24	0.023915	0	c5
HP_AIRWAY_OBSTRUCTION	61	https://www.gsea-msigdb.org/gsea/msigdb/human/geneset/HP_AIRWAY_OBSTRUCTION	0.49543	1.8444	0	0.015054	0.768	0.41	0.271	0.301	0.0096619	0	c5
HP_AMYOTROPHIC_LATERAL_SCLEROSIS	28	https://www.gsea-msigdb.org/gsea/msigdb/human/geneset/HP_AMYOTROPHIC_LATERAL_SCLEROSIS	0.53528	1.981	0	0.0067686	0.289	0.143	0.0539	0.136	0	0	c5
HP_ANEMIA_OF_INADEQUATE_PRODUCTION	99	https://www.gsea-msigdb.org/gsea/msigdb/human/geneset/HP_ANEMIA_OF_INADEQUATE_PRODUCTION	0.45921	1.9646	0	0.0074439	0.338	0.333	0.233	0.259	0	0	c5
HP_ANOREXIA	64	https://www.gsea-msigdb.org/gsea/msigdb/human/geneset/HP_ANOREXIA	0.47794	1.805	0	0.019203	0.861	0.484	0.335	0.325	0.012899	0	c5
HP_APLASIA_HYPOPLASIA_OF_THE_CORPUS_CALLOSUM	351	https://www.gsea-msigdb.org/gsea/msigdb/human/geneset/HP_APLASIA_HYPOPLASIA_OF_THE_CORPUS_CALLOSUM	0.33656	1.7342	0	0.027866	0.975	0.436	0.431	0.261	0.020635	0	c5
HP_APNEA	181	https://www.gsea-msigdb.org/gsea/msigdb/human/geneset/HP_APNEA	0.31381	1.5046	0	0.08603	1	0.365	0.398	0.225	0.070039	0	c5
HP_ARTERIAL_STENOSIS	63	https://www.gsea-msigdb.org/gsea/msigdb/human/geneset/HP_ARTERIAL_STENOSIS	0.41494	1.6264	0	0.049189	0.999	0.571	0.451	0.316	0.038798	0	c5
HP_ASTHMA	72	https://www.gsea-msigdb.org/gsea/msigdb/human/geneset/HP_ASTHMA	0.41384	1.6582	0	0.041701	0.998	0.333	0.27	0.246	0.0318	0	c5
HP_BASAL_GANGLIA_CALCIFICATION	25	https://www.gsea-msigdb.org/gsea/msigdb/human/geneset/HP_BASAL_GANGLIA_CALCIFICATION	0.5666	1.9054	0	0.011047	0.552	0.32	0.134	0.278	0.0062883	0	c5
HP_BLURRED_VISION	18	https://www.gsea-msigdb.org/gsea/msigdb/human/geneset/HP_BLURRED_VISION	0.6064	1.7913	0	0.020855	0.896	0.333	0.106	0.299	0.014322	0	c5
HP_BONE_PAIN	51	https://www.gsea-msigdb.org/gsea/msigdb/human/geneset/HP_BONE_PAIN	0.60096	1.8467	0	0.01501	0.763	0.314	0.111	0.281	0.0095635	0	c5
HP_BROAD_TOE	45	https://www.gsea-msigdb.org/gsea/msigdb/human/geneset/HP_BROAD_TOE	0.46085	1.623	0	0.049747	0.999	0.378	0.31	0.263	0.038835	0	c5
HP_CEREBELLAR_MALFORMATION	127	https://www.gsea-msigdb.org/gsea/msigdb/human/geneset/HP_CEREBELLAR_MALFORMATION	0.41144	1.807	0	0.019052	0.859	0.496	0.395	0.305	0.01278	0	c5
HP_CHILDHOOD_ONSET	437	https://www.gsea-msigdb.org/gsea/msigdb/human/geneset/HP_CHILDHOOD_ONSET	0.37196	1.8093	0	0.018937	0.856	0.341	0.307	0.252	0.012467	0	c5
HP_CHOLESTASIS	145	https://www.gsea-msigdb.org/gsea/msigdb/human/geneset/HP_CHOLESTASIS	0.36003	1.6455	0	0.044631	0.999	0.331	0.306	0.234	0.034884	0	c5
HP_CHRONIC_KIDNEY_DISEASE	100	https://www.gsea-msigdb.org/gsea/msigdb/human/geneset/HP_CHRONIC_KIDNEY_DISEASE	0.56169	2.0542	0	0.00607	0.108	0.38	0.228	0.297	0	0	c5
HP_CHRONIC_LUNG_DISEASE	22	https://www.gsea-msigdb.org/gsea/msigdb/human/geneset/HP_CHRONIC_LUNG_DISEASE	0.55301	1.8167	0	0.018032	0.838	0.273	0.083	0.251	0.011604	0	c5
HP_CIRRHOSIS	93	https://www.gsea-msigdb.org/gsea/msigdb/human/geneset/HP_CIRRHOSIS	0.41043	1.5855	0	0.059589	1	0.538	0.44	0.305	0.047484	0	c5
HP_CONGENITAL_MALFORMATION_OF_THE_GREAT_ARTERIES	252	https://www.gsea-msigdb.org/gsea/msigdb/human/geneset/HP_CONGENITAL_MALFORMATION_OF_THE_GREAT_ARTERIES	0.32082	1.555	0	0.069424	1	0.405	0.415	0.246	0.05506	0	c5
HP_CONGENITAL_ONSET	463	https://www.gsea-msigdb.org/gsea/msigdb/human/geneset/HP_CONGENITAL_ONSET	0.31794	1.6457	0	0.044615	0.999	0.471	0.468	0.268	0.034909	0	c5
HP_CONICAL_INCISOR	17	https://www.gsea-msigdb.org/gsea/msigdb/human/geneset/HP_CONICAL_INCISOR	0.64881	1.698	0	0.034155	0.99	0.412	0.117	0.364	0.025848	0	c5
HP_CONSTIPATION	226	https://www.gsea-msigdb.org/gsea/msigdb/human/geneset/HP_CONSTIPATION	0.39384	1.7206	0	0.030782	0.984	0.314	0.3	0.227	0.023312	0	c5
HP_CONSTITUTIONAL_SYMPTOM	643	https://www.gsea-msigdb.org/gsea/msigdb/human/geneset/HP_CONSTITUTIONAL_SYMPTOM	0.40986	2.0223	0	0.006055	0.161	0.381	0.332	0.28	0	0	c5
HP_DECREASED_BODY_WEIGHT	772	https://www.gsea-msigdb.org/gsea/msigdb/human/geneset/HP_DECREASED_BODY_WEIGHT	0.37489	1.9082	0	0.010925	0.541	0.268	0.245	0.227	0.0062424	0	c5
HP_DECREASED_NUMBER_OF_PERIPHERAL_MYELINATED_NERVE_FIBERS	26	https://www.gsea-msigdb.org/gsea/msigdb/human/geneset/HP_DECREASED_NUMBER_OF_PERIPHERAL_MYELINATED_NERVE_FIBERS	0.49247	1.805	0	0.019236	0.861	0.462	0.296	0.326	0.012922	0	c5
HP_DEHYDRATION	62	https://www.gsea-msigdb.org/gsea/msigdb/human/geneset/HP_DEHYDRATION	0.64673	2.0075	0	0.0057998	0.198	0.5	0.231	0.388	0	0	c5
HP_DELAYED_ERUPTION_OF_TEETH	96	https://www.gsea-msigdb.org/gsea/msigdb/human/geneset/HP_DELAYED_ERUPTION_OF_TEETH	0.4314	1.7441	0	0.026709	0.965	0.292	0.22	0.23	0.019761	0	c5
HP_DEPRESSED_NASAL_BRIDGE	283	https://www.gsea-msigdb.org/gsea/msigdb/human/geneset/HP_DEPRESSED_NASAL_BRIDGE	0.30769	1.5336	0	0.076506	1	0.382	0.404	0.237	0.061482	0	c5
HP_DEPRESSION	217	https://www.gsea-msigdb.org/gsea/msigdb/human/geneset/HP_DEPRESSION	0.34215	1.6601	0	0.041386	0.998	0.198	0.173	0.169	0.031582	0	c5
HP_DERMATOLOGICAL_MANIFESTATIONS_OF_SYSTEMIC_DISORDERS	167	https://www.gsea-msigdb.org/gsea/msigdb/human/geneset/HP_DERMATOLOGICAL_MANIFESTATIONS_OF_SYSTEMIC_DISORDERS	0.36018	1.7147	0	0.031561	0.986	0.509	0.459	0.282	0.023979	0	c5
HP_DEVIATION_OF_TOES	61	https://www.gsea-msigdb.org/gsea/msigdb/human/geneset/HP_DEVIATION_OF_TOES	0.4753	1.84	0	0.015541	0.78	0.393	0.31	0.274	0.0097191	0	c5
HP_DIABETES_MELLITUS	199	https://www.gsea-msigdb.org/gsea/msigdb/human/geneset/HP_DIABETES_MELLITUS	0.37455	1.8235	0	0.017608	0.823	0.487	0.451	0.275	0.01119	0	c5
HP_DIARRHEA	237	https://www.gsea-msigdb.org/gsea/msigdb/human/geneset/HP_DIARRHEA	0.48389	2.1726	0	0.002696	0.023	0.346	0.24	0.272	0	0	c5
HP_DIGESTIVE_SYSTEM_NEOPLASM	190	https://www.gsea-msigdb.org/gsea/msigdb/human/geneset/HP_DIGESTIVE_SYSTEM_NEOPLASM	0.36671	1.718	0	0.031349	0.986	0.484	0.448	0.275	0.023825	0	c5
HP_DRY_SKIN	86	https://www.gsea-msigdb.org/gsea/msigdb/human/geneset/HP_DRY_SKIN	0.38484	1.7834	0	0.021674	0.908	0.314	0.237	0.243	0.014686	0	c5
HP_DYSPNEA	235	https://www.gsea-msigdb.org/gsea/msigdb/human/geneset/HP_DYSPNEA	0.36029	1.6433	0	0.044912	0.999	0.238	0.243	0.187	0.034768	0	c5
HP_ECTOPIC_CALCIFICATION	143	https://www.gsea-msigdb.org/gsea/msigdb/human/geneset/HP_ECTOPIC_CALCIFICATION	0.46543	2.0335	0	0.0057109	0.138	0.329	0.25	0.252	0	0	c5
HP_ECZEMA	99	https://www.gsea-msigdb.org/gsea/msigdb/human/geneset/HP_ECZEMA	0.47134	1.9454	0	0.0083762	0.404	0.424	0.274	0.312	0	0	c5
HP_ELEVATED_HEPATIC_TRANSAMINASE	188	https://www.gsea-msigdb.org/gsea/msigdb/human/geneset/HP_ELEVATED_HEPATIC_TRANSAMINASE	0.38304	1.7016	0	0.033466	0.99	0.489	0.445	0.279	0.025852	0	c5
HP_EMOTIONAL_LABILITY	82	https://www.gsea-msigdb.org/gsea/msigdb/human/geneset/HP_EMOTIONAL_LABILITY	0.43945	1.8297	0	0.016715	0.805	0.122	0.0737	0.114	0.01062	0	c5
HP_ENAMEL_HYPOPLASIA	58	https://www.gsea-msigdb.org/gsea/msigdb/human/geneset/HP_ENAMEL_HYPOPLASIA	0.47505	1.8139	0	0.018532	0.846	0.414	0.269	0.305	0.012038	0	c5
HP_ERYTHEMA	57	https://www.gsea-msigdb.org/gsea/msigdb/human/geneset/HP_ERYTHEMA	0.52195	2.0762	0	0.0051197	0.078	0.614	0.359	0.396	0	0	c5
HP_ESOPHAGEAL_NEOPLASM	20	https://www.gsea-msigdb.org/gsea/msigdb/human/geneset/HP_ESOPHAGEAL_NEOPLASM	0.65152	1.9257	0	0.0095399	0.472	0.35	0.0819	0.322	0	0	c5
HP_EXAGGERATED_STARTLE_RESPONSE	18	https://www.gsea-msigdb.org/gsea/msigdb/human/geneset/HP_EXAGGERATED_STARTLE_RESPONSE	0.54284	1.7998	0	0.019467	0.871	0.278	0.132	0.242	0.013087	0	c5
HP_EXTERNAL_GENITAL_HYPOPLASIA	254	https://www.gsea-msigdb.org/gsea/msigdb/human/geneset/HP_EXTERNAL_GENITAL_HYPOPLASIA	0.32728	1.636	0	0.046982	0.999	0.469	0.468	0.258	0.036649	0	c5
HP_FACIAL_EDEMA	74	https://www.gsea-msigdb.org/gsea/msigdb/human/geneset/HP_FACIAL_EDEMA	0.5759	2.2716	0	0.0012645	0.005	0.419	0.225	0.328	0	0	c5
HP_FAILURE_TO_THRIVE	568	https://www.gsea-msigdb.org/gsea/msigdb/human/geneset/HP_FAILURE_TO_THRIVE	0.38528	1.8523	0	0.014648	0.745	0.259	0.234	0.216	0.0088388	0	c5
HP_FATIGABLE_WEAKNESS_OF_SWALLOWING_MUSCLES	25	https://www.gsea-msigdb.org/gsea/msigdb/human/geneset/HP_FATIGABLE_WEAKNESS_OF_SWALLOWING_MUSCLES	0.58223	2.1058	0	0.0043683	0.055	0.16	0.0539	0.152	0	0	c5
HP_FATIGUE	219	https://www.gsea-msigdb.org/gsea/msigdb/human/geneset/HP_FATIGUE	0.40967	1.8615	0	0.013915	0.714	0.283	0.231	0.225	0.0084776	0	c5
HP_FEEDING_DIFFICULTIES	577	https://www.gsea-msigdb.org/gsea/msigdb/human/geneset/HP_FEEDING_DIFFICULTIES	0.31319	1.5064	0	0.08556	1	0.263	0.284	0.205	0.069361	0	c5
HP_FEMALE_SEXUAL_DYSFUNCTION	32	https://www.gsea-msigdb.org/gsea/msigdb/human/geneset/HP_FEMALE_SEXUAL_DYSFUNCTION	0.49511	1.7666	0	0.023515	0.935	0.531	0.359	0.342	0.016224	0	c5
HP_FEVER	235	https://www.gsea-msigdb.org/gsea/msigdb/human/geneset/HP_FEVER	0.48701	1.9891	0	0.0064576	0.256	0.353	0.234	0.28	0	0	c5
HP_FOCAL_DYSTONIA	70	https://www.gsea-msigdb.org/gsea/msigdb/human/geneset/HP_FOCAL_DYSTONIA	0.43052	1.7045	0	0.032951	0.987	0.471	0.358	0.306	0.025273	0	c5
HP_FOCAL_SEGMENTAL_GLOMERULOSCLEROSIS	39	https://www.gsea-msigdb.org/gsea/msigdb/human/geneset/HP_FOCAL_SEGMENTAL_GLOMERULOSCLEROSIS	0.64164	1.9043	0	0.011154	0.554	0.462	0.206	0.368	0.0063632	0	c5
HP_FUNCTIONAL_ABNORMALITY_OF_THE_GASTROINTESTINAL_TRACT	643	https://www.gsea-msigdb.org/gsea/msigdb/human/geneset/HP_FUNCTIONAL_ABNORMALITY_OF_THE_GASTROINTESTINAL_TRACT	0.34623	1.7219	0	0.030546	0.984	0.277	0.266	0.223	0.023099	0	c5
HP_FUNCTIONAL_ABNORMALITY_OF_THE_INNER_EAR	498	https://www.gsea-msigdb.org/gsea/msigdb/human/geneset/HP_FUNCTIONAL_ABNORMALITY_OF_THE_INNER_EAR	0.35399	1.7747	0	0.022669	0.923	0.325	0.307	0.242	0.015784	0	c5
HP_FUNCTIONAL_ABNORMALITY_OF_THE_MIDDLE_EAR	159	https://www.gsea-msigdb.org/gsea/msigdb/human/geneset/HP_FUNCTIONAL_ABNORMALITY_OF_THE_MIDDLE_EAR	0.3544	1.6428	0	0.045097	0.999	0.44	0.403	0.269	0.035078	0	c5
HP_GAIT_DISTURBANCE	597	https://www.gsea-msigdb.org/gsea/msigdb/human/geneset/HP_GAIT_DISTURBANCE	0.31805	1.6662	0	0.039947	0.998	0.472	0.477	0.27	0.03088	0	c5
HP_GASTROESOPHAGEAL_REFLUX	276	https://www.gsea-msigdb.org/gsea/msigdb/human/geneset/HP_GASTROESOPHAGEAL_REFLUX	0.34246	1.6201	0	0.050541	1	0.399	0.408	0.246	0.039276	0	c5
HP_GASTROINTESTINAL_HEMORRHAGE	103	https://www.gsea-msigdb.org/gsea/msigdb/human/geneset/HP_GASTROINTESTINAL_HEMORRHAGE	0.43193	1.7051	0	0.032962	0.987	0.32	0.234	0.249	0.024935	0	c5
HP_GENERALIZED_ABNORMALITY_OF_SKIN	562	https://www.gsea-msigdb.org/gsea/msigdb/human/geneset/HP_GENERALIZED_ABNORMALITY_OF_SKIN	0.35319	1.6511	0	0.043276	0.999	0.338	0.321	0.249	0.033317	0	c5
HP_GENERALIZED_HYPOTONIA	339	https://www.gsea-msigdb.org/gsea/msigdb/human/geneset/HP_GENERALIZED_HYPOTONIA	0.35853	1.7171	0	0.031497	0.986	0.336	0.309	0.244	0.023765	0	c5
HP_GENERALIZED_MUSCLE_WEAKNESS	73	https://www.gsea-msigdb.org/gsea/msigdb/human/geneset/HP_GENERALIZED_MUSCLE_WEAKNESS	0.53498	2.0349	0	0.00571	0.135	0.37	0.257	0.277	0	0	c5
HP_GENERALIZED_ONSET_SEIZURE	155	https://www.gsea-msigdb.org/gsea/msigdb/human/geneset/HP_GENERALIZED_ONSET_SEIZURE	0.3575	1.6596	0	0.041494	0.998	0.329	0.321	0.228	0.03174	0	c5
HP_GLOMERULONEPHRITIS	67	https://www.gsea-msigdb.org/gsea/msigdb/human/geneset/HP_GLOMERULONEPHRITIS	0.55735	2.1129	0	0.0040064	0.047	0.403	0.208	0.322	0	0	c5
HP_GRAY_MATTER_HETEROTOPIA	68	https://www.gsea-msigdb.org/gsea/msigdb/human/geneset/HP_GRAY_MATTER_HETEROTOPIA	0.43499	1.8486	0	0.014886	0.76	0.574	0.452	0.318	0.0091768	0	c5
HP_HEADACHE	183	https://www.gsea-msigdb.org/gsea/msigdb/human/geneset/HP_HEADACHE	0.40079	1.8659	0	0.013704	0.699	0.432	0.365	0.282	0.0081646	0	c5
HP_HEARING_ABNORMALITY	728	https://www.gsea-msigdb.org/gsea/msigdb/human/geneset/HP_HEARING_ABNORMALITY	0.34291	1.7043	0	0.032971	0.987	0.31	0.31	0.239	0.025409	0	c5
HP_HEMIPLEGIA_HEMIPARESIS	110	https://www.gsea-msigdb.org/gsea/msigdb/human/geneset/HP_HEMIPLEGIA_HEMIPARESIS	0.41716	1.864	0	0.013721	0.703	0.518	0.395	0.318	0.0082642	0	c5
HP_HEPATOMEGALY	367	https://www.gsea-msigdb.org/gsea/msigdb/human/geneset/HP_HEPATOMEGALY	0.44021	1.9525	0	0.0082165	0.38	0.324	0.234	0.262	0	0	c5
HP_HEPATOSPLENOMEGALY	98	https://www.gsea-msigdb.org/gsea/msigdb/human/geneset/HP_HEPATOSPLENOMEGALY	0.51029	1.7537	0	0.025203	0.957	0.469	0.304	0.331	0.018256	0	c5
HP_HYDROCEPHALUS	179	https://www.gsea-msigdb.org/gsea/msigdb/human/geneset/HP_HYDROCEPHALUS	0.31138	1.5697	0	0.064599	1	0.469	0.469	0.256	0.05137	0	c5
HP_HYPERALDOSTERONISM	18	https://www.gsea-msigdb.org/gsea/msigdb/human/geneset/HP_HYPERALDOSTERONISM	0.78677	1.8322	0	0.016302	0.796	0.444	0.0349	0.43	0.010286	0	c5
HP_HYPERCHOLESTEROLEMIA	35	https://www.gsea-msigdb.org/gsea/msigdb/human/geneset/HP_HYPERCHOLESTEROLEMIA	0.52426	1.8055	0	0.019214	0.861	0.343	0.239	0.262	0.012808	0	c5
HP_HYPERHIDROSIS	79	https://www.gsea-msigdb.org/gsea/msigdb/human/geneset/HP_HYPERHIDROSIS	0.42871	1.7105	0	0.03213	0.986	0.329	0.258	0.247	0.024473	0	c5
HP_HYPERLIPIDEMIA	72	https://www.gsea-msigdb.org/gsea/msigdb/human/geneset/HP_HYPERLIPIDEMIA	0.52719	2.0449	0	0.005973	0.117	0.472	0.282	0.342	0	0	c5
HP_HYPERPARATHYROIDISM	20	https://www.gsea-msigdb.org/gsea/msigdb/human/geneset/HP_HYPERPARATHYROIDISM	0.76597	1.99	0	0.0065212	0.256	0.55	0.138	0.475	0	0	c5
HP_HYPERPIGMENTATION_OF_THE_SKIN	182	https://www.gsea-msigdb.org/gsea/msigdb/human/geneset/HP_HYPERPIGMENTATION_OF_THE_SKIN	0.3711	1.5559	0	0.069091	1	0.39	0.337	0.265	0.054465	0	c5
HP_HYPERREFLEXIA	377	https://www.gsea-msigdb.org/gsea/msigdb/human/geneset/HP_HYPERREFLEXIA	0.33187	1.6845	0	0.036508	0.995	0.337	0.331	0.238	0.02802	0	c5
HP_HYPERTENSION	217	https://www.gsea-msigdb.org/gsea/msigdb/human/geneset/HP_HYPERTENSION	0.42245	1.9863	0	0.006489	0.268	0.35	0.278	0.261	0	0	c5
HP_HYPERTRIGLYCERIDEMIA	57	https://www.gsea-msigdb.org/gsea/msigdb/human/geneset/HP_HYPERTRIGLYCERIDEMIA	0.50253	1.8084	0	0.019053	0.858	0.509	0.324	0.347	0.012779	0	c5
HP_HYPOCALCEMIA	50	https://www.gsea-msigdb.org/gsea/msigdb/human/geneset/HP_HYPOCALCEMIA	0.55589	2.1278	0	0.003693	0.04	0.24	0.0799	0.222	0	0	c5
HP_HYPOCHROMIC_ANEMIA	33	https://www.gsea-msigdb.org/gsea/msigdb/human/geneset/HP_HYPOCHROMIC_ANEMIA	0.60671	1.9799	0	0.0067281	0.293	0.455	0.233	0.35	0	0	c5
HP_HYPOGONADISM	185	https://www.gsea-msigdb.org/gsea/msigdb/human/geneset/HP_HYPOGONADISM	0.32543	1.651	0	0.043302	0.999	0.476	0.468	0.26	0.033465	0	c5
HP_HYPOPLASIA_OF_PENIS	204	https://www.gsea-msigdb.org/gsea/msigdb/human/geneset/HP_HYPOPLASIA_OF_PENIS	0.31253	1.5192	0	0.080633	1	0.373	0.395	0.232	0.064772	0	c5
HP_HYPOPLASIA_OF_THE_CORPUS_CALLOSUM	211	https://www.gsea-msigdb.org/gsea/msigdb/human/geneset/HP_HYPOPLASIA_OF_THE_CORPUS_CALLOSUM	0.34259	1.6831	0	0.036813	0.995	0.441	0.426	0.261	0.028497	0	c5
HP_HYPOREFLEXIA	203	https://www.gsea-msigdb.org/gsea/msigdb/human/geneset/HP_HYPOREFLEXIA	0.33506	1.6602	0	0.041368	0.998	0.463	0.439	0.267	0.031605	0	c5
HP_HYPOTELORISM	61	https://www.gsea-msigdb.org/gsea/msigdb/human/geneset/HP_HYPOTELORISM	0.39216	1.6117	0	0.052797	1	0.328	0.275	0.24	0.041149	0	c5
HP_HYPOTENSION	63	https://www.gsea-msigdb.org/gsea/msigdb/human/geneset/HP_HYPOTENSION	0.60974	2.0074	0	0.0057461	0.198	0.349	0.152	0.299	0	0	c5
HP_IMMUNOLOGIC_HYPERSENSITIVITY	110	https://www.gsea-msigdb.org/gsea/msigdb/human/geneset/HP_IMMUNOLOGIC_HYPERSENSITIVITY	0.42136	1.7674	0	0.023378	0.933	0.291	0.222	0.23	0.016157	0	c5
HP_IMPAIRMENT_IN_PERSONALITY_FUNCTIONING	334	https://www.gsea-msigdb.org/gsea/msigdb/human/geneset/HP_IMPAIRMENT_IN_PERSONALITY_FUNCTIONING	0.31622	1.6109	0	0.052906	1	0.275	0.306	0.201	0.041116	0	c5
HP_IMPAIRMENT_OF_ACTIVITIES_OF_DAILY_LIVING	104	https://www.gsea-msigdb.org/gsea/msigdb/human/geneset/HP_IMPAIRMENT_OF_ACTIVITIES_OF_DAILY_LIVING	0.38265	1.7208	0	0.030781	0.984	0.221	0.216	0.176	0.02321	0	c5
HP_INABILITY_TO_WALK	178	https://www.gsea-msigdb.org/gsea/msigdb/human/geneset/HP_INABILITY_TO_WALK	0.34142	1.7567	0	0.024991	0.953	0.438	0.436	0.253	0.017908	0	c5
HP_INCREASED_INFLAMMATORY_RESPONSE	658	https://www.gsea-msigdb.org/gsea/msigdb/human/geneset/HP_INCREASED_INFLAMMATORY_RESPONSE	0.43733	2.0509	0	0.00593	0.11	0.357	0.285	0.281	0	0	c5
HP_INCREASED_SUSCEPTIBILITY_TO_FRACTURES	119	https://www.gsea-msigdb.org/gsea/msigdb/human/geneset/HP_INCREASED_SUSCEPTIBILITY_TO_FRACTURES	0.48271	1.9269	0	0.0094622	0.47	0.345	0.22	0.273	0	0	c5
HP_INFANTILE_ONSET	624	https://www.gsea-msigdb.org/gsea/msigdb/human/geneset/HP_INFANTILE_ONSET	0.3566	1.7779	0	0.022342	0.917	0.46	0.428	0.288	0.015739	0	c5
HP_IRON_DEFICIENCY_ANEMIA	22	https://www.gsea-msigdb.org/gsea/msigdb/human/geneset/HP_IRON_DEFICIENCY_ANEMIA	0.64515	2.0475	0	0.0059394	0.116	0.5	0.233	0.385	0	0	c5
HP_IRRITABILITY	153	https://www.gsea-msigdb.org/gsea/msigdb/human/geneset/HP_IRRITABILITY	0.46881	1.9365	0	0.0090352	0.444	0.353	0.226	0.279	0	0	c5
HP_JUVENILE_ONSET	349	https://www.gsea-msigdb.org/gsea/msigdb/human/geneset/HP_JUVENILE_ONSET	0.39557	1.8784	0	0.012707	0.655	0.338	0.297	0.25	0.0071455	0	c5
HP_KETOSIS	40	https://www.gsea-msigdb.org/gsea/msigdb/human/geneset/HP_KETOSIS	0.63677	1.821	0	0.01777	0.828	0.525	0.2	0.422	0.011429	0	c5
HP_LACRIMATION_ABNORMALITY	38	https://www.gsea-msigdb.org/gsea/msigdb/human/geneset/HP_LACRIMATION_ABNORMALITY	0.45424	1.7818	0	0.021852	0.912	0.526	0.372	0.332	0.015006	0	c5
HP_LATE_ONSET	77	https://www.gsea-msigdb.org/gsea/msigdb/human/geneset/HP_LATE_ONSET	0.40031	1.7016	0	0.033521	0.99	0.156	0.12	0.139	0.025901	0	c5
HP_LOCALIZED_SKIN_LESION	501	https://www.gsea-msigdb.org/gsea/msigdb/human/geneset/HP_LOCALIZED_SKIN_LESION	0.34931	1.6313	0	0.048314	0.999	0.357	0.339	0.254	0.037714	0	c5
HP_LOW_LEVELS_OF_VITAMIN_D	21	https://www.gsea-msigdb.org/gsea/msigdb/human/geneset/HP_LOW_LEVELS_OF_VITAMIN_D	0.61401	1.9829	0	0.0067543	0.283	0.429	0.19	0.348	0	0	c5
HP_MACROCYTIC_ANEMIA	32	https://www.gsea-msigdb.org/gsea/msigdb/human/geneset/HP_MACROCYTIC_ANEMIA	0.49819	1.8452	0	0.015026	0.765	0.219	0.0654	0.205	0.00954	0	c5
HP_MICROSCOPIC_HEMATURIA	17	https://www.gsea-msigdb.org/gsea/msigdb/human/geneset/HP_MICROSCOPIC_HEMATURIA	0.65134	1.8891	0	0.011901	0.625	0.588	0.206	0.468	0.0069004	0	c5
HP_MOTOR_DELAY	478	https://www.gsea-msigdb.org/gsea/msigdb/human/geneset/HP_MOTOR_DELAY	0.31736	1.6532	0	0.042735	0.999	0.423	0.431	0.258	0.03295	0	c5
HP_MOTOR_NEURON_ATROPHY	34	https://www.gsea-msigdb.org/gsea/msigdb/human/geneset/HP_MOTOR_NEURON_ATROPHY	0.4993	1.978	0	0.0067967	0.301	0.118	0.0539	0.112	0	0	c5
HP_MUSCLE_SPASM	92	https://www.gsea-msigdb.org/gsea/msigdb/human/geneset/HP_MUSCLE_SPASM	0.53883	2.2755	0	0.0011952	0.004	0.337	0.219	0.267	0	0	c5
HP_MUSCLE_WEAKNESS	524	https://www.gsea-msigdb.org/gsea/msigdb/human/geneset/HP_MUSCLE_WEAKNESS	0.36076	1.824	0	0.017494	0.822	0.296	0.282	0.229	0.011135	0	c5
HP_MYOPIA	218	https://www.gsea-msigdb.org/gsea/msigdb/human/geneset/HP_MYOPIA	0.38356	1.8336	0	0.016197	0.793	0.376	0.322	0.263	0.010224	0	c5
HP_NAUSEA	56	https://www.gsea-msigdb.org/gsea/msigdb/human/geneset/HP_NAUSEA	0.47951	1.8493	0	0.014788	0.757	0.464	0.298	0.329	0.0090451	0	c5
HP_NAUSEA_AND_VOMITING	316	https://www.gsea-msigdb.org/gsea/msigdb/human/geneset/HP_NAUSEA_AND_VOMITING	0.47774	1.9865	0	0.0065732	0.267	0.361	0.241	0.287	0	0	c5
HP_NEONATAL_ONSET	228	https://www.gsea-msigdb.org/gsea/msigdb/human/geneset/HP_NEONATAL_ONSET	0.42269	1.9231	0	0.0096168	0.482	0.285	0.234	0.226	0	0	c5
HP_NEOPLASM	503	https://www.gsea-msigdb.org/gsea/msigdb/human/geneset/HP_NEOPLASM	0.33568	1.639	0	0.04617	0.999	0.378	0.382	0.251	0.035961	0	c5
HP_NEOPLASM_BY_HISTOLOGY	192	https://www.gsea-msigdb.org/gsea/msigdb/human/geneset/HP_NEOPLASM_BY_HISTOLOGY	0.34521	1.6541	0	0.042572	0.998	0.385	0.381	0.245	0.032538	0	c5
HP_NEPHRITIS	90	https://www.gsea-msigdb.org/gsea/msigdb/human/geneset/HP_NEPHRITIS	0.58526	2.339	0	0.0016134	0.001	0.4	0.208	0.321	0	0.001	c5
HP_NEPHROCALCINOSIS	59	https://www.gsea-msigdb.org/gsea/msigdb/human/geneset/HP_NEPHROCALCINOSIS	0.66093	1.8546	0	0.014544	0.735	0.322	0.105	0.291	0.0085899	0	c5
HP_NEPHROPATHY	49	https://www.gsea-msigdb.org/gsea/msigdb/human/geneset/HP_NEPHROPATHY	0.55726	1.9629	0	0.0074689	0.341	0.388	0.228	0.301	0	0	c5
HP_NEPHROTIC_SYNDROME	74	https://www.gsea-msigdb.org/gsea/msigdb/human/geneset/HP_NEPHROTIC_SYNDROME	0.49117	1.9905	0	0.0065565	0.256	0.351	0.221	0.277	0	0	c5
HP_NEURODEGENERATION	51	https://www.gsea-msigdb.org/gsea/msigdb/human/geneset/HP_NEURODEGENERATION	0.41065	1.7393	0	0.027476	0.972	0.216	0.177	0.179	0.02046	0	c5
HP_NON_MENDELIAN_INHERITANCE	54	https://www.gsea-msigdb.org/gsea/msigdb/human/geneset/HP_NON_MENDELIAN_INHERITANCE	0.47901	1.6886	0	0.03573	0.992	0.315	0.159	0.267	0.027458	0	c5
HP_OLIGOHYDRAMNIOS	87	https://www.gsea-msigdb.org/gsea/msigdb/human/geneset/HP_OLIGOHYDRAMNIOS	0.37282	1.63	0	0.048583	0.999	0.345	0.297	0.245	0.037879	0	c5
HP_OPHTHALMOPARESIS	117	https://www.gsea-msigdb.org/gsea/msigdb/human/geneset/HP_OPHTHALMOPARESIS	0.37079	1.7666	0	0.023499	0.935	0.487	0.437	0.279	0.016202	0	c5
HP_OPTIC_ATROPHY	288	https://www.gsea-msigdb.org/gsea/msigdb/human/geneset/HP_OPTIC_ATROPHY	0.32864	1.7255	0	0.029693	0.981	0.42	0.41	0.258	0.022105	0	c5
HP_OROFACIAL_CLEFT	293	https://www.gsea-msigdb.org/gsea/msigdb/human/geneset/HP_OROFACIAL_CLEFT	0.33172	1.5957	0	0.056605	1	0.392	0.404	0.244	0.044388	0	c5
HP_OSTEOPENIA	154	https://www.gsea-msigdb.org/gsea/msigdb/human/geneset/HP_OSTEOPENIA	0.45714	1.9072	0	0.010993	0.546	0.429	0.31	0.302	0.0062434	0	c5
HP_OSTEOPOROSIS	163	https://www.gsea-msigdb.org/gsea/msigdb/human/geneset/HP_OSTEOPOROSIS	0.38432	1.7724	0	0.022627	0.927	0.35	0.311	0.246	0.015752	0	c5
HP_PACE_OF_PROGRESSION	235	https://www.gsea-msigdb.org/gsea/msigdb/human/geneset/HP_PACE_OF_PROGRESSION	0.35706	1.6498	0	0.043518	0.999	0.319	0.31	0.228	0.033378	0	c5
HP_PAIN	463	https://www.gsea-msigdb.org/gsea/msigdb/human/geneset/HP_PAIN	0.42248	2.0113	0	0.006032	0.191	0.307	0.245	0.248	0	0	c5
HP_PANCREATITIS	57	https://www.gsea-msigdb.org/gsea/msigdb/human/geneset/HP_PANCREATITIS	0.52537	2.0878	0	0.0047922	0.07	0.544	0.329	0.368	0	0	c5
HP_PARALYSIS	97	https://www.gsea-msigdb.org/gsea/msigdb/human/geneset/HP_PARALYSIS	0.42855	1.7473	0	0.026287	0.964	0.268	0.222	0.211	0.019287	0	c5
HP_PARESTHESIA	67	https://www.gsea-msigdb.org/gsea/msigdb/human/geneset/HP_PARESTHESIA	0.50465	1.9687	0	0.0072239	0.326	0.269	0.167	0.226	0	0	c5
HP_PAST_MEDICAL_HISTORY	18	https://www.gsea-msigdb.org/gsea/msigdb/human/geneset/HP_PAST_MEDICAL_HISTORY	0.72784	1.8536	0	0.014613	0.738	0.611	0.207	0.486	0.008775	0	c5
HP_PATENT_DUCTUS_ARTERIOSUS	193	https://www.gsea-msigdb.org/gsea/msigdb/human/geneset/HP_PATENT_DUCTUS_ARTERIOSUS	0.33811	1.6034	0	0.054624	1	0.435	0.427	0.256	0.043049	0	c5
HP_PATHOLOGIC_FRACTURE	35	https://www.gsea-msigdb.org/gsea/msigdb/human/geneset/HP_PATHOLOGIC_FRACTURE	0.60253	1.8634	0	0.013695	0.705	0.457	0.218	0.359	0.0083455	0	c5
HP_PERIORBITAL_EDEMA	64	https://www.gsea-msigdb.org/gsea/msigdb/human/geneset/HP_PERIORBITAL_EDEMA	0.53105	1.9976	0	0.0064437	0.229	0.391	0.225	0.305	0	0	c5
HP_PERITONITIS	28	https://www.gsea-msigdb.org/gsea/msigdb/human/geneset/HP_PERITONITIS	0.63761	1.9478	0	0.0083089	0.39	0.429	0.206	0.342	0	0	c5
HP_POLYURIA	26	https://www.gsea-msigdb.org/gsea/msigdb/human/geneset/HP_POLYURIA	0.78446	1.8603	0	0.014093	0.718	0.538	0.11	0.481	0.0084791	0	c5
HP_POSITIONAL_FOOT_DEFORMITY	219	https://www.gsea-msigdb.org/gsea/msigdb/human/geneset/HP_POSITIONAL_FOOT_DEFORMITY	0.35138	1.7019	0	0.033443	0.99	0.425	0.39	0.267	0.025826	0	c5
HP_POSTNATAL_GROWTH_RETARDATION	116	https://www.gsea-msigdb.org/gsea/msigdb/human/geneset/HP_POSTNATAL_GROWTH_RETARDATION	0.38016	1.6371	0	0.046642	0.999	0.233	0.193	0.191	0.036445	0	c5
HP_PREMATURE_BIRTH	93	https://www.gsea-msigdb.org/gsea/msigdb/human/geneset/HP_PREMATURE_BIRTH	0.51042	2.0458	0	0.0059975	0.116	0.301	0.207	0.242	0	0	c5
HP_PREMATURELY_AGED_APPEARANCE	95	https://www.gsea-msigdb.org/gsea/msigdb/human/geneset/HP_PREMATURELY_AGED_APPEARANCE	0.45141	1.7117	0	0.031954	0.986	0.389	0.28	0.284	0.024309	0	c5
HP_PROGRESSIVE	144	https://www.gsea-msigdb.org/gsea/msigdb/human/geneset/HP_PROGRESSIVE	0.36689	1.6917	0	0.035154	0.992	0.34	0.317	0.237	0.027115	0	c5
HP_PRURITUS	67	https://www.gsea-msigdb.org/gsea/msigdb/human/geneset/HP_PRURITUS	0.48473	1.8216	0	0.017697	0.827	0.373	0.226	0.292	0.011359	0	c5
HP_PUBERTY_AND_GONADAL_DISORDERS	295	https://www.gsea-msigdb.org/gsea/msigdb/human/geneset/HP_PUBERTY_AND_GONADAL_DISORDERS	0.33378	1.7334	0	0.027999	0.975	0.424	0.436	0.249	0.020687	0	c5
HP_REDUCED_IMPULSE_CONTROL	414	https://www.gsea-msigdb.org/gsea/msigdb/human/geneset/HP_REDUCED_IMPULSE_CONTROL	0.36364	1.66	0	0.041389	0.998	0.263	0.271	0.204	0.031534	0	c5
HP_REDUCED_TENDON_REFLEXES	294	https://www.gsea-msigdb.org/gsea/msigdb/human/geneset/HP_REDUCED_TENDON_REFLEXES	0.328	1.7436	0	0.026752	0.966	0.432	0.439	0.253	0.01987	0	c5
HP_REDUCED_VISUAL_ACUITY	235	https://www.gsea-msigdb.org/gsea/msigdb/human/geneset/HP_REDUCED_VISUAL_ACUITY	0.33459	1.6829	0	0.036791	0.995	0.447	0.428	0.264	0.028425	0	c5
HP_RENAL_AGENESIS	81	https://www.gsea-msigdb.org/gsea/msigdb/human/geneset/HP_RENAL_AGENESIS	0.39692	1.5876	0	0.058807	1	0.37	0.312	0.258	0.046936	0	c5
HP_RENAL_INSUFFICIENCY	212	https://www.gsea-msigdb.org/gsea/msigdb/human/geneset/HP_RENAL_INSUFFICIENCY	0.48028	2.0729	0	0.0052531	0.081	0.316	0.222	0.254	0	0	c5
HP_RESPIRATORY_INSUFFICIENCY	313	https://www.gsea-msigdb.org/gsea/msigdb/human/geneset/HP_RESPIRATORY_INSUFFICIENCY	0.33439	1.5752	0	0.062737	1	0.361	0.36	0.242	0.04958	0	c5
HP_RETINAL_DEGENERATION	117	https://www.gsea-msigdb.org/gsea/msigdb/human/geneset/HP_RETINAL_DEGENERATION	0.36711	1.6342	0	0.047605	0.999	0.615	0.503	0.311	0.037165	0	c5
HP_SEROSITIS	63	https://www.gsea-msigdb.org/gsea/msigdb/human/geneset/HP_SEROSITIS	0.5125	1.8613	0	0.013915	0.714	0.381	0.218	0.301	0.0084552	0	c5
HP_SKELETAL_MUSCLE_ATROPHY	290	https://www.gsea-msigdb.org/gsea/msigdb/human/geneset/HP_SKELETAL_MUSCLE_ATROPHY	0.32406	1.713	0	0.03181	0.986	0.486	0.477	0.265	0.024119	0	c5
HP_SMALL_FOR_GESTATIONAL_AGE	123	https://www.gsea-msigdb.org/gsea/msigdb/human/geneset/HP_SMALL_FOR_GESTATIONAL_AGE	0.40881	1.7725	0	0.022711	0.927	0.333	0.328	0.228	0.015819	0	c5
HP_SOMATIC_SENSORY_DYSFUNCTION	236	https://www.gsea-msigdb.org/gsea/msigdb/human/geneset/HP_SOMATIC_SENSORY_DYSFUNCTION	0.40468	1.8744	0	0.012787	0.673	0.381	0.332	0.264	0.0071107	0	c5
HP_SPECIFIC_LEARNING_DISABILITY	154	https://www.gsea-msigdb.org/gsea/msigdb/human/geneset/HP_SPECIFIC_LEARNING_DISABILITY	0.35604	1.68	0	0.03754	0.995	0.487	0.453	0.272	0.028849	0	c5
HP_STAGE_5_CHRONIC_KIDNEY_DISEASE	78	https://www.gsea-msigdb.org/gsea/msigdb/human/geneset/HP_STAGE_5_CHRONIC_KIDNEY_DISEASE	0.57595	2.0355	0	0.0058481	0.134	0.397	0.228	0.31	0	0	c5
HP_STATUS_EPILEPTICUS	98	https://www.gsea-msigdb.org/gsea/msigdb/human/geneset/HP_STATUS_EPILEPTICUS	0.36291	1.6741	0	0.038629	0.996	0.286	0.278	0.209	0.029826	0	c5
HP_SYNOSTOSIS_INVOLVING_BONES_OF_THE_HAND	23	https://www.gsea-msigdb.org/gsea/msigdb/human/geneset/HP_SYNOSTOSIS_INVOLVING_BONES_OF_THE_HAND	0.52975	1.6604	0	0.041357	0.998	0.174	0.114	0.155	0.031629	0	c5
HP_SYSTEMIC_LUPUS_ERYTHEMATOSUS	27	https://www.gsea-msigdb.org/gsea/msigdb/human/geneset/HP_SYSTEMIC_LUPUS_ERYTHEMATOSUS	0.65877	1.864	0	0.013748	0.703	0.444	0.128	0.389	0.0082398	0	c5
HP_TALIPES_EQUINOVARUS	181	https://www.gsea-msigdb.org/gsea/msigdb/human/geneset/HP_TALIPES_EQUINOVARUS	0.3692	1.7145	0	0.031538	0.986	0.387	0.341	0.262	0.023947	0	c5
HP_TETANY	16	https://www.gsea-msigdb.org/gsea/msigdb/human/geneset/HP_TETANY	0.78451	1.8185	0	0.017912	0.832	0.438	0.0544	0.415	0.011396	0	c5
HP_THICKENED_SKIN	235	https://www.gsea-msigdb.org/gsea/msigdb/human/geneset/HP_THICKENED_SKIN	0.37836	1.8092	0	0.018924	0.856	0.485	0.425	0.288	0.012462	0	c5
HP_THYROIDITIS	36	https://www.gsea-msigdb.org/gsea/msigdb/human/geneset/HP_THYROIDITIS	0.57303	1.9712	0	0.007147	0.318	0.417	0.24	0.318	0	0	c5
HP_TRIANGULAR_FACE	91	https://www.gsea-msigdb.org/gsea/msigdb/human/geneset/HP_TRIANGULAR_FACE	0.46686	1.851	0	0.014648	0.753	0.363	0.293	0.26	0.0089703	0	c5
HP_TYPE_II_DIABETES_MELLITUS	84	https://www.gsea-msigdb.org/gsea/msigdb/human/geneset/HP_TYPE_II_DIABETES_MELLITUS	0.3972	1.7377	0	0.027573	0.973	0.345	0.322	0.237	0.020488	0	c5
HP_UPPER_MOTOR_NEURON_DYSFUNCTION	568	https://www.gsea-msigdb.org/gsea/msigdb/human/geneset/HP_UPPER_MOTOR_NEURON_DYSFUNCTION	0.34128	1.7885	0	0.021102	0.9	0.428	0.41	0.274	0.01453	0	c5
HP_URINARY_INCONTINENCE	79	https://www.gsea-msigdb.org/gsea/msigdb/human/geneset/HP_URINARY_INCONTINENCE	0.44672	1.9252	0	0.0095413	0.475	0.228	0.19	0.187	0	0	c5
HP_VERTIGO	74	https://www.gsea-msigdb.org/gsea/msigdb/human/geneset/HP_VERTIGO	0.43947	1.7734	0	0.022704	0.926	0.486	0.365	0.312	0.01582	0	c5
HP_VISUAL_IMPAIRMENT	503	https://www.gsea-msigdb.org/gsea/msigdb/human/geneset/HP_VISUAL_IMPAIRMENT	0.33256	1.7855	0	0.02148	0.905	0.457	0.437	0.277	0.014623	0	c5
HP_VOMITING	201	https://www.gsea-msigdb.org/gsea/msigdb/human/geneset/HP_VOMITING	0.52189	1.9098	0	0.010772	0.529	0.403	0.238	0.316	0.0059915	0	c5
HP_WEIGHT_LOSS	181	https://www.gsea-msigdb.org/gsea/msigdb/human/geneset/HP_WEIGHT_LOSS	0.40352	1.9339	0	0.0091422	0.448	0.547	0.448	0.31	0	0	c5
HP_XEROSTOMIA	34	https://www.gsea-msigdb.org/gsea/msigdb/human/geneset/HP_XEROSTOMIA	0.56866	1.9967	0	0.0064703	0.231	0.265	0.114	0.236	0	0	c5
HP_YOUNG_ADULT_ONSET	268	https://www.gsea-msigdb.org/gsea/msigdb/human/geneset/HP_YOUNG_ADULT_ONSET	0.36275	1.7432	0	0.026821	0.968	0.313	0.307	0.226	0.019823	0	c5
GOBP_REGULATION_OF_SYSTEM_PROCESS	262	https://www.gsea-msigdb.org/gsea/msigdb/human/geneset/GOBP_REGULATION_OF_SYSTEM_PROCESS	0.36125	1.5985	0.001773	0.055793	1	0.511	0.45	0.292	0.043327	0	c5
GOBP_REGULATION_OF_TRANSPORTER_ACTIVITY	104	https://www.gsea-msigdb.org/gsea/msigdb/human/geneset/GOBP_REGULATION_OF_TRANSPORTER_ACTIVITY	0.38508	1.583	0.001808	0.060327	1	0.519	0.451	0.289	0.048083	0	c5
HP_ORAL_PHARYNGEAL_DYSPHAGIA	19	https://www.gsea-msigdb.org/gsea/msigdb/human/geneset/HP_ORAL_PHARYNGEAL_DYSPHAGIA	0.58927	1.6925	0.001812	0.035073	0.992	0.368	0.191	0.299	0.027157	0	c5
HP_APLASIA_HYPOPLASIA_OF_THE_CEREBELLUM	248	https://www.gsea-msigdb.org/gsea/msigdb/human/geneset/HP_APLASIA_HYPOPLASIA_OF_THE_CEREBELLUM	0.33107	1.633	0.001821	0.047845	0.999	0.399	0.405	0.246	0.037281	0	c5
HP_NEOPLASM_OF_THE_GENITOURINARY_TRACT	134	https://www.gsea-msigdb.org/gsea/msigdb/human/geneset/HP_NEOPLASM_OF_THE_GENITOURINARY_TRACT	0.362	1.6039	0.001821	0.054578	1	0.552	0.479	0.293	0.042816	0	c5
GOBP_ENDOCRINE_PROCESS	51	https://www.gsea-msigdb.org/gsea/msigdb/human/geneset/GOBP_ENDOCRINE_PROCESS	0.4883	1.6632	0.001828	0.040813	0.998	0.392	0.267	0.29	0.031469	0	c5
HP_ABNORMAL_SHARPEY_FIBER_MORPHOLOGY	26	https://www.gsea-msigdb.org/gsea/msigdb/human/geneset/HP_ABNORMAL_SHARPEY_FIBER_MORPHOLOGY	0.61725	1.8717	0.001828	0.012905	0.682	0.192	0.0378	0.186	0.0074661	0	c5
GOBP_SYNAPTIC_SIGNALING	328	https://www.gsea-msigdb.org/gsea/msigdb/human/geneset/GOBP_SYNAPTIC_SIGNALING	0.34786	1.6112	0.001838	0.052826	1	0.348	0.358	0.234	0.041086	0	c5
HP_MALNUTRITION	27	https://www.gsea-msigdb.org/gsea/msigdb/human/geneset/HP_MALNUTRITION	0.60516	1.8737	0.001838	0.01288	0.677	0.556	0.231	0.429	0.0072332	0	c5
HP_ABNORMAL_UVEA_MORPHOLOGY	287	https://www.gsea-msigdb.org/gsea/msigdb/human/geneset/HP_ABNORMAL_UVEA_MORPHOLOGY	0.33296	1.616	0.001845	0.051605	1	0.394	0.395	0.248	0.040144	0	c5
HP_VENTRICULOMEGALY	348	https://www.gsea-msigdb.org/gsea/msigdb/human/geneset/HP_VENTRICULOMEGALY	0.29964	1.5515	0.001845	0.070504	1	0.411	0.427	0.247	0.056105	0	c5
HP_ABNORMAL_NUMBER_OF_TEETH	185	https://www.gsea-msigdb.org/gsea/msigdb/human/geneset/HP_ABNORMAL_NUMBER_OF_TEETH	0.3712	1.7143	0.001848	0.03154	0.986	0.308	0.279	0.228	0.023899	0	c5
HP_ABNORMAL_UTERUS_MORPHOLOGY	82	https://www.gsea-msigdb.org/gsea/msigdb/human/geneset/HP_ABNORMAL_UTERUS_MORPHOLOGY	0.41855	1.6455	0.001848	0.044609	0.999	0.341	0.222	0.269	0.03486	0	c5
HP_GLAUCOMA	164	https://www.gsea-msigdb.org/gsea/msigdb/human/geneset/HP_GLAUCOMA	0.35773	1.6408	0.001848	0.04573	0.999	0.427	0.384	0.269	0.035613	0	c5
HP_SYNCOPE	57	https://www.gsea-msigdb.org/gsea/msigdb/human/geneset/HP_SYNCOPE	0.4196	1.6112	0.001848	0.052822	1	0.228	0.183	0.188	0.041104	0	c5
GOBP_MESENCHYMAL_CELL_DIFFERENTIATION	134	https://www.gsea-msigdb.org/gsea/msigdb/human/geneset/GOBP_MESENCHYMAL_CELL_DIFFERENTIATION	0.42515	1.7149	0.001852	0.031582	0.986	0.403	0.321	0.279	0.023901	0	c5
GOBP_RECEPTOR_LOCALIZATION_TO_SYNAPSE	27	https://www.gsea-msigdb.org/gsea/msigdb/human/geneset/GOBP_RECEPTOR_LOCALIZATION_TO_SYNAPSE	0.56723	1.8635	0.001852	0.013722	0.704	0.185	0.0511	0.176	0.0083681	0	c5
GOBP_REGULATION_OF_CELLULAR_RESPONSE_TO_GROWTH_FACTOR_STIMULUS	168	https://www.gsea-msigdb.org/gsea/msigdb/human/geneset/GOBP_REGULATION_OF_CELLULAR_RESPONSE_TO_GROWTH_FACTOR_STIMULUS	0.44861	1.7843	0.001852	0.021504	0.908	0.375	0.323	0.26	0.014555	0	c5
HP_CHONDROCALCINOSIS	18	https://www.gsea-msigdb.org/gsea/msigdb/human/geneset/HP_CHONDROCALCINOSIS	0.75039	1.8208	0.001852	0.017774	0.828	0.278	0.0378	0.268	0.011384	0	c5
HP_DECREASED_HEAD_CIRCUMFERENCE	633	https://www.gsea-msigdb.org/gsea/msigdb/human/geneset/HP_DECREASED_HEAD_CIRCUMFERENCE	0.2932	1.6221	0.001852	0.049968	1	0.408	0.436	0.252	0.039003	0	c5
HP_ABNORMAL_MYOCARDIUM_MORPHOLOGY	288	https://www.gsea-msigdb.org/gsea/msigdb/human/geneset/HP_ABNORMAL_MYOCARDIUM_MORPHOLOGY	0.31564	1.5921	0.001855	0.057563	1	0.469	0.459	0.264	0.045262	0	c5
HP_ABNORMAL_OCCIPITAL_BONE_MORPHOLOGY	59	https://www.gsea-msigdb.org/gsea/msigdb/human/geneset/HP_ABNORMAL_OCCIPITAL_BONE_MORPHOLOGY	0.45782	1.7458	0.001855	0.026439	0.964	0.492	0.377	0.309	0.019389	0	c5
HP_RENAL_HYPOPLASIA_APLASIA	154	https://www.gsea-msigdb.org/gsea/msigdb/human/geneset/HP_RENAL_HYPOPLASIA_APLASIA	0.34884	1.5623	0.001855	0.067006	1	0.481	0.451	0.269	0.053046	0	c5
GOBP_GERM_CELL_DEVELOPMENT	114	https://www.gsea-msigdb.org/gsea/msigdb/human/geneset/GOBP_GERM_CELL_DEVELOPMENT	0.37272	1.6799	0.001859	0.037517	0.995	0.254	0.243	0.196	0.028813	0	c5
HP_ABNORMAL_CEREBELLAR_VERMIS_MORPHOLOGY	171	https://www.gsea-msigdb.org/gsea/msigdb/human/geneset/HP_ABNORMAL_CEREBELLAR_VERMIS_MORPHOLOGY	0.34795	1.6249	0.001859	0.049245	0.999	0.38	0.357	0.251	0.038664	0	c5
HP_HYPERTONIA	540	https://www.gsea-msigdb.org/gsea/msigdb/human/geneset/HP_HYPERTONIA	0.31815	1.6259	0.001859	0.049284	0.999	0.4	0.412	0.255	0.038884	0	c5
GOBP_CELLULAR_COMPONENT_MORPHOGENESIS	379	https://www.gsea-msigdb.org/gsea/msigdb/human/geneset/GOBP_CELLULAR_COMPONENT_MORPHOGENESIS	0.33555	1.596	0.001862	0.056605	1	0.38	0.381	0.248	0.044488	0	c5
GOBP_ENZYME_LINKED_RECEPTOR_PROTEIN_SIGNALING_PATHWAY	531	https://www.gsea-msigdb.org/gsea/msigdb/human/geneset/GOBP_ENZYME_LINKED_RECEPTOR_PROTEIN_SIGNALING_PATHWAY	0.40975	1.7813	0.001862	0.021867	0.913	0.339	0.308	0.254	0.015134	0	c5
GOMF_ACYLTRANSFERASE_ACTIVITY	273	https://www.gsea-msigdb.org/gsea/msigdb/human/geneset/GOMF_ACYLTRANSFERASE_ACTIVITY	0.32778	1.5986	0.001862	0.055819	1	0.388	0.392	0.246	0.043351	0	c5
HP_APATHY	53	https://www.gsea-msigdb.org/gsea/msigdb/human/geneset/HP_APATHY	0.44473	1.7737	0.001862	0.02276	0.926	0.321	0.229	0.249	0.015911	0	c5
HP_WEAKNESS_DUE_TO_UPPER_MOTOR_NEURON_DYSFUNCTION	254	https://www.gsea-msigdb.org/gsea/msigdb/human/geneset/HP_WEAKNESS_DUE_TO_UPPER_MOTOR_NEURON_DYSFUNCTION	0.35077	1.7279	0.001862	0.029065	0.978	0.445	0.404	0.275	0.021759	0	c5
GOBP_INTESTINAL_ABSORPTION	24	https://www.gsea-msigdb.org/gsea/msigdb/human/geneset/GOBP_INTESTINAL_ABSORPTION	0.62723	1.7445	0.001869	0.0267	0.964	0.583	0.264	0.431	0.019699	0	c5
GOBP_REGULATION_OF_LIPID_BIOSYNTHETIC_PROCESS	104	https://www.gsea-msigdb.org/gsea/msigdb/human/geneset/GOBP_REGULATION_OF_LIPID_BIOSYNTHETIC_PROCESS	0.41942	1.7788	0.001869	0.022213	0.916	0.365	0.324	0.251	0.015553	0	c5
HP_ABNORMALITY_OF_THE_AUTONOMIC_NERVOUS_SYSTEM	132	https://www.gsea-msigdb.org/gsea/msigdb/human/geneset/HP_ABNORMALITY_OF_THE_AUTONOMIC_NERVOUS_SYSTEM	0.34854	1.5566	0.001869	0.068838	1	0.447	0.436	0.257	0.054448	0	c5
HP_ANTENATAL_ONSET	106	https://www.gsea-msigdb.org/gsea/msigdb/human/geneset/HP_ANTENATAL_ONSET	0.41121	1.7997	0.001869	0.019413	0.871	0.349	0.304	0.247	0.013043	0	c5
GOBP_GLYCEROPHOSPHOLIPID_METABOLIC_PROCESS	131	https://www.gsea-msigdb.org/gsea/msigdb/human/geneset/GOBP_GLYCEROPHOSPHOLIPID_METABOLIC_PROCESS	0.38272	1.7406	0.001873	0.027273	0.972	0.298	0.258	0.225	0.020107	0	c5
GOBP_MALE_GAMETE_GENERATION	196	https://www.gsea-msigdb.org/gsea/msigdb/human/geneset/GOBP_MALE_GAMETE_GENERATION	0.32909	1.6225	0.001873	0.049897	0.999	0.204	0.245	0.158	0.038836	0	c5
GOBP_SODIUM_ION_TRANSMEMBRANE_TRANSPORT	69	https://www.gsea-msigdb.org/gsea/msigdb/human/geneset/GOBP_SODIUM_ION_TRANSMEMBRANE_TRANSPORT	0.55513	1.7501	0.001873	0.025666	0.959	0.29	0.131	0.254	0.019022	0	c5
GOMF_METAL_ION_TRANSMEMBRANE_TRANSPORTER_ACTIVITY	149	https://www.gsea-msigdb.org/gsea/msigdb/human/geneset/GOMF_METAL_ION_TRANSMEMBRANE_TRANSPORTER_ACTIVITY	0.43913	1.7093	0.001873	0.032242	0.986	0.221	0.136	0.195	0.024529	0	c5
HP_PTOSIS	347	https://www.gsea-msigdb.org/gsea/msigdb/human/geneset/HP_PTOSIS	0.30201	1.5121	0.001873	0.083557	1	0.545	0.536	0.266	0.06797	0	c5
GOBP_CARBOHYDRATE_HOMEOSTASIS	127	https://www.gsea-msigdb.org/gsea/msigdb/human/geneset/GOBP_CARBOHYDRATE_HOMEOSTASIS	0.37345	1.6199	0.001876	0.050623	1	0.354	0.347	0.236	0.039427	0	c5
GOBP_METANEPHROS_DEVELOPMENT	61	https://www.gsea-msigdb.org/gsea/msigdb/human/geneset/GOBP_METANEPHROS_DEVELOPMENT	0.56299	1.7745	0.001876	0.022634	0.924	0.377	0.211	0.3	0.015846	0	c5
GOBP_TRANSEPITHELIAL_TRANSPORT	26	https://www.gsea-msigdb.org/gsea/msigdb/human/geneset/GOBP_TRANSEPITHELIAL_TRANSPORT	0.60811	1.698	0.001876	0.034184	0.99	0.615	0.31	0.426	0.025872	0	c5
HP_ABNORMAL_OVARIAN_MORPHOLOGY	82	https://www.gsea-msigdb.org/gsea/msigdb/human/geneset/HP_ABNORMAL_OVARIAN_MORPHOLOGY	0.35355	1.5678	0.001876	0.065251	1	0.537	0.468	0.289	0.05152	0	c5
HP_NEURAL_TUBE_DEFECT	131	https://www.gsea-msigdb.org/gsea/msigdb/human/geneset/HP_NEURAL_TUBE_DEFECT	0.3375	1.6404	0.001876	0.045829	0.999	0.45	0.436	0.259	0.035688	0	c5
GOBP_POSITIVE_REGULATION_OF_GTPASE_ACTIVITY	118	https://www.gsea-msigdb.org/gsea/msigdb/human/geneset/GOBP_POSITIVE_REGULATION_OF_GTPASE_ACTIVITY	0.46103	1.876	0.00188	0.012826	0.667	0.424	0.299	0.302	0.0070467	0	c5
HP_ABNORMAL_CEREBRAL_VENTRICLE_MORPHOLOGY	447	https://www.gsea-msigdb.org/gsea/msigdb/human/geneset/HP_ABNORMAL_CEREBRAL_VENTRICLE_MORPHOLOGY	0.29529	1.5263	0.00188	0.078234	1	0.407	0.429	0.248	0.063006	0	c5
HP_FACIAL_ASYMMETRY	74	https://www.gsea-msigdb.org/gsea/msigdb/human/geneset/HP_FACIAL_ASYMMETRY	0.4233	1.6502	0.00188	0.043464	0.999	0.527	0.403	0.318	0.033473	0	c5
GOBP_PROTEIN_CONTAINING_COMPLEX_REMODELING	22	https://www.gsea-msigdb.org/gsea/msigdb/human/geneset/GOBP_PROTEIN_CONTAINING_COMPLEX_REMODELING	0.63943	1.7879	0.001883	0.021145	0.901	0.455	0.121	0.401	0.01458	0	c5
GOBP_REGULATION_OF_CYTOSKELETON_ORGANIZATION	285	https://www.gsea-msigdb.org/gsea/msigdb/human/geneset/GOBP_REGULATION_OF_CYTOSKELETON_ORGANIZATION	0.34001	1.6003	0.001883	0.055326	1	0.432	0.424	0.259	0.043299	0	c5
HP_ABNORMAL_FOURTH_VENTRICLE_MORPHOLOGY	73	https://www.gsea-msigdb.org/gsea/msigdb/human/geneset/HP_ABNORMAL_FOURTH_VENTRICLE_MORPHOLOGY	0.37978	1.6674	0.001883	0.039647	0.998	0.329	0.267	0.244	0.030627	0	c5
HP_INFANTILE_AXIAL_HYPOTONIA	22	https://www.gsea-msigdb.org/gsea/msigdb/human/geneset/HP_INFANTILE_AXIAL_HYPOTONIA	0.56277	2.0289	0.001883	0.0058672	0.146	0.364	0.262	0.269	0	0	c5
HP_ABNORMAL_CEREBRAL_CORTEX_MORPHOLOGY	401	https://www.gsea-msigdb.org/gsea/msigdb/human/geneset/HP_ABNORMAL_CEREBRAL_CORTEX_MORPHOLOGY	0.31816	1.6856	0.001887	0.036271	0.994	0.337	0.358	0.229	0.027816	0	c5
HP_IRIS_COLOBOMA	84	https://www.gsea-msigdb.org/gsea/msigdb/human/geneset/HP_IRIS_COLOBOMA	0.34945	1.603	0.001887	0.054646	1	0.429	0.403	0.259	0.043047	0	c5
GOBP_CARBOHYDRATE_TRANSMEMBRANE_TRANSPORT	65	https://www.gsea-msigdb.org/gsea/msigdb/human/geneset/GOBP_CARBOHYDRATE_TRANSMEMBRANE_TRANSPORT	0.46001	1.7269	0.00189	0.029339	0.98	0.369	0.307	0.258	0.022157	0	c5
GOBP_CELL_MORPHOGENESIS_INVOLVED_IN_NEURON_DIFFERENTIATION	270	https://www.gsea-msigdb.org/gsea/msigdb/human/geneset/GOBP_CELL_MORPHOGENESIS_INVOLVED_IN_NEURON_DIFFERENTIATION	0.34771	1.5992	0.00189	0.05568	1	0.381	0.376	0.247	0.043459	0	c5
GOBP_NEGATIVE_REGULATION_OF_EPITHELIAL_CELL_APOPTOTIC_PROCESS	43	https://www.gsea-msigdb.org/gsea/msigdb/human/geneset/GOBP_NEGATIVE_REGULATION_OF_EPITHELIAL_CELL_APOPTOTIC_PROCESS	0.48814	1.6913	0.00189	0.035158	0.992	0.349	0.19	0.284	0.027182	0	c5
GOBP_POSITIVE_REGULATION_OF_HEART_GROWTH	25	https://www.gsea-msigdb.org/gsea/msigdb/human/geneset/GOBP_POSITIVE_REGULATION_OF_HEART_GROWTH	0.61731	1.8332	0.00189	0.016205	0.795	0.32	0.144	0.275	0.010215	0	c5
HP_ABNORMAL_MACROSCOPIC_URINE_APPEARANCE	33	https://www.gsea-msigdb.org/gsea/msigdb/human/geneset/HP_ABNORMAL_MACROSCOPIC_URINE_APPEARANCE	0.57574	1.7868	0.00189	0.021339	0.902	0.394	0.206	0.314	0.014635	0	c5
HP_OCULAR_ANTERIOR_SEGMENT_DYSGENESIS	148	https://www.gsea-msigdb.org/gsea/msigdb/human/geneset/HP_OCULAR_ANTERIOR_SEGMENT_DYSGENESIS	0.35337	1.667	0.00189	0.03973	0.998	0.547	0.478	0.292	0.030722	0	c5
GOBP_ENERGY_HOMEOSTASIS	48	https://www.gsea-msigdb.org/gsea/msigdb/human/geneset/GOBP_ENERGY_HOMEOSTASIS	0.437	1.5503	0.001894	0.070759	1	0.396	0.342	0.262	0.056033	0	c5
GOBP_LONG_TERM_SYNAPTIC_POTENTIATION	55	https://www.gsea-msigdb.org/gsea/msigdb/human/geneset/GOBP_LONG_TERM_SYNAPTIC_POTENTIATION	0.39945	1.4925	0.001894	0.091056	1	0.2	0.175	0.166	0.074489	0	c5
GOBP_NEGATIVE_REGULATION_OF_LEUKOCYTE_CHEMOTAXIS	16	https://www.gsea-msigdb.org/gsea/msigdb/human/geneset/GOBP_NEGATIVE_REGULATION_OF_LEUKOCYTE_CHEMOTAXIS	0.59599	1.6717	0.001894	0.038879	0.996	0.375	0.123	0.33	0.029707	0	c5
GOMF_PHOSPHOPROTEIN_PHOSPHATASE_ACTIVITY	83	https://www.gsea-msigdb.org/gsea/msigdb/human/geneset/GOMF_PHOSPHOPROTEIN_PHOSPHATASE_ACTIVITY	0.43089	1.7165	0.001894	0.031535	0.986	0.277	0.205	0.223	0.023741	0	c5
HP_ABNORMALITY_OF_CIRCULATING_ENZYME_LEVEL	173	https://www.gsea-msigdb.org/gsea/msigdb/human/geneset/HP_ABNORMALITY_OF_CIRCULATING_ENZYME_LEVEL	0.31534	1.5402	0.001894	0.074343	1	0.451	0.451	0.254	0.059785	0	c5
HP_FLAT_OCCIPUT	30	https://www.gsea-msigdb.org/gsea/msigdb/human/geneset/HP_FLAT_OCCIPUT	0.56138	1.8194	0.001894	0.017966	0.831	0.567	0.3	0.398	0.011508	0	c5
HP_PHOTOPHOBIA	102	https://www.gsea-msigdb.org/gsea/msigdb/human/geneset/HP_PHOTOPHOBIA	0.3692	1.6242	0.001894	0.049395	0.999	0.373	0.339	0.25	0.038749	0	c5
GOBP_FIBROBLAST_GROWTH_FACTOR_RECEPTOR_SIGNALING_PATHWAY	35	https://www.gsea-msigdb.org/gsea/msigdb/human/geneset/GOBP_FIBROBLAST_GROWTH_FACTOR_RECEPTOR_SIGNALING_PATHWAY	0.61723	1.7888	0.001898	0.021075	0.899	0.314	0.163	0.264	0.014553	0	c5
GOBP_RESPONSE_TO_BMP	80	https://www.gsea-msigdb.org/gsea/msigdb/human/geneset/GOBP_RESPONSE_TO_BMP	0.45164	1.7374	0.001898	0.027612	0.973	0.412	0.343	0.274	0.020475	0	c5
HP_SPASTICITY	425	https://www.gsea-msigdb.org/gsea/msigdb/human/geneset/HP_SPASTICITY	0.3243	1.6663	0.001898	0.039927	0.998	0.421	0.427	0.256	0.030888	0	c5
GOBP_NEGATIVE_REGULATION_OF_MUSCLE_CELL_DIFFERENTIATION	34	https://www.gsea-msigdb.org/gsea/msigdb/human/geneset/GOBP_NEGATIVE_REGULATION_OF_MUSCLE_CELL_DIFFERENTIATION	0.47213	1.6686	0.001901	0.039392	0.998	0.529	0.385	0.327	0.030085	0	c5
GOBP_POSITIVE_REGULATION_OF_LIPASE_ACTIVITY	38	https://www.gsea-msigdb.org/gsea/msigdb/human/geneset/GOBP_POSITIVE_REGULATION_OF_LIPASE_ACTIVITY	0.48756	1.674	0.001901	0.038583	0.996	0.526	0.331	0.354	0.029778	0	c5
GOBP_PROTEIN_HOMOTETRAMERIZATION	36	https://www.gsea-msigdb.org/gsea/msigdb/human/geneset/GOBP_PROTEIN_HOMOTETRAMERIZATION	0.50503	1.7485	0.001901	0.026044	0.961	0.361	0.19	0.294	0.019304	0	c5
HP_ABNORMAL_ELECTRORETINOGRAM	72	https://www.gsea-msigdb.org/gsea/msigdb/human/geneset/HP_ABNORMAL_ELECTRORETINOGRAM	0.37972	1.7281	0.001901	0.029055	0.978	0.583	0.479	0.307	0.021766	0	c5
HP_ABNORMAL_EXTERNAL_NOSE_MORPHOLOGY	476	https://www.gsea-msigdb.org/gsea/msigdb/human/geneset/HP_ABNORMAL_EXTERNAL_NOSE_MORPHOLOGY	0.29577	1.5093	0.001901	0.084651	1	0.452	0.485	0.249	0.068653	0	c5
HP_NEOPLASM_OF_THE_LIVER	84	https://www.gsea-msigdb.org/gsea/msigdb/human/geneset/HP_NEOPLASM_OF_THE_LIVER	0.41496	1.6035	0.001901	0.054644	1	0.536	0.453	0.297	0.042939	0	c5
GOBP_CARBOHYDRATE_TRANSPORT	76	https://www.gsea-msigdb.org/gsea/msigdb/human/geneset/GOBP_CARBOHYDRATE_TRANSPORT	0.44848	1.7456	0.001905	0.026465	0.964	0.355	0.307	0.249	0.019436	0	c5
GOBP_DOPAMINE_METABOLIC_PROCESS	21	https://www.gsea-msigdb.org/gsea/msigdb/human/geneset/GOBP_DOPAMINE_METABOLIC_PROCESS	0.67562	1.9402	0.001905	0.0086228	0.421	0.381	0.103	0.343	0	0	c5
GOBP_LONG_CHAIN_FATTY_ACID_TRANSPORT	33	https://www.gsea-msigdb.org/gsea/msigdb/human/geneset/GOBP_LONG_CHAIN_FATTY_ACID_TRANSPORT	0.49134	1.7047	0.001905	0.03297	0.987	0.273	0.137	0.236	0.025321	0	c5
GOBP_METANEPHRIC_NEPHRON_DEVELOPMENT	27	https://www.gsea-msigdb.org/gsea/msigdb/human/geneset/GOBP_METANEPHRIC_NEPHRON_DEVELOPMENT	0.59406	1.6776	0.001905	0.037986	0.996	0.444	0.232	0.343	0.028972	0	c5
GOBP_RESPONSE_TO_PH	19	https://www.gsea-msigdb.org/gsea/msigdb/human/geneset/GOBP_RESPONSE_TO_PH	0.61478	1.9134	0.001905	0.010393	0.516	0.474	0.19	0.385	0.0056533	0	c5
GOCC_LEADING_EDGE_MEMBRANE	103	https://www.gsea-msigdb.org/gsea/msigdb/human/geneset/GOCC_LEADING_EDGE_MEMBRANE	0.41368	1.6142	0.001905	0.052075	1	0.583	0.441	0.33	0.040583	0	c5
GOMF_TRANSMEMBRANE_RECEPTOR_PROTEIN_TYROSINE_KINASE_ACTIVITY	46	https://www.gsea-msigdb.org/gsea/msigdb/human/geneset/GOMF_TRANSMEMBRANE_RECEPTOR_PROTEIN_TYROSINE_KINASE_ACTIVITY	0.56875	1.8758	0.001905	0.012803	0.667	0.283	0.134	0.246	0.0070503	0	c5
HP_ABNORMALITY_OF_THE_FOREHEAD	581	https://www.gsea-msigdb.org/gsea/msigdb/human/geneset/HP_ABNORMALITY_OF_THE_FOREHEAD	0.28392	1.4747	0.001905	0.097637	1	0.446	0.486	0.249	0.082046	0	c5
HP_CHIARI_MALFORMATION	60	https://www.gsea-msigdb.org/gsea/msigdb/human/geneset/HP_CHIARI_MALFORMATION	0.48046	1.7558	0.001905	0.02502	0.953	0.55	0.381	0.343	0.018218	0	c5
HP_JAUNDICE	119	https://www.gsea-msigdb.org/gsea/msigdb/human/geneset/HP_JAUNDICE	0.36037	1.6731	0.001905	0.03867	0.996	0.496	0.459	0.273	0.029837	0	c5
GOBP_MUSCLE_CELL_APOPTOTIC_PROCESS	46	https://www.gsea-msigdb.org/gsea/msigdb/human/geneset/GOBP_MUSCLE_CELL_APOPTOTIC_PROCESS	0.40951	1.6893	0.001908	0.035603	0.992	0.435	0.355	0.282	0.027408	0	c5
GOBP_PERIPHERAL_NERVOUS_SYSTEM_DEVELOPMENT	50	https://www.gsea-msigdb.org/gsea/msigdb/human/geneset/GOBP_PERIPHERAL_NERVOUS_SYSTEM_DEVELOPMENT	0.46342	1.7352	0.001908	0.02785	0.975	0.32	0.25	0.242	0.020731	0	c5
GOBP_POSITIVE_REGULATION_OF_CANONICAL_WNT_SIGNALING_PATHWAY	62	https://www.gsea-msigdb.org/gsea/msigdb/human/geneset/GOBP_POSITIVE_REGULATION_OF_CANONICAL_WNT_SIGNALING_PATHWAY	0.49895	1.7056	0.001908	0.032944	0.987	0.21	0.116	0.187	0.024869	0	c5
GOBP_POTASSIUM_ION_HOMEOSTASIS	19	https://www.gsea-msigdb.org/gsea/msigdb/human/geneset/GOBP_POTASSIUM_ION_HOMEOSTASIS	0.73125	1.6623	0.001908	0.040875	0.998	0.474	0.1	0.427	0.031338	0	c5
GOBP_REGULATION_OF_METAL_ION_TRANSPORT	184	https://www.gsea-msigdb.org/gsea/msigdb/human/geneset/GOBP_REGULATION_OF_METAL_ION_TRANSPORT	0.38946	1.6133	0.001908	0.05237	1	0.543	0.451	0.306	0.040862	0	c5
GOBP_REGULATION_OF_OSSIFICATION	70	https://www.gsea-msigdb.org/gsea/msigdb/human/geneset/GOBP_REGULATION_OF_OSSIFICATION	0.40753	1.5927	0.001908	0.057442	1	0.386	0.324	0.263	0.045195	0	c5
GOBP_RESPONSE_TO_ACTIVITY	43	https://www.gsea-msigdb.org/gsea/msigdb/human/geneset/GOBP_RESPONSE_TO_ACTIVITY	0.48377	1.7165	0.001908	0.031565	0.986	0.419	0.272	0.307	0.023765	0	c5
GOBP_SODIUM_ION_HOMEOSTASIS	27	https://www.gsea-msigdb.org/gsea/msigdb/human/geneset/GOBP_SODIUM_ION_HOMEOSTASIS	0.70864	1.7787	0.001908	0.022228	0.916	0.407	0.1	0.368	0.015609	0	c5
HP_VENTRICULAR_FIBRILLATION	22	https://www.gsea-msigdb.org/gsea/msigdb/human/geneset/HP_VENTRICULAR_FIBRILLATION	0.63955	1.6741	0.001908	0.038604	0.996	0.227	0.0349	0.22	0.029802	0	c5
GOBP_ENERGY_RESERVE_METABOLIC_PROCESS	47	https://www.gsea-msigdb.org/gsea/msigdb/human/geneset/GOBP_ENERGY_RESERVE_METABOLIC_PROCESS	0.45755	1.7242	0.001912	0.030018	0.982	0.404	0.267	0.298	0.022482	0	c5
GOBP_GLUCAN_METABOLIC_PROCESS	42	https://www.gsea-msigdb.org/gsea/msigdb/human/geneset/GOBP_GLUCAN_METABOLIC_PROCESS	0.48499	1.747	0.001912	0.026201	0.964	0.405	0.252	0.305	0.019169	0	c5
GOBP_POSITIVE_REGULATION_OF_SMALL_MOLECULE_METABOLIC_PROCESS	76	https://www.gsea-msigdb.org/gsea/msigdb/human/geneset/GOBP_POSITIVE_REGULATION_OF_SMALL_MOLECULE_METABOLIC_PROCESS	0.4168	1.6765	0.001912	0.038242	0.996	0.382	0.329	0.259	0.029421	0	c5
GOBP_REGULATION_OF_EXOCYTOSIS	88	https://www.gsea-msigdb.org/gsea/msigdb/human/geneset/GOBP_REGULATION_OF_EXOCYTOSIS	0.44802	1.7423	0.001912	0.026957	0.971	0.5	0.36	0.324	0.019958	0	c5
GOBP_REGULATION_OF_WNT_SIGNALING_PATHWAY	162	https://www.gsea-msigdb.org/gsea/msigdb/human/geneset/GOBP_REGULATION_OF_WNT_SIGNALING_PATHWAY	0.39096	1.6539	0.001912	0.042601	0.998	0.216	0.207	0.175	0.03264	0	c5
GOMF_SOLUTE_SODIUM_SYMPORTER_ACTIVITY	38	https://www.gsea-msigdb.org/gsea/msigdb/human/geneset/GOMF_SOLUTE_SODIUM_SYMPORTER_ACTIVITY	0.62831	1.8222	0.001912	0.017636	0.825	0.368	0.131	0.322	0.011343	0	c5
HP_DECREASED_TESTICULAR_SIZE	64	https://www.gsea-msigdb.org/gsea/msigdb/human/geneset/HP_DECREASED_TESTICULAR_SIZE	0.41632	1.7527	0.001912	0.025321	0.958	0.266	0.211	0.211	0.018317	0	c5
GOBP_POSITIVE_REGULATION_OF_CELL_ADHESION	298	https://www.gsea-msigdb.org/gsea/msigdb/human/geneset/GOBP_POSITIVE_REGULATION_OF_CELL_ADHESION	0.43944	1.7368	0.001916	0.027648	0.974	0.379	0.277	0.286	0.02041	0	c5
GOBP_REGULATION_OF_NERVOUS_SYSTEM_DEVELOPMENT	244	https://www.gsea-msigdb.org/gsea/msigdb/human/geneset/GOBP_REGULATION_OF_NERVOUS_SYSTEM_DEVELOPMENT	0.36267	1.6945	0.001916	0.034598	0.992	0.328	0.326	0.229	0.026787	0	c5
GOCC_GOLGI_APPARATUS_SUBCOMPARTMENT	180	https://www.gsea-msigdb.org/gsea/msigdb/human/geneset/GOCC_GOLGI_APPARATUS_SUBCOMPARTMENT	0.36871	1.6434	0.001919	0.044896	0.999	0.367	0.344	0.247	0.034792	0	c5
GOMF_GROWTH_FACTOR_ACTIVITY	75	https://www.gsea-msigdb.org/gsea/msigdb/human/geneset/GOMF_GROWTH_FACTOR_ACTIVITY	0.50046	1.7136	0.001919	0.031732	0.986	0.493	0.34	0.329	0.023877	0	c5
HP_ABNORMAL_SKULL_BASE_MORPHOLOGY	117	https://www.gsea-msigdb.org/gsea/msigdb/human/geneset/HP_ABNORMAL_SKULL_BASE_MORPHOLOGY	0.36156	1.6841	0.001919	0.036633	0.995	0.402	0.38	0.253	0.028189	0	c5
HP_ABNORMAL_TOE_MORPHOLOGY	369	https://www.gsea-msigdb.org/gsea/msigdb/human/geneset/HP_ABNORMAL_TOE_MORPHOLOGY	0.32187	1.6178	0.001919	0.051176	1	0.491	0.481	0.269	0.039688	0	c5
HP_FUNCTIONAL_MOTOR_DEFICIT	248	https://www.gsea-msigdb.org/gsea/msigdb/human/geneset/HP_FUNCTIONAL_MOTOR_DEFICIT	0.29883	1.538	0.001919	0.074883	1	0.431	0.458	0.242	0.060176	0	c5
HP_KERATITIS	38	https://www.gsea-msigdb.org/gsea/msigdb/human/geneset/HP_KERATITIS	0.49109	1.7298	0.001919	0.028857	0.977	0.579	0.347	0.38	0.021719	0	c5
GOBP_ACID_SECRETION	19	https://www.gsea-msigdb.org/gsea/msigdb/human/geneset/GOBP_ACID_SECRETION	0.69826	1.864	0.001923	0.01378	0.703	0.368	0.0979	0.333	0.0082624	0	c5
GOBP_CELL_CHEMOTAXIS	201	https://www.gsea-msigdb.org/gsea/msigdb/human/geneset/GOBP_CELL_CHEMOTAXIS	0.4917	1.6743	0.001923	0.038622	0.996	0.453	0.272	0.339	0.029836	0	c5
GOMF_PROTEIN_MACROMOLECULE_ADAPTOR_ACTIVITY	223	https://www.gsea-msigdb.org/gsea/msigdb/human/geneset/GOMF_PROTEIN_MACROMOLECULE_ADAPTOR_ACTIVITY	0.34737	1.6291	0.001923	0.048694	0.999	0.291	0.274	0.219	0.038203	0	c5
HP_CONICAL_TOOTH	24	https://www.gsea-msigdb.org/gsea/msigdb/human/geneset/HP_CONICAL_TOOTH	0.57246	1.6684	0.001923	0.039425	0.998	0.333	0.117	0.295	0.030061	0	c5
HP_INHERITANCE_QUALIFIER	185	https://www.gsea-msigdb.org/gsea/msigdb/human/geneset/HP_INHERITANCE_QUALIFIER	0.35112	1.5807	0.001923	0.060828	1	0.519	0.479	0.278	0.048583	0	c5
HP_TREMOR	308	https://www.gsea-msigdb.org/gsea/msigdb/human/geneset/HP_TREMOR	0.30343	1.5432	0.001923	0.073322	1	0.422	0.451	0.242	0.058214	0	c5
GOBP_CARDIAC_MUSCLE_CELL_PROLIFERATION	30	https://www.gsea-msigdb.org/gsea/msigdb/human/geneset/GOBP_CARDIAC_MUSCLE_CELL_PROLIFERATION	0.61205	1.9389	0.001927	0.0087457	0.431	0.3	0.144	0.258	0	0	c5
GOBP_CELL_CELL_SIGNALING_BY_WNT	216	https://www.gsea-msigdb.org/gsea/msigdb/human/geneset/GOBP_CELL_CELL_SIGNALING_BY_WNT	0.3785	1.6252	0.001927	0.049276	0.999	0.213	0.207	0.174	0.038698	0	c5
GOBP_FOAM_CELL_DIFFERENTIATION	29	https://www.gsea-msigdb.org/gsea/msigdb/human/geneset/GOBP_FOAM_CELL_DIFFERENTIATION	0.6021	1.7685	0.001927	0.023166	0.932	0.345	0.131	0.301	0.016059	0	c5
GOBP_NEGATIVE_REGULATION_OF_FATTY_ACID_METABOLIC_PROCESS	21	https://www.gsea-msigdb.org/gsea/msigdb/human/geneset/GOBP_NEGATIVE_REGULATION_OF_FATTY_ACID_METABOLIC_PROCESS	0.66418	1.8953	0.001927	0.011473	0.601	0.286	0.124	0.251	0.0066324	0	c5
GOMF_MOLECULAR_ADAPTOR_ACTIVITY	313	https://www.gsea-msigdb.org/gsea/msigdb/human/geneset/GOMF_MOLECULAR_ADAPTOR_ACTIVITY	0.34859	1.6488	0.001927	0.043661	0.999	0.396	0.4	0.249	0.033702	0	c5
HP_ABNORMALITY_OF_THE_LOWER_URINARY_TRACT	418	https://www.gsea-msigdb.org/gsea/msigdb/human/geneset/HP_ABNORMALITY_OF_THE_LOWER_URINARY_TRACT	0.31985	1.5782	0.001927	0.061569	1	0.397	0.427	0.242	0.048889	0	c5
HP_HYPOKALEMIA	46	https://www.gsea-msigdb.org/gsea/msigdb/human/geneset/HP_HYPOKALEMIA	0.68001	1.7454	0.001927	0.026424	0.964	0.391	0.111	0.35	0.019367	0	c5
HP_MENTAL_DETERIORATION	189	https://www.gsea-msigdb.org/gsea/msigdb/human/geneset/HP_MENTAL_DETERIORATION	0.35557	1.678	0.001927	0.038011	0.996	0.238	0.222	0.19	0.029037	0	c5
HP_MINIMAL_CHANGE_GLOMERULONEPHRITIS	23	https://www.gsea-msigdb.org/gsea/msigdb/human/geneset/HP_MINIMAL_CHANGE_GLOMERULONEPHRITIS	0.67281	1.923	0.001927	0.0095878	0.482	0.565	0.206	0.45	0	0	c5
HP_THROMBOEMBOLISM	30	https://www.gsea-msigdb.org/gsea/msigdb/human/geneset/HP_THROMBOEMBOLISM	0.49576	1.6847	0.001927	0.036528	0.994	0.333	0.217	0.262	0.028016	0	c5
GOBP_PHOSPHOLIPID_TRANSLOCATION	24	https://www.gsea-msigdb.org/gsea/msigdb/human/geneset/GOBP_PHOSPHOLIPID_TRANSLOCATION	0.50726	1.798	0.00193	0.019677	0.876	0.333	0.277	0.242	0.013299	0	c5
GOCC_GOLGI_CISTERNA	50	https://www.gsea-msigdb.org/gsea/msigdb/human/geneset/GOCC_GOLGI_CISTERNA	0.39667	1.6956	0.00193	0.034505	0.992	0.46	0.38	0.287	0.026636	0	c5
HP_ABNORMALITY_OF_FACIAL_MUSCULATURE	160	https://www.gsea-msigdb.org/gsea/msigdb/human/geneset/HP_ABNORMALITY_OF_FACIAL_MUSCULATURE	0.37317	1.7518	0.00193	0.025461	0.958	0.388	0.339	0.262	0.01857	0	c5
HP_CENTRAL_NERVOUS_SYSTEM_CYST	96	https://www.gsea-msigdb.org/gsea/msigdb/human/geneset/HP_CENTRAL_NERVOUS_SYSTEM_CYST	0.37893	1.6923	0.00193	0.035114	0.992	0.479	0.403	0.29	0.027163	0	c5
HP_HYPERCALCEMIA	43	https://www.gsea-msigdb.org/gsea/msigdb/human/geneset/HP_HYPERCALCEMIA	0.52358	1.6717	0.00193	0.038853	0.996	0.279	0.114	0.249	0.029684	0	c5
GOMF_LYASE_ACTIVITY	103	https://www.gsea-msigdb.org/gsea/msigdb/human/geneset/GOMF_LYASE_ACTIVITY	0.4742	1.817	0.001934	0.01806	0.838	0.369	0.252	0.28	0.011649	0	c5
HP_ABNORMAL_FEAR_ANXIETY_RELATED_BEHAVIOR	225	https://www.gsea-msigdb.org/gsea/msigdb/human/geneset/HP_ABNORMAL_FEAR_ANXIETY_RELATED_BEHAVIOR	0.30811	1.458	0.001934	0.10532	1	0.267	0.306	0.191	0.089386	0	c5
HP_INSOMNIA	40	https://www.gsea-msigdb.org/gsea/msigdb/human/geneset/HP_INSOMNIA	0.47153	1.7427	0.001934	0.026913	0.969	0.25	0.165	0.21	0.020005	0	c5
HP_TYPIFIED_BY_SOMATIC_MOSAICISM	117	https://www.gsea-msigdb.org/gsea/msigdb/human/geneset/HP_TYPIFIED_BY_SOMATIC_MOSAICISM	0.38265	1.5847	0.001934	0.059671	1	0.41	0.355	0.269	0.047622	0	c5
GOBP_RESPONSE_TO_CADMIUM_ION	39	https://www.gsea-msigdb.org/gsea/msigdb/human/geneset/GOBP_RESPONSE_TO_CADMIUM_ION	0.54554	1.8546	0.001938	0.014581	0.735	0.538	0.283	0.388	0.0086117	0	c5
GOCC_AXON	280	https://www.gsea-msigdb.org/gsea/msigdb/human/geneset/GOCC_AXON	0.34454	1.5486	0.001938	0.071342	1	0.221	0.211	0.182	0.056926	0	c5
GOMF_GLYCOSYLTRANSFERASE_ACTIVITY	113	https://www.gsea-msigdb.org/gsea/msigdb/human/geneset/GOMF_GLYCOSYLTRANSFERASE_ACTIVITY	0.38085	1.6559	0.001938	0.042273	0.998	0.504	0.421	0.297	0.032199	0	c5
HP_ASPIRATION_PNEUMONIA	45	https://www.gsea-msigdb.org/gsea/msigdb/human/geneset/HP_ASPIRATION_PNEUMONIA	0.43177	1.7234	0.001938	0.03019	0.983	0.289	0.222	0.226	0.022708	0	c5
HP_FATIGABLE_WEAKNESS_OF_BULBAR_MUSCLES	31	https://www.gsea-msigdb.org/gsea/msigdb/human/geneset/HP_FATIGABLE_WEAKNESS_OF_BULBAR_MUSCLES	0.50099	1.8925	0.001938	0.011777	0.611	0.129	0.0539	0.123	0.0067613	0	c5
GOBP_INFLAMMASOME_MEDIATED_SIGNALING_PATHWAY	21	https://www.gsea-msigdb.org/gsea/msigdb/human/geneset/GOBP_INFLAMMASOME_MEDIATED_SIGNALING_PATHWAY	0.54807	1.762	0.001942	0.024145	0.945	0.381	0.238	0.291	0.017246	0	c5
GOBP_LIPOSACCHARIDE_METABOLIC_PROCESS	54	https://www.gsea-msigdb.org/gsea/msigdb/human/geneset/GOBP_LIPOSACCHARIDE_METABOLIC_PROCESS	0.45584	1.7719	0.001942	0.022676	0.927	0.259	0.182	0.214	0.01592	0	c5
GOBP_REGULATION_OF_ACTIN_FILAMENT_BASED_PROCESS	209	https://www.gsea-msigdb.org/gsea/msigdb/human/geneset/GOBP_REGULATION_OF_ACTIN_FILAMENT_BASED_PROCESS	0.38467	1.6197	0.001942	0.050677	1	0.474	0.424	0.281	0.039378	0	c5
GOBP_RESPONSE_TO_DOPAMINE	26	https://www.gsea-msigdb.org/gsea/msigdb/human/geneset/GOBP_RESPONSE_TO_DOPAMINE	0.51975	1.7564	0.001942	0.025053	0.953	0.308	0.161	0.259	0.018181	0	c5
GOCC_GOLGI_STACK	68	https://www.gsea-msigdb.org/gsea/msigdb/human/geneset/GOCC_GOLGI_STACK	0.3436	1.5958	0.001942	0.056644	1	0.412	0.387	0.255	0.044438	0	c5
GOMF_CHOLESTEROL_BINDING	25	https://www.gsea-msigdb.org/gsea/msigdb/human/geneset/GOMF_CHOLESTEROL_BINDING	0.56244	1.7234	0.001942	0.030165	0.983	0.48	0.262	0.355	0.022684	0	c5
HP_ABNORMAL_CORNEAL_STROMA_MORPHOLOGY	61	https://www.gsea-msigdb.org/gsea/msigdb/human/geneset/HP_ABNORMAL_CORNEAL_STROMA_MORPHOLOGY	0.44362	1.6814	0.001942	0.037069	0.995	0.475	0.347	0.313	0.028614	0	c5
HP_ABNORMALITY_OF_THE_INTRINSIC_PATHWAY	22	https://www.gsea-msigdb.org/gsea/msigdb/human/geneset/HP_ABNORMALITY_OF_THE_INTRINSIC_PATHWAY	0.56637	1.8118	0.001942	0.018731	0.85	0.318	0.185	0.26	0.012126	0	c5
GOBP_CELL_CELL_JUNCTION_ASSEMBLY	83	https://www.gsea-msigdb.org/gsea/msigdb/human/geneset/GOBP_CELL_CELL_JUNCTION_ASSEMBLY	0.4531	1.7081	0.001945	0.032476	0.986	0.386	0.262	0.288	0.024646	0	c5
GOMF_ACTIVE_MONOATOMIC_ION_TRANSMEMBRANE_TRANSPORTER_ACTIVITY	107	https://www.gsea-msigdb.org/gsea/msigdb/human/geneset/GOMF_ACTIVE_MONOATOMIC_ION_TRANSMEMBRANE_TRANSPORTER_ACTIVITY	0.49397	1.7908	0.001945	0.020907	0.896	0.252	0.14	0.22	0.014335	0	c5
GOMF_PHOSPHATIDYLINOSITOL_PHOSPHATE_BINDING	85	https://www.gsea-msigdb.org/gsea/msigdb/human/geneset/GOMF_PHOSPHATIDYLINOSITOL_PHOSPHATE_BINDING	0.32759	1.5503	0.001945	0.070786	1	0.482	0.462	0.263	0.056059	0	c5
HP_ABNORMAL_CRANIAL_NERVE_PHYSIOLOGY	146	https://www.gsea-msigdb.org/gsea/msigdb/human/geneset/HP_ABNORMAL_CRANIAL_NERVE_PHYSIOLOGY	0.37465	1.6517	0.001945	0.043172	0.999	0.432	0.338	0.291	0.032927	0	c5
HP_LOWER_LIMB_JOINT_CONTRACTURE	111	https://www.gsea-msigdb.org/gsea/msigdb/human/geneset/HP_LOWER_LIMB_JOINT_CONTRACTURE	0.41102	1.781	0.001945	0.021882	0.913	0.414	0.34	0.278	0.015139	0	c5
GOBP_ANATOMICAL_STRUCTURE_MATURATION	124	https://www.gsea-msigdb.org/gsea/msigdb/human/geneset/GOBP_ANATOMICAL_STRUCTURE_MATURATION	0.36519	1.6119	0.001949	0.052774	1	0.21	0.172	0.177	0.041127	0	c5
GOBP_ORGANOPHOSPHATE_ESTER_TRANSPORT	67	https://www.gsea-msigdb.org/gsea/msigdb/human/geneset/GOBP_ORGANOPHOSPHATE_ESTER_TRANSPORT	0.45251	1.8014	0.001949	0.019454	0.868	0.403	0.357	0.262	0.012914	0	c5
GOBP_PATTERN_SPECIFICATION_PROCESS	200	https://www.gsea-msigdb.org/gsea/msigdb/human/geneset/GOBP_PATTERN_SPECIFICATION_PROCESS	0.3935	1.6495	0.001949	0.043553	0.999	0.28	0.267	0.211	0.033368	0	c5
GOBP_REGULATION_OF_TISSUE_REMODELING	49	https://www.gsea-msigdb.org/gsea/msigdb/human/geneset/GOBP_REGULATION_OF_TISSUE_REMODELING	0.5175	1.7654	0.001949	0.023552	0.938	0.347	0.218	0.273	0.016286	0	c5
GOBP_SENSORY_ORGAN_MORPHOGENESIS	116	https://www.gsea-msigdb.org/gsea/msigdb/human/geneset/GOBP_SENSORY_ORGAN_MORPHOGENESIS	0.45241	1.6746	0.001949	0.03863	0.996	0.319	0.235	0.248	0.029841	0	c5
GOMF_CARBON_CARBON_LYASE_ACTIVITY	28	https://www.gsea-msigdb.org/gsea/msigdb/human/geneset/GOMF_CARBON_CARBON_LYASE_ACTIVITY	0.6193	1.7814	0.001949	0.021893	0.912	0.393	0.164	0.33	0.015157	0	c5
HP_LARGE_FONTANELLES	88	https://www.gsea-msigdb.org/gsea/msigdb/human/geneset/HP_LARGE_FONTANELLES	0.43288	1.6958	0.001949	0.034501	0.992	0.443	0.346	0.293	0.02656	0	c5
HP_MYALGIA	92	https://www.gsea-msigdb.org/gsea/msigdb/human/geneset/HP_MYALGIA	0.3867	1.6933	0.001949	0.03488	0.992	0.533	0.45	0.297	0.026983	0	c5
HP_TALL_STATURE	103	https://www.gsea-msigdb.org/gsea/msigdb/human/geneset/HP_TALL_STATURE	0.40748	1.693	0.001949	0.034891	0.992	0.417	0.338	0.28	0.02698	0	c5
GOBP_FATTY_ACID_BIOSYNTHETIC_PROCESS	93	https://www.gsea-msigdb.org/gsea/msigdb/human/geneset/GOBP_FATTY_ACID_BIOSYNTHETIC_PROCESS	0.42311	1.7393	0.001953	0.027446	0.972	0.301	0.249	0.229	0.020437	0	c5
GOBP_POSITIVE_REGULATION_OF_VASCULATURE_DEVELOPMENT	104	https://www.gsea-msigdb.org/gsea/msigdb/human/geneset/GOBP_POSITIVE_REGULATION_OF_VASCULATURE_DEVELOPMENT	0.49925	1.7513	0.001953	0.025525	0.958	0.462	0.281	0.337	0.018956	0	c5
GOBP_RESPONSE_TO_TOXIC_SUBSTANCE	136	https://www.gsea-msigdb.org/gsea/msigdb/human/geneset/GOBP_RESPONSE_TO_TOXIC_SUBSTANCE	0.50215	1.815	0.001953	0.01832	0.843	0.331	0.186	0.274	0.011866	0	c5
GOBP_SALIVARY_GLAND_DEVELOPMENT	21	https://www.gsea-msigdb.org/gsea/msigdb/human/geneset/GOBP_SALIVARY_GLAND_DEVELOPMENT	0.59499	1.7264	0.001953	0.02946	0.981	0.381	0.123	0.335	0.022152	0	c5
GOCC_EXTERNAL_ENCAPSULATING_STRUCTURE	312	https://www.gsea-msigdb.org/gsea/msigdb/human/geneset/GOCC_EXTERNAL_ENCAPSULATING_STRUCTURE	0.49964	1.7485	0.001953	0.026013	0.961	0.433	0.28	0.326	0.01928	0	c5
GOBP_BIOLOGICAL_PROCESS_INVOLVED_IN_INTERACTION_WITH_SYMBIONT	64	https://www.gsea-msigdb.org/gsea/msigdb/human/geneset/GOBP_BIOLOGICAL_PROCESS_INVOLVED_IN_INTERACTION_WITH_SYMBIONT	0.48747	1.7152	0.001957	0.031649	0.986	0.281	0.208	0.225	0.023921	0	c5
GOBP_NEUTRAL_LIPID_METABOLIC_PROCESS	66	https://www.gsea-msigdb.org/gsea/msigdb/human/geneset/GOBP_NEUTRAL_LIPID_METABOLIC_PROCESS	0.45815	1.7604	0.001957	0.024512	0.948	0.515	0.386	0.319	0.017392	0	c5
GOMF_PROTEIN_TYROSINE_KINASE_ACTIVITY	91	https://www.gsea-msigdb.org/gsea/msigdb/human/geneset/GOMF_PROTEIN_TYROSINE_KINASE_ACTIVITY	0.45397	1.8882	0.001957	0.011926	0.63	0.242	0.181	0.201	0.0069217	0	c5
HP_ABNORMAL_ESOPHAGUS_PHYSIOLOGY	468	https://www.gsea-msigdb.org/gsea/msigdb/human/geneset/HP_ABNORMAL_ESOPHAGUS_PHYSIOLOGY	0.31672	1.5529	0.001957	0.069917	1	0.312	0.338	0.221	0.055245	0	c5
HP_INVOLUNTARY_MOVEMENTS	500	https://www.gsea-msigdb.org/gsea/msigdb/human/geneset/HP_INVOLUNTARY_MOVEMENTS	0.30097	1.5236	0.001957	0.079297	1	0.484	0.503	0.259	0.063903	0	c5
HP_MYOCARDIAL_INFARCTION	59	https://www.gsea-msigdb.org/gsea/msigdb/human/geneset/HP_MYOCARDIAL_INFARCTION	0.42367	1.6984	0.001957	0.034155	0.99	0.424	0.331	0.286	0.025907	0	c5
HP_SYNOSTOSIS_OF_JOINTS	99	https://www.gsea-msigdb.org/gsea/msigdb/human/geneset/HP_SYNOSTOSIS_OF_JOINTS	0.39387	1.6179	0.001957	0.05118	1	0.333	0.3	0.237	0.039737	0	c5
GOBP_NEGATIVE_REGULATION_OF_HEMOPOIESIS	61	https://www.gsea-msigdb.org/gsea/msigdb/human/geneset/GOBP_NEGATIVE_REGULATION_OF_HEMOPOIESIS	0.51359	1.7172	0.001961	0.031492	0.986	0.393	0.248	0.298	0.023757	0	c5
GOBP_POSITIVE_REGULATION_OF_ENDOTHELIAL_CELL_MIGRATION	71	https://www.gsea-msigdb.org/gsea/msigdb/human/geneset/GOBP_POSITIVE_REGULATION_OF_ENDOTHELIAL_CELL_MIGRATION	0.4739	1.7659	0.001961	0.023531	0.937	0.366	0.281	0.266	0.016262	0	c5
GOBP_POSITIVE_REGULATION_OF_STEROL_TRANSPORT	25	https://www.gsea-msigdb.org/gsea/msigdb/human/geneset/GOBP_POSITIVE_REGULATION_OF_STEROL_TRANSPORT	0.56742	1.7236	0.001961	0.030204	0.983	0.4	0.207	0.319	0.022641	0	c5
GOBP_REGULATION_OF_DEFENSE_RESPONSE	424	https://www.gsea-msigdb.org/gsea/msigdb/human/geneset/GOBP_REGULATION_OF_DEFENSE_RESPONSE	0.44236	1.7385	0.001961	0.027647	0.972	0.309	0.216	0.258	0.020669	0	c5
GOBP_RETINOIC_ACID_RECEPTOR_SIGNALING_PATHWAY	21	https://www.gsea-msigdb.org/gsea/msigdb/human/geneset/GOBP_RETINOIC_ACID_RECEPTOR_SIGNALING_PATHWAY	0.5422	1.8097	0.001961	0.018983	0.855	0.286	0.184	0.234	0.01242	0	c5
HP_ABNORMAL_BLOOD_POTASSIUM_CONCENTRATION	66	https://www.gsea-msigdb.org/gsea/msigdb/human/geneset/HP_ABNORMAL_BLOOD_POTASSIUM_CONCENTRATION	0.62818	1.7483	0.001961	0.026027	0.961	0.348	0.122	0.309	0.019261	0	c5
HP_ABNORMALITY_OF_FONTANELLES	108	https://www.gsea-msigdb.org/gsea/msigdb/human/geneset/HP_ABNORMALITY_OF_FONTANELLES	0.41521	1.6709	0.001961	0.039052	0.996	0.435	0.346	0.289	0.029683	0	c5
HP_POLYHYDRAMNIOS	147	https://www.gsea-msigdb.org/gsea/msigdb/human/geneset/HP_POLYHYDRAMNIOS	0.3937	1.7219	0.001961	0.030533	0.984	0.245	0.243	0.189	0.023095	0	c5
HP_PREMATURE_GRAYING_OF_HAIR	25	https://www.gsea-msigdb.org/gsea/msigdb/human/geneset/HP_PREMATURE_GRAYING_OF_HAIR	0.51523	1.6643	0.001961	0.040413	0.998	0.32	0.21	0.254	0.031095	0	c5
GOBP_ERBB_SIGNALING_PATHWAY	75	https://www.gsea-msigdb.org/gsea/msigdb/human/geneset/GOBP_ERBB_SIGNALING_PATHWAY	0.48355	1.733	0.001965	0.028065	0.975	0.333	0.251	0.252	0.020899	0	c5
GOCC_GOLGI_LUMEN	57	https://www.gsea-msigdb.org/gsea/msigdb/human/geneset/GOCC_GOLGI_LUMEN	0.49465	1.7552	0.001965	0.024984	0.955	0.333	0.211	0.265	0.018096	0	c5
GOMF_ACTIN_BINDING	236	https://www.gsea-msigdb.org/gsea/msigdb/human/geneset/GOMF_ACTIN_BINDING	0.37385	1.6504	0.001965	0.043386	0.999	0.508	0.452	0.288	0.033451	0	c5
HP_ABNORMALITY_OF_THE_NAIL	245	https://www.gsea-msigdb.org/gsea/msigdb/human/geneset/HP_ABNORMALITY_OF_THE_NAIL	0.33214	1.5903	0.001965	0.058083	1	0.416	0.408	0.255	0.045875	0	c5
HP_NEPHROLITHIASIS	92	https://www.gsea-msigdb.org/gsea/msigdb/human/geneset/HP_NEPHROLITHIASIS	0.49803	1.734	0.001965	0.027882	0.975	0.446	0.286	0.322	0.020665	0	c5
HP_PERIPHERAL_NEUROPATHY	258	https://www.gsea-msigdb.org/gsea/msigdb/human/geneset/HP_PERIPHERAL_NEUROPATHY	0.34761	1.5843	0.001965	0.059805	1	0.419	0.387	0.266	0.047767	0	c5
GOBP_NEGATIVE_REGULATION_OF_PLASMA_MEMBRANE_BOUNDED_CELL_PROJECTION_ASSEMBLY	21	https://www.gsea-msigdb.org/gsea/msigdb/human/geneset/GOBP_NEGATIVE_REGULATION_OF_PLASMA_MEMBRANE_BOUNDED_CELL_PROJECTION_ASSEMBLY	0.64392	1.791	0.001969	0.020894	0.896	0.333	0.123	0.293	0.014348	0	c5
GOBP_REGULATION_OF_RESPONSE_TO_WOUNDING	108	https://www.gsea-msigdb.org/gsea/msigdb/human/geneset/GOBP_REGULATION_OF_RESPONSE_TO_WOUNDING	0.45908	1.7653	0.001969	0.023518	0.938	0.481	0.358	0.314	0.016242	0	c5
GOCC_GOLGI_MEMBRANE	326	https://www.gsea-msigdb.org/gsea/msigdb/human/geneset/GOCC_GOLGI_MEMBRANE	0.38372	1.6568	0.001969	0.041916	0.998	0.383	0.345	0.263	0.032068	0	c5
GOCC_PLATELET_ALPHA_GRANULE_LUMEN	51	https://www.gsea-msigdb.org/gsea/msigdb/human/geneset/GOCC_PLATELET_ALPHA_GRANULE_LUMEN	0.53826	1.7251	0.001969	0.029795	0.981	0.392	0.228	0.305	0.022167	0	c5
GOMF_AMIDE_BINDING	224	https://www.gsea-msigdb.org/gsea/msigdb/human/geneset/GOMF_AMIDE_BINDING	0.40406	1.658	0.001969	0.041718	0.998	0.393	0.346	0.265	0.031753	0	c5
GOMF_PROTEIN_PHOSPHORYLATED_AMINO_ACID_BINDING	38	https://www.gsea-msigdb.org/gsea/msigdb/human/geneset/GOMF_PROTEIN_PHOSPHORYLATED_AMINO_ACID_BINDING	0.49046	1.7046	0.001969	0.032956	0.987	0.395	0.255	0.296	0.025297	0	c5
HP_TEMPERATURE_INSTABILITY	16	https://www.gsea-msigdb.org/gsea/msigdb/human/geneset/HP_TEMPERATURE_INSTABILITY	0.6201	1.8191	0.001969	0.017894	0.831	0.25	0.0649	0.234	0.011473	0	c5
GOBP_CELL_CELL_JUNCTION_ORGANIZATION	117	https://www.gsea-msigdb.org/gsea/msigdb/human/geneset/GOBP_CELL_CELL_JUNCTION_ORGANIZATION	0.41119	1.6124	0.001972	0.052635	1	0.487	0.391	0.302	0.041038	0	c5
GOBP_CELLULAR_RESPONSE_TO_DECREASED_OXYGEN_LEVELS	88	https://www.gsea-msigdb.org/gsea/msigdb/human/geneset/GOBP_CELLULAR_RESPONSE_TO_DECREASED_OXYGEN_LEVELS	0.47382	1.7724	0.001972	0.022659	0.927	0.42	0.308	0.295	0.015774	0	c5
GOBP_EMBRYONIC_ORGAN_DEVELOPMENT	215	https://www.gsea-msigdb.org/gsea/msigdb/human/geneset/GOBP_EMBRYONIC_ORGAN_DEVELOPMENT	0.40955	1.6836	0.001972	0.036682	0.995	0.372	0.304	0.267	0.028197	0	c5
GOBP_EXOCYTOSIS	157	https://www.gsea-msigdb.org/gsea/msigdb/human/geneset/GOBP_EXOCYTOSIS	0.43376	1.7978	0.001972	0.01969	0.876	0.484	0.36	0.317	0.013292	0	c5
GOBP_GENERATION_OF_PRECURSOR_METABOLITES_AND_ENERGY	250	https://www.gsea-msigdb.org/gsea/msigdb/human/geneset/GOBP_GENERATION_OF_PRECURSOR_METABOLITES_AND_ENERGY	0.43755	1.7827	0.001972	0.02179	0.911	0.432	0.317	0.306	0.014876	0	c5
GOBP_NEGATIVE_REGULATION_OF_CELL_ACTIVATION	127	https://www.gsea-msigdb.org/gsea/msigdb/human/geneset/GOBP_NEGATIVE_REGULATION_OF_CELL_ACTIVATION	0.52573	1.7755	0.001972	0.022689	0.921	0.472	0.26	0.356	0.015815	0	c5
GOBP_NEGATIVE_REGULATION_OF_COAGULATION	38	https://www.gsea-msigdb.org/gsea/msigdb/human/geneset/GOBP_NEGATIVE_REGULATION_OF_COAGULATION	0.62114	1.839	0.001972	0.015705	0.783	0.605	0.255	0.454	0.0098066	0	c5
GOBP_NEGATIVE_REGULATION_OF_INFLAMMATORY_RESPONSE	96	https://www.gsea-msigdb.org/gsea/msigdb/human/geneset/GOBP_NEGATIVE_REGULATION_OF_INFLAMMATORY_RESPONSE	0.50124	1.716	0.001972	0.031555	0.986	0.323	0.19	0.265	0.023884	0	c5
GOMF_GLYCOLIPID_BINDING	19	https://www.gsea-msigdb.org/gsea/msigdb/human/geneset/GOMF_GLYCOLIPID_BINDING	0.63012	1.8907	0.001972	0.01182	0.618	0.263	0.0741	0.244	0.0068796	0	c5
HP_ABNORMALITY_OF_JOINT_MOBILITY	641	https://www.gsea-msigdb.org/gsea/msigdb/human/geneset/HP_ABNORMALITY_OF_JOINT_MOBILITY	0.34171	1.6588	0.001972	0.041685	0.998	0.357	0.347	0.256	0.031774	0	c5
HP_INCOORDINATION	135	https://www.gsea-msigdb.org/gsea/msigdb/human/geneset/HP_INCOORDINATION	0.36247	1.6946	0.001972	0.034634	0.992	0.304	0.282	0.222	0.026835	0	c5
HP_PROLONGED_PARTIAL_THROMBOPLASTIN_TIME	25	https://www.gsea-msigdb.org/gsea/msigdb/human/geneset/HP_PROLONGED_PARTIAL_THROMBOPLASTIN_TIME	0.57853	1.8349	0.001972	0.016127	0.791	0.28	0.163	0.235	0.010255	0	c5
HP_SYNOSTOSIS_INVOLVING_BONES_OF_THE_UPPER_LIMBS	68	https://www.gsea-msigdb.org/gsea/msigdb/human/geneset/HP_SYNOSTOSIS_INVOLVING_BONES_OF_THE_UPPER_LIMBS	0.40148	1.5967	0.001972	0.056407	1	0.162	0.116	0.144	0.044089	0	c5
GOBP_RESPONSE_TO_STARVATION	118	https://www.gsea-msigdb.org/gsea/msigdb/human/geneset/GOBP_RESPONSE_TO_STARVATION	0.37724	1.7211	0.001976	0.030715	0.984	0.314	0.317	0.218	0.023128	0	c5
HP_ABNORMAL_CIRCULATING_CHOLESTEROL_CONCENTRATION	65	https://www.gsea-msigdb.org/gsea/msigdb/human/geneset/HP_ABNORMAL_CIRCULATING_CHOLESTEROL_CONCENTRATION	0.46247	1.8081	0.001976	0.019072	0.858	0.262	0.176	0.218	0.012767	0	c5
HP_ABNORMALITY_OF_LOWER_LIMB_JOINT	358	https://www.gsea-msigdb.org/gsea/msigdb/human/geneset/HP_ABNORMALITY_OF_LOWER_LIMB_JOINT	0.34641	1.6618	0.001976	0.040889	0.998	0.492	0.47	0.274	0.031272	0	c5
HP_REDUCED_ATTENTION_REGULATION	243	https://www.gsea-msigdb.org/gsea/msigdb/human/geneset/HP_REDUCED_ATTENTION_REGULATION	0.33688	1.5235	0.001976	0.079312	1	0.436	0.452	0.248	0.063876	0	c5
GOBP_NEGATIVE_REGULATION_OF_WOUND_HEALING	49	https://www.gsea-msigdb.org/gsea/msigdb/human/geneset/GOBP_NEGATIVE_REGULATION_OF_WOUND_HEALING	0.57741	1.8501	0.00198	0.014745	0.755	0.51	0.255	0.383	0.0090459	0	c5
GOBP_PROTEIN_O_LINKED_GLYCOSYLATION	43	https://www.gsea-msigdb.org/gsea/msigdb/human/geneset/GOBP_PROTEIN_O_LINKED_GLYCOSYLATION	0.47351	1.8077	0.00198	0.019019	0.859	0.442	0.312	0.306	0.012676	0	c5
HP_ABNORMALITY_OF_THE_SPLEEN	331	https://www.gsea-msigdb.org/gsea/msigdb/human/geneset/HP_ABNORMALITY_OF_THE_SPLEEN	0.39637	1.6511	0.00198	0.043291	0.999	0.375	0.31	0.271	0.033341	0	c5
GOBP_AXON_GUIDANCE	109	https://www.gsea-msigdb.org/gsea/msigdb/human/geneset/GOBP_AXON_GUIDANCE	0.44547	1.711	0.001984	0.032025	0.986	0.505	0.381	0.317	0.024426	0	c5
GOBP_BIOGENIC_AMINE_METABOLIC_PROCESS	51	https://www.gsea-msigdb.org/gsea/msigdb/human/geneset/GOBP_BIOGENIC_AMINE_METABOLIC_PROCESS	0.56415	1.8385	0.001984	0.015723	0.783	0.314	0.151	0.268	0.0097629	0	c5
GOBP_SUPRAMOLECULAR_FIBER_ORGANIZATION	440	https://www.gsea-msigdb.org/gsea/msigdb/human/geneset/GOBP_SUPRAMOLECULAR_FIBER_ORGANIZATION	0.37443	1.6318	0.001984	0.048187	0.999	0.3	0.273	0.233	0.037592	0	c5
GOMF_ACTIVE_TRANSMEMBRANE_TRANSPORTER_ACTIVITY	196	https://www.gsea-msigdb.org/gsea/msigdb/human/geneset/GOMF_ACTIVE_TRANSMEMBRANE_TRANSPORTER_ACTIVITY	0.47169	1.7992	0.001984	0.019447	0.874	0.321	0.228	0.255	0.013146	0	c5
GOMF_OXIDOREDUCTASE_ACTIVITY	382	https://www.gsea-msigdb.org/gsea/msigdb/human/geneset/GOMF_OXIDOREDUCTASE_ACTIVITY	0.46725	1.8445	0.001984	0.015078	0.768	0.435	0.309	0.317	0.0096842	0	c5
HP_ABNORMAL_LOWER_LIMB_BONE_MORPHOLOGY	377	https://www.gsea-msigdb.org/gsea/msigdb/human/geneset/HP_ABNORMAL_LOWER_LIMB_BONE_MORPHOLOGY	0.31826	1.6066	0.001984	0.053987	1	0.472	0.47	0.264	0.042783	0	c5
HP_DELAYED_ERUPTION_OF_PERMANENT_TEETH	18	https://www.gsea-msigdb.org/gsea/msigdb/human/geneset/HP_DELAYED_ERUPTION_OF_PERMANENT_TEETH	0.61968	1.8454	0.001984	0.015061	0.765	0.5	0.219	0.391	0.0095846	0	c5
HP_GAIT_ATAXIA	139	https://www.gsea-msigdb.org/gsea/msigdb/human/geneset/HP_GAIT_ATAXIA	0.34632	1.5784	0.001984	0.061516	1	0.345	0.33	0.236	0.048896	0	c5
HP_PROPTOSIS	143	https://www.gsea-msigdb.org/gsea/msigdb/human/geneset/HP_PROPTOSIS	0.37328	1.6035	0.001984	0.054617	1	0.294	0.245	0.226	0.043074	0	c5
GOBP_EMBRYONIC_DIGESTIVE_TRACT_DEVELOPMENT	22	https://www.gsea-msigdb.org/gsea/msigdb/human/geneset/GOBP_EMBRYONIC_DIGESTIVE_TRACT_DEVELOPMENT	0.6156	1.8187	0.001988	0.017904	0.832	0.636	0.272	0.464	0.011419	0	c5
GOBP_LAMELLIPODIUM_ORGANIZATION	54	https://www.gsea-msigdb.org/gsea/msigdb/human/geneset/GOBP_LAMELLIPODIUM_ORGANIZATION	0.46116	1.8272	0.001988	0.017022	0.811	0.37	0.269	0.273	0.010745	0	c5
HP_HYPOGONADOTROPIC_HYPOGONADISM	71	https://www.gsea-msigdb.org/gsea/msigdb/human/geneset/HP_HYPOGONADOTROPIC_HYPOGONADISM	0.40905	1.6513	0.001988	0.043309	0.999	0.352	0.31	0.246	0.033126	0	c5
GOBP_GLAND_MORPHOGENESIS	76	https://www.gsea-msigdb.org/gsea/msigdb/human/geneset/GOBP_GLAND_MORPHOGENESIS	0.47502	1.7902	0.001992	0.020997	0.896	0.355	0.25	0.269	0.014394	0	c5
GOBP_REGULATION_OF_PATTERN_RECOGNITION_RECEPTOR_SIGNALING_PATHWAY	76	https://www.gsea-msigdb.org/gsea/msigdb/human/geneset/GOBP_REGULATION_OF_PATTERN_RECOGNITION_RECEPTOR_SIGNALING_PATHWAY	0.5087	1.7695	0.001992	0.023065	0.93	0.421	0.273	0.31	0.016071	0	c5
GOCC_POSTSYNAPTIC_SPECIALIZATION_MEMBRANE	36	https://www.gsea-msigdb.org/gsea/msigdb/human/geneset/GOCC_POSTSYNAPTIC_SPECIALIZATION_MEMBRANE	0.54788	1.859	0.001992	0.014238	0.724	0.167	0.0768	0.155	0.0085913	0	c5
GOMF_VITAMIN_BINDING	93	https://www.gsea-msigdb.org/gsea/msigdb/human/geneset/GOMF_VITAMIN_BINDING	0.57534	1.9057	0.001992	0.011108	0.551	0.548	0.283	0.398	0.0063079	0	c5
HP_ABNORMALITY_OF_THROMBOCYTES	260	https://www.gsea-msigdb.org/gsea/msigdb/human/geneset/HP_ABNORMALITY_OF_THROMBOCYTES	0.41075	1.7348	0.001992	0.02784	0.975	0.3	0.226	0.241	0.02066	0	c5
HP_CACHEXIA	37	https://www.gsea-msigdb.org/gsea/msigdb/human/geneset/HP_CACHEXIA	0.44495	1.7383	0.001992	0.027539	0.972	0.297	0.228	0.231	0.020582	0	c5
GOBP_REGULATION_OF_CYCLIN_DEPENDENT_PROTEIN_KINASE_ACTIVITY	43	https://www.gsea-msigdb.org/gsea/msigdb/human/geneset/GOBP_REGULATION_OF_CYCLIN_DEPENDENT_PROTEIN_KINASE_ACTIVITY	0.48127	1.6415	0.001996	0.04551	0.999	0.488	0.32	0.334	0.035483	0	c5
GOBP_MULTI_MULTICELLULAR_ORGANISM_PROCESS	112	https://www.gsea-msigdb.org/gsea/msigdb/human/geneset/GOBP_MULTI_MULTICELLULAR_ORGANISM_PROCESS	0.42329	1.688	0.002	0.035804	0.993	0.491	0.425	0.287	0.027365	0	c5
GOBP_NEGATIVE_REGULATION_OF_FIBROBLAST_PROLIFERATION	18	https://www.gsea-msigdb.org/gsea/msigdb/human/geneset/GOBP_NEGATIVE_REGULATION_OF_FIBROBLAST_PROLIFERATION	0.59653	1.7151	0.002	0.031622	0.986	0.611	0.289	0.436	0.023872	0	c5
GOBP_POSITIVE_REGULATION_OF_REACTIVE_OXYGEN_SPECIES_METABOLIC_PROCESS	45	https://www.gsea-msigdb.org/gsea/msigdb/human/geneset/GOBP_POSITIVE_REGULATION_OF_REACTIVE_OXYGEN_SPECIES_METABOLIC_PROCESS	0.50414	1.7314	0.002	0.028416	0.977	0.444	0.278	0.323	0.021282	0	c5
GOBP_EPITHELIAL_CELL_APOPTOTIC_PROCESS	88	https://www.gsea-msigdb.org/gsea/msigdb/human/geneset/GOBP_EPITHELIAL_CELL_APOPTOTIC_PROCESS	0.43837	1.6277	0.002004	0.048853	0.999	0.307	0.19	0.252	0.038013	0	c5
GOBP_ERYTHROCYTE_HOMEOSTASIS	81	https://www.gsea-msigdb.org/gsea/msigdb/human/geneset/GOBP_ERYTHROCYTE_HOMEOSTASIS	0.455	1.8337	0.002004	0.016205	0.792	0.395	0.284	0.286	0.010268	0	c5
GOBP_POSITIVE_REGULATION_OF_CELL_CYCLE_G2_M_PHASE_TRANSITION	19	https://www.gsea-msigdb.org/gsea/msigdb/human/geneset/GOBP_POSITIVE_REGULATION_OF_CELL_CYCLE_G2_M_PHASE_TRANSITION	0.59725	1.7692	0.002004	0.023072	0.931	0.421	0.162	0.354	0.016087	0	c5
GOBP_POSITIVE_REGULATION_OF_INTERLEUKIN_2_PRODUCTION	26	https://www.gsea-msigdb.org/gsea/msigdb/human/geneset/GOBP_POSITIVE_REGULATION_OF_INTERLEUKIN_2_PRODUCTION	0.60509	1.7491	0.002004	0.025923	0.959	0.615	0.266	0.453	0.019275	0	c5
GOBP_POSITIVE_REGULATION_OF_NERVOUS_SYSTEM_DEVELOPMENT	156	https://www.gsea-msigdb.org/gsea/msigdb/human/geneset/GOBP_POSITIVE_REGULATION_OF_NERVOUS_SYSTEM_DEVELOPMENT	0.37244	1.6019	0.002004	0.054934	1	0.404	0.381	0.255	0.04304	0	c5
GOBP_GLIOGENESIS	189	https://www.gsea-msigdb.org/gsea/msigdb/human/geneset/GOBP_GLIOGENESIS	0.37334	1.5571	0.002008	0.068705	1	0.333	0.276	0.248	0.053925	0	c5
GOBP_POSITIVE_REGULATION_OF_REGULATED_SECRETORY_PATHWAY	21	https://www.gsea-msigdb.org/gsea/msigdb/human/geneset/GOBP_POSITIVE_REGULATION_OF_REGULATED_SECRETORY_PATHWAY	0.53984	1.7661	0.002008	0.023586	0.936	0.524	0.255	0.392	0.016234	0	c5
GOBP_REGULATION_OF_DNA_BINDING_TRANSCRIPTION_FACTOR_ACTIVITY	199	https://www.gsea-msigdb.org/gsea/msigdb/human/geneset/GOBP_REGULATION_OF_DNA_BINDING_TRANSCRIPTION_FACTOR_ACTIVITY	0.35438	1.5251	0.002008	0.078768	1	0.412	0.398	0.255	0.063538	0	c5
GOBP_REGULATION_OF_CYSTEINE_TYPE_ENDOPEPTIDASE_ACTIVITY_INVOLVED_IN_APOPTOTIC_PROCESS	97	https://www.gsea-msigdb.org/gsea/msigdb/human/geneset/GOBP_REGULATION_OF_CYSTEINE_TYPE_ENDOPEPTIDASE_ACTIVITY_INVOLVED_IN_APOPTOTIC_PROCESS	0.43941	1.6562	0.002012	0.042177	0.998	0.412	0.31	0.288	0.032205	0	c5
GOMF_EXOPEPTIDASE_ACTIVITY	54	https://www.gsea-msigdb.org/gsea/msigdb/human/geneset/GOMF_EXOPEPTIDASE_ACTIVITY	0.49873	1.6771	0.002012	0.038099	0.996	0.463	0.306	0.324	0.02924	0	c5
GOBP_RECEPTOR_MEDIATED_ENDOCYTOSIS	152	https://www.gsea-msigdb.org/gsea/msigdb/human/geneset/GOBP_RECEPTOR_MEDIATED_ENDOCYTOSIS	0.42683	1.6479	0.002016	0.043921	0.999	0.329	0.282	0.241	0.033988	0	c5
HP_ABNORMALITY_OF_THE_UPPER_RESPIRATORY_TRACT	268	https://www.gsea-msigdb.org/gsea/msigdb/human/geneset/HP_ABNORMALITY_OF_THE_UPPER_RESPIRATORY_TRACT	0.39725	1.6453	0.002016	0.044623	0.999	0.269	0.226	0.216	0.034881	0	c5
HP_APLASIA_HYPOPLASIA_AFFECTING_THE_EYE	223	https://www.gsea-msigdb.org/gsea/msigdb/human/geneset/HP_APLASIA_HYPOPLASIA_AFFECTING_THE_EYE	0.32954	1.6311	0.00202	0.048328	0.999	0.444	0.404	0.273	0.03769	0	c5
HP_FATIGABLE_WEAKNESS_OF_RESPIRATORY_MUSCLES	28	https://www.gsea-msigdb.org/gsea/msigdb/human/geneset/HP_FATIGABLE_WEAKNESS_OF_RESPIRATORY_MUSCLES	0.49994	1.7952	0.00202	0.020208	0.883	0.143	0.0539	0.136	0.013674	0	c5
HP_SPLENOMEGALY	276	https://www.gsea-msigdb.org/gsea/msigdb/human/geneset/HP_SPLENOMEGALY	0.42415	1.6576	0.002024	0.041776	0.998	0.42	0.332	0.292	0.031899	0	c5
GOBP_CARTILAGE_DEVELOPMENT	108	https://www.gsea-msigdb.org/gsea/msigdb/human/geneset/GOBP_CARTILAGE_DEVELOPMENT	0.45853	1.7383	0.002028	0.027581	0.972	0.306	0.243	0.235	0.020629	0	c5
GOBP_POSITIVE_REGULATION_OF_LIPID_STORAGE	17	https://www.gsea-msigdb.org/gsea/msigdb/human/geneset/GOBP_POSITIVE_REGULATION_OF_LIPID_STORAGE	0.69736	1.8527	0.002028	0.014652	0.742	0.471	0.132	0.41	0.0088081	0	c5
GOBP_PYRIMIDINE_CONTAINING_COMPOUND_CATABOLIC_PROCESS	21	https://www.gsea-msigdb.org/gsea/msigdb/human/geneset/GOBP_PYRIMIDINE_CONTAINING_COMPOUND_CATABOLIC_PROCESS	0.58825	1.8095	0.002028	0.018943	0.855	0.429	0.17	0.357	0.012479	0	c5
HP_RECURRENT_FRACTURES	68	https://www.gsea-msigdb.org/gsea/msigdb/human/geneset/HP_RECURRENT_FRACTURES	0.43726	1.6975	0.002028	0.03416	0.99	0.25	0.145	0.216	0.025904	0	c5
GOBP_BIOLOGICAL_PROCESS_INVOLVED_IN_INTERSPECIES_INTERACTION_BETWEEN_ORGANISMS	887	https://www.gsea-msigdb.org/gsea/msigdb/human/geneset/GOBP_BIOLOGICAL_PROCESS_INVOLVED_IN_INTERSPECIES_INTERACTION_BETWEEN_ORGANISMS	0.42546	1.6937	0.002033	0.034818	0.992	0.327	0.255	0.278	0.02706	0	c5
GOBP_CELLULAR_RESPONSE_TO_LIPOPROTEIN_PARTICLE_STIMULUS	25	https://www.gsea-msigdb.org/gsea/msigdb/human/geneset/GOBP_CELLULAR_RESPONSE_TO_LIPOPROTEIN_PARTICLE_STIMULUS	0.62584	1.7898	0.002033	0.021025	0.897	0.44	0.176	0.364	0.014406	0	c5
GOBP_NEURON_APOPTOTIC_PROCESS	152	https://www.gsea-msigdb.org/gsea/msigdb/human/geneset/GOBP_NEURON_APOPTOTIC_PROCESS	0.38744	1.6132	0.002033	0.052379	1	0.342	0.321	0.237	0.040813	0	c5
GOBP_RESPONSE_TO_ESTRADIOL	67	https://www.gsea-msigdb.org/gsea/msigdb/human/geneset/GOBP_RESPONSE_TO_ESTRADIOL	0.4764	1.7656	0.002033	0.02352	0.938	0.388	0.272	0.285	0.016294	0	c5
GOBP_REACTIVE_OXYGEN_SPECIES_BIOSYNTHETIC_PROCESS	28	https://www.gsea-msigdb.org/gsea/msigdb/human/geneset/GOBP_REACTIVE_OXYGEN_SPECIES_BIOSYNTHETIC_PROCESS	0.50948	1.7005	0.002037	0.033753	0.99	0.429	0.271	0.314	0.026027	0	c5
GOBP_MYELOID_LEUKOCYTE_MEDIATED_IMMUNITY	69	https://www.gsea-msigdb.org/gsea/msigdb/human/geneset/GOBP_MYELOID_LEUKOCYTE_MEDIATED_IMMUNITY	0.56333	1.8435	0.002041	0.015089	0.77	0.449	0.17	0.377	0.0096623	0	c5
GOBP_NUCLEOSIDE_METABOLIC_PROCESS	31	https://www.gsea-msigdb.org/gsea/msigdb/human/geneset/GOBP_NUCLEOSIDE_METABOLIC_PROCESS	0.49339	1.69	0.002041	0.035401	0.992	0.613	0.373	0.386	0.027193	0	c5
HP_ABNORMAL_ODONTOID_TISSUE_MORPHOLOGY	117	https://www.gsea-msigdb.org/gsea/msigdb/human/geneset/HP_ABNORMAL_ODONTOID_TISSUE_MORPHOLOGY	0.40946	1.6427	0.002041	0.045106	0.999	0.359	0.271	0.266	0.035183	0	c5
GOBP_MYELOID_CELL_ACTIVATION_INVOLVED_IN_IMMUNE_RESPONSE	64	https://www.gsea-msigdb.org/gsea/msigdb/human/geneset/GOBP_MYELOID_CELL_ACTIVATION_INVOLVED_IN_IMMUNE_RESPONSE	0.57099	1.8166	0.002045	0.018048	0.838	0.656	0.304	0.461	0.011685	0	c5
GOBP_BIOLOGICAL_PROCESS_INVOLVED_IN_SYMBIOTIC_INTERACTION	184	https://www.gsea-msigdb.org/gsea/msigdb/human/geneset/GOBP_BIOLOGICAL_PROCESS_INVOLVED_IN_SYMBIOTIC_INTERACTION	0.43002	1.7065	0.002049	0.032762	0.987	0.266	0.22	0.213	0.024724	0	c5
GOBP_POSITIVE_REGULATION_OF_REPRODUCTIVE_PROCESS	32	https://www.gsea-msigdb.org/gsea/msigdb/human/geneset/GOBP_POSITIVE_REGULATION_OF_REPRODUCTIVE_PROCESS	0.52418	1.6961	0.002049	0.034444	0.991	0.25	0.137	0.217	0.026575	0	c5
GOBP_REGULATION_OF_LEUKOCYTE_DEGRANULATION	33	https://www.gsea-msigdb.org/gsea/msigdb/human/geneset/GOBP_REGULATION_OF_LEUKOCYTE_DEGRANULATION	0.59477	1.8121	0.002049	0.018726	0.849	0.606	0.258	0.452	0.012043	0	c5
GOCC_ENDOCYTIC_VESICLE	206	https://www.gsea-msigdb.org/gsea/msigdb/human/geneset/GOCC_ENDOCYTIC_VESICLE	0.48606	1.7844	0.002049	0.021508	0.908	0.311	0.207	0.254	0.014577	0	c5
HP_UNUSUAL_INFECTION	549	https://www.gsea-msigdb.org/gsea/msigdb/human/geneset/HP_UNUSUAL_INFECTION	0.39368	1.6402	0.002049	0.045881	0.999	0.335	0.287	0.259	0.03567	0	c5
GOBP_DEFENSE_RESPONSE	929	https://www.gsea-msigdb.org/gsea/msigdb/human/geneset/GOBP_DEFENSE_RESPONSE	0.43664	1.6913	0.002053	0.035175	0.992	0.357	0.274	0.299	0.027206	0	c5
GOBP_REGULATION_OF_MYELOID_LEUKOCYTE_MEDIATED_IMMUNITY	41	https://www.gsea-msigdb.org/gsea/msigdb/human/geneset/GOBP_REGULATION_OF_MYELOID_LEUKOCYTE_MEDIATED_IMMUNITY	0.60177	1.797	0.002058	0.019839	0.879	0.634	0.272	0.464	0.013371	0	c5
HP_ABNORMAL_LUNG_MORPHOLOGY	637	https://www.gsea-msigdb.org/gsea/msigdb/human/geneset/HP_ABNORMAL_LUNG_MORPHOLOGY	0.3698	1.6243	0.002058	0.049384	0.999	0.311	0.285	0.244	0.038751	0	c5
HP_DEVIATION_OF_THE_HALLUX	43	https://www.gsea-msigdb.org/gsea/msigdb/human/geneset/HP_DEVIATION_OF_THE_HALLUX	0.4752	1.7051	0.002058	0.032949	0.987	0.395	0.31	0.275	0.024999	0	c5
GOBP_NEGATIVE_REGULATION_OF_LIPID_TRANSPORT	17	https://www.gsea-msigdb.org/gsea/msigdb/human/geneset/GOBP_NEGATIVE_REGULATION_OF_LIPID_TRANSPORT	0.60426	1.7646	0.002062	0.023595	0.941	0.235	0.0919	0.214	0.016592	0	c5
GOMF_METALLOPEPTIDASE_ACTIVITY	78	https://www.gsea-msigdb.org/gsea/msigdb/human/geneset/GOMF_METALLOPEPTIDASE_ACTIVITY	0.43339	1.7084	0.002062	0.032442	0.986	0.397	0.32	0.273	0.024562	0	c5
GOBP_POSITIVE_REGULATION_OF_CHOLESTEROL_EFFLUX	18	https://www.gsea-msigdb.org/gsea/msigdb/human/geneset/GOBP_POSITIVE_REGULATION_OF_CHOLESTEROL_EFFLUX	0.61477	1.6063	0.002066	0.05403	1	0.5	0.249	0.377	0.042767	0	c5
GOCC_SPECIFIC_GRANULE_MEMBRANE	54	https://www.gsea-msigdb.org/gsea/msigdb/human/geneset/GOCC_SPECIFIC_GRANULE_MEMBRANE	0.53607	1.6813	0.002066	0.037074	0.995	0.556	0.32	0.38	0.02859	0	c5
HP_NEOPLASM_OF_THE_TRACHEOBRONCHIAL_SYSTEM	18	https://www.gsea-msigdb.org/gsea/msigdb/human/geneset/HP_NEOPLASM_OF_THE_TRACHEOBRONCHIAL_SYSTEM	0.62403	1.7584	0.002066	0.024723	0.952	0.389	0.203	0.311	0.017416	0	c5
GOBP_REGULATION_OF_PHAGOCYTOSIS	63	https://www.gsea-msigdb.org/gsea/msigdb/human/geneset/GOBP_REGULATION_OF_PHAGOCYTOSIS	0.6044	1.7398	0.002075	0.027356	0.972	0.476	0.203	0.383	0.020419	0	c5
HP_ABNORMAL_OCULAR_ADNEXA_PHYSIOLOGY	22	https://www.gsea-msigdb.org/gsea/msigdb/human/geneset/HP_ABNORMAL_OCULAR_ADNEXA_PHYSIOLOGY	0.5167	1.7154	0.002075	0.031615	0.986	0.5	0.302	0.35	0.023945	0	c5
HP_RESPIRATORY_TRACT_INFECTION	404	https://www.gsea-msigdb.org/gsea/msigdb/human/geneset/HP_RESPIRATORY_TRACT_INFECTION	0.42507	1.7064	0.002079	0.032769	0.987	0.297	0.223	0.245	0.024701	0	c5
GOBP_REGULATION_OF_TOLL_LIKE_RECEPTOR_SIGNALING_PATHWAY	16	https://www.gsea-msigdb.org/gsea/msigdb/human/geneset/GOBP_REGULATION_OF_TOLL_LIKE_RECEPTOR_SIGNALING_PATHWAY	0.68703	1.7403	0.002083	0.027299	0.972	0.625	0.214	0.492	0.020095	0	c5
HP_TYPE_I_DIABETES_MELLITUS	35	https://www.gsea-msigdb.org/gsea/msigdb/human/geneset/HP_TYPE_I_DIABETES_MELLITUS	0.51734	1.8682	0.002083	0.013336	0.693	0.4	0.288	0.286	0.0079343	0	c5
GOBP_CELLULAR_RESPONSE_TO_SALT	103	https://www.gsea-msigdb.org/gsea/msigdb/human/geneset/GOBP_CELLULAR_RESPONSE_TO_SALT	0.41223	1.6722	0.002088	0.038745	0.996	0.194	0.144	0.169	0.029754	0	c5
GOMF_CARBOHYDRATE_BINDING	129	https://www.gsea-msigdb.org/gsea/msigdb/human/geneset/GOMF_CARBOHYDRATE_BINDING	0.48402	1.7145	0.002088	0.031509	0.986	0.566	0.38	0.358	0.023923	0	c5
HP_INFLAMMATORY_ABNORMALITY_OF_THE_EYE	120	https://www.gsea-msigdb.org/gsea/msigdb/human/geneset/HP_INFLAMMATORY_ABNORMALITY_OF_THE_EYE	0.46131	1.7348	0.002105	0.027871	0.975	0.408	0.285	0.297	0.020683	0	c5
GOBP_CELL_ACTIVATION_INVOLVED_IN_IMMUNE_RESPONSE	177	https://www.gsea-msigdb.org/gsea/msigdb/human/geneset/GOBP_CELL_ACTIVATION_INVOLVED_IN_IMMUNE_RESPONSE	0.47459	1.7309	0.002114	0.028533	0.977	0.514	0.348	0.344	0.021471	0	c5
GOMF_PHOSPHORIC_DIESTER_HYDROLASE_ACTIVITY	39	https://www.gsea-msigdb.org/gsea/msigdb/human/geneset/GOMF_PHOSPHORIC_DIESTER_HYDROLASE_ACTIVITY	0.48085	1.6623	0.003584	0.040889	0.998	0.513	0.33	0.346	0.031361	0	c5
GOBP_REGULATION_OF_SODIUM_ION_TRANSMEMBRANE_TRANSPORTER_ACTIVITY	23	https://www.gsea-msigdb.org/gsea/msigdb/human/geneset/GOBP_REGULATION_OF_SODIUM_ION_TRANSMEMBRANE_TRANSPORTER_ACTIVITY	0.56662	1.6436	0.003623	0.044821	0.999	0.261	0.0964	0.236	0.034816	0	c5
HP_ABNORMAL_URETER_PHYSIOLOGY	117	https://www.gsea-msigdb.org/gsea/msigdb/human/geneset/HP_ABNORMAL_URETER_PHYSIOLOGY	0.39655	1.6334	0.003636	0.047802	0.999	0.376	0.314	0.262	0.037104	0	c5
HP_ABNORMALITY_OF_THE_URETER	174	https://www.gsea-msigdb.org/gsea/msigdb/human/geneset/HP_ABNORMALITY_OF_THE_URETER	0.3448	1.5548	0.003656	0.069457	1	0.328	0.314	0.23	0.05498	0	c5
GOBP_REGULATION_OF_TRANS_SYNAPTIC_SIGNALING	229	https://www.gsea-msigdb.org/gsea/msigdb/human/geneset/GOBP_REGULATION_OF_TRANS_SYNAPTIC_SIGNALING	0.34814	1.5823	0.003663	0.060477	1	0.354	0.358	0.235	0.048219	0	c5
HP_ABNORMAL_BASAL_GANGLIA_MORPHOLOGY	91	https://www.gsea-msigdb.org/gsea/msigdb/human/geneset/HP_ABNORMAL_BASAL_GANGLIA_MORPHOLOGY	0.42401	1.8045	0.00367	0.019222	0.863	0.495	0.368	0.316	0.012863	0	c5
HP_ABNORMAL_NASAL_DORSUM_MORPHOLOGY	133	https://www.gsea-msigdb.org/gsea/msigdb/human/geneset/HP_ABNORMAL_NASAL_DORSUM_MORPHOLOGY	0.3349	1.53	0.003677	0.077497	1	0.444	0.423	0.261	0.062637	0	c5
GOBP_MUSCLE_SYSTEM_PROCESS	211	https://www.gsea-msigdb.org/gsea/msigdb/human/geneset/GOBP_MUSCLE_SYSTEM_PROCESS	0.38155	1.6446	0.00369	0.044712	0.999	0.536	0.45	0.304	0.034848	0	c5
GOBP_EAR_MORPHOGENESIS	53	https://www.gsea-msigdb.org/gsea/msigdb/human/geneset/GOBP_EAR_MORPHOGENESIS	0.51401	1.6751	0.003697	0.038479	0.996	0.415	0.233	0.321	0.029604	0	c5
GOBP_REGULATION_OF_MUSCLE_CELL_DIFFERENTIATION	81	https://www.gsea-msigdb.org/gsea/msigdb/human/geneset/GOBP_REGULATION_OF_MUSCLE_CELL_DIFFERENTIATION	0.45412	1.7281	0.003711	0.029074	0.978	0.519	0.385	0.322	0.021789	0	c5
HP_ABNORMAL_METENCEPHALON_MORPHOLOGY	486	https://www.gsea-msigdb.org/gsea/msigdb/human/geneset/HP_ABNORMAL_METENCEPHALON_MORPHOLOGY	0.31272	1.6331	0.003711	0.047789	0.999	0.418	0.429	0.256	0.037166	0	c5
GOMF_POTASSIUM_ION_TRANSMEMBRANE_TRANSPORTER_ACTIVITY	46	https://www.gsea-msigdb.org/gsea/msigdb/human/geneset/GOMF_POTASSIUM_ION_TRANSMEMBRANE_TRANSPORTER_ACTIVITY	0.57372	1.7121	0.003717	0.031923	0.986	0.304	0.136	0.265	0.0244	0	c5
HP_ABNORMAL_HAND_MORPHOLOGY	528	https://www.gsea-msigdb.org/gsea/msigdb/human/geneset/HP_ABNORMAL_HAND_MORPHOLOGY	0.29106	1.5027	0.003717	0.086641	1	0.511	0.525	0.262	0.070794	0	c5
HP_APLASIA_HYPOPLASIA_OF_THE_NAILS	116	https://www.gsea-msigdb.org/gsea/msigdb/human/geneset/HP_APLASIA_HYPOPLASIA_OF_THE_NAILS	0.36592	1.5917	0.003717	0.057688	1	0.345	0.3	0.245	0.045333	0	c5
GOBP_STRIATED_MUSCLE_CONTRACTION	83	https://www.gsea-msigdb.org/gsea/msigdb/human/geneset/GOBP_STRIATED_MUSCLE_CONTRACTION	0.40861	1.5705	0.003724	0.064523	1	0.602	0.449	0.336	0.050882	0	c5
HP_APLASIA_HYPOPLASIA_OF_THE_CEREBELLAR_VERMIS	145	https://www.gsea-msigdb.org/gsea/msigdb/human/geneset/HP_APLASIA_HYPOPLASIA_OF_THE_CEREBELLAR_VERMIS	0.35903	1.6544	0.003724	0.042496	0.998	0.414	0.385	0.26	0.032544	0	c5
HP_VERTEBRAL_FUSION	32	https://www.gsea-msigdb.org/gsea/msigdb/human/geneset/HP_VERTEBRAL_FUSION	0.48131	1.7106	0.003724	0.032123	0.986	0.625	0.427	0.36	0.024423	0	c5
GOBP_PEPTIDYL_LYSINE_MODIFICATION	104	https://www.gsea-msigdb.org/gsea/msigdb/human/geneset/GOBP_PEPTIDYL_LYSINE_MODIFICATION	0.30928	1.5452	0.003731	0.07268	1	0.375	0.458	0.206	0.058004	0	c5
HP_HYPOPLASIA_OF_TEETH	70	https://www.gsea-msigdb.org/gsea/msigdb/human/geneset/HP_HYPOPLASIA_OF_TEETH	0.38926	1.5816	0.003731	0.060579	1	0.457	0.377	0.288	0.048352	0	c5
HP_APLASIA_HYPOPLASIA_OF_THE_EXTREMITIES	356	https://www.gsea-msigdb.org/gsea/msigdb/human/geneset/HP_APLASIA_HYPOPLASIA_OF_THE_EXTREMITIES	0.30621	1.5236	0.003738	0.079366	1	0.52	0.516	0.265	0.063985	0	c5
HP_COGNITIVE_IMPAIRMENT	315	https://www.gsea-msigdb.org/gsea/msigdb/human/geneset/HP_COGNITIVE_IMPAIRMENT	0.31139	1.5597	0.003738	0.067816	1	0.387	0.414	0.237	0.053642	0	c5
GOBP_AXON_DEVELOPMENT	244	https://www.gsea-msigdb.org/gsea/msigdb/human/geneset/GOBP_AXON_DEVELOPMENT	0.35228	1.624	0.003745	0.049445	0.999	0.459	0.451	0.261	0.038725	0	c5
HP_NEOPLASM_OF_HEAD_AND_NECK	23	https://www.gsea-msigdb.org/gsea/msigdb/human/geneset/HP_NEOPLASM_OF_HEAD_AND_NECK	0.56795	1.8031	0.003745	0.019348	0.864	0.304	0.0819	0.28	0.012794	0	c5
HP_ABNORMALITY_OF_THE_HYPOTHALAMUS_PITUITARY_AXIS	174	https://www.gsea-msigdb.org/gsea/msigdb/human/geneset/HP_ABNORMALITY_OF_THE_HYPOTHALAMUS_PITUITARY_AXIS	0.29625	1.4758	0.003752	0.097446	1	0.414	0.467	0.226	0.081717	0	c5
GOBP_ACTIVATION_OF_GTPASE_ACTIVITY	47	https://www.gsea-msigdb.org/gsea/msigdb/human/geneset/GOBP_ACTIVATION_OF_GTPASE_ACTIVITY	0.50811	1.806	0.003759	0.019131	0.86	0.468	0.299	0.33	0.012748	0	c5
GOBP_CELLULAR_RESPONSE_TO_INSULIN_STIMULUS	123	https://www.gsea-msigdb.org/gsea/msigdb/human/geneset/GOBP_CELLULAR_RESPONSE_TO_INSULIN_STIMULUS	0.36952	1.5852	0.003759	0.05956	1	0.358	0.348	0.237	0.047532	0	c5
GOBP_MESENCHYME_DEVELOPMENT	161	https://www.gsea-msigdb.org/gsea/msigdb/human/geneset/GOBP_MESENCHYME_DEVELOPMENT	0.40943	1.6674	0.003759	0.039634	0.998	0.447	0.381	0.283	0.030722	0	c5
GOBP_REGULATION_OF_MAP_KINASE_ACTIVITY	84	https://www.gsea-msigdb.org/gsea/msigdb/human/geneset/GOBP_REGULATION_OF_MAP_KINASE_ACTIVITY	0.4358	1.6311	0.003759	0.048325	0.999	0.286	0.245	0.218	0.037665	0	c5
HP_DYSTONIA	249	https://www.gsea-msigdb.org/gsea/msigdb/human/geneset/HP_DYSTONIA	0.3614	1.686	0.003759	0.036158	0.993	0.394	0.359	0.262	0.027702	0	c5
HP_ABNORMAL_PYRAMIDAL_SIGN	215	https://www.gsea-msigdb.org/gsea/msigdb/human/geneset/HP_ABNORMAL_PYRAMIDAL_SIGN	0.31299	1.551	0.003766	0.07067	1	0.437	0.45	0.248	0.056014	0	c5
HP_ABNORMALITY_OF_HAIR_PIGMENTATION	62	https://www.gsea-msigdb.org/gsea/msigdb/human/geneset/HP_ABNORMALITY_OF_HAIR_PIGMENTATION	0.40934	1.6615	0.003766	0.040947	0.998	0.194	0.122	0.171	0.031202	0	c5
HP_PERSISTENCE_OF_PRIMARY_TEETH	16	https://www.gsea-msigdb.org/gsea/msigdb/human/geneset/HP_PERSISTENCE_OF_PRIMARY_TEETH	0.56019	1.6882	0.003766	0.035781	0.992	0.312	0.134	0.271	0.027413	0	c5
HP_SLEEP_DISTURBANCE	259	https://www.gsea-msigdb.org/gsea/msigdb/human/geneset/HP_SLEEP_DISTURBANCE	0.32467	1.5758	0.003766	0.062542	1	0.382	0.415	0.232	0.049448	0	c5
GOBP_DEVELOPMENTAL_CELL_GROWTH	124	https://www.gsea-msigdb.org/gsea/msigdb/human/geneset/GOBP_DEVELOPMENTAL_CELL_GROWTH	0.37618	1.6545	0.003774	0.042518	0.998	0.363	0.372	0.232	0.032591	0	c5
GOBP_NEGATIVE_REGULATION_OF_INTRACELLULAR_STEROID_HORMONE_RECEPTOR_SIGNALING_PATHWAY	19	https://www.gsea-msigdb.org/gsea/msigdb/human/geneset/GOBP_NEGATIVE_REGULATION_OF_INTRACELLULAR_STEROID_HORMONE_RECEPTOR_SIGNALING_PATHWAY	0.59553	1.7316	0.003774	0.028412	0.977	0.105	0.00802	0.105	0.021204	0	c5
HP_ABNORMAL_PALATE_MORPHOLOGY	552	https://www.gsea-msigdb.org/gsea/msigdb/human/geneset/HP_ABNORMAL_PALATE_MORPHOLOGY	0.30269	1.5295	0.003774	0.077571	1	0.295	0.321	0.217	0.062626	0	c5
GOMF_TRANSFERASE_ACTIVITY_TRANSFERRING_SULPHUR_CONTAINING_GROUPS	30	https://www.gsea-msigdb.org/gsea/msigdb/human/geneset/GOMF_TRANSFERASE_ACTIVITY_TRANSFERRING_SULPHUR_CONTAINING_GROUPS	0.53005	1.6822	0.003781	0.036901	0.995	0.5	0.251	0.376	0.028533	0	c5
HP_ABNORMAL_2ND_FINGER_MORPHOLOGY	24	https://www.gsea-msigdb.org/gsea/msigdb/human/geneset/HP_ABNORMAL_2ND_FINGER_MORPHOLOGY	0.53198	1.7349	0.003781	0.027876	0.975	0.583	0.341	0.386	0.020706	0	c5
HP_MICRODONTIA	76	https://www.gsea-msigdb.org/gsea/msigdb/human/geneset/HP_MICRODONTIA	0.39736	1.6576	0.003781	0.041823	0.998	0.447	0.354	0.292	0.031899	0	c5
HP_VARIABLE_EXPRESSIVITY	37	https://www.gsea-msigdb.org/gsea/msigdb/human/geneset/HP_VARIABLE_EXPRESSIVITY	0.47108	1.6333	0.003781	0.047791	0.999	0.514	0.316	0.353	0.037079	0	c5
GOBP_CELL_DIFFERENTIATION_INVOLVED_IN_METANEPHROS_DEVELOPMENT	16	https://www.gsea-msigdb.org/gsea/msigdb/human/geneset/GOBP_CELL_DIFFERENTIATION_INVOLVED_IN_METANEPHROS_DEVELOPMENT	0.59951	1.6101	0.003788	0.053074	1	0.5	0.232	0.385	0.041534	0	c5
GOBP_CELLULAR_RESPONSE_TO_STEROID_HORMONE_STIMULUS	117	https://www.gsea-msigdb.org/gsea/msigdb/human/geneset/GOBP_CELLULAR_RESPONSE_TO_STEROID_HORMONE_STIMULUS	0.41501	1.5969	0.003795	0.05634	1	0.385	0.354	0.253	0.043834	0	c5
GOBP_RESPONSE_TO_ISCHEMIA	41	https://www.gsea-msigdb.org/gsea/msigdb/human/geneset/GOBP_RESPONSE_TO_ISCHEMIA	0.46695	1.7079	0.003795	0.032527	0.987	0.317	0.218	0.249	0.024647	0	c5
HP_ABNORMAL_URINE_CYTOLOGY	129	https://www.gsea-msigdb.org/gsea/msigdb/human/geneset/HP_ABNORMAL_URINE_CYTOLOGY	0.42661	1.6935	0.003795	0.034855	0.992	0.38	0.286	0.276	0.027031	0	c5
HP_ABNORMALITY_OF_CENTRAL_NERVOUS_SYSTEM_ELECTROPHYSIOLOGY	288	https://www.gsea-msigdb.org/gsea/msigdb/human/geneset/HP_ABNORMALITY_OF_CENTRAL_NERVOUS_SYSTEM_ELECTROPHYSIOLOGY	0.31738	1.5181	0.003795	0.081103	1	0.288	0.304	0.209	0.065929	0	c5
GOBP_NERVE_DEVELOPMENT	44	https://www.gsea-msigdb.org/gsea/msigdb/human/geneset/GOBP_NERVE_DEVELOPMENT	0.45025	1.6583	0.003802	0.041747	0.998	0.386	0.281	0.279	0.031838	0	c5
GOBP_REGULATION_OF_PHOSPHOLIPASE_ACTIVITY	43	https://www.gsea-msigdb.org/gsea/msigdb/human/geneset/GOBP_REGULATION_OF_PHOSPHOLIPASE_ACTIVITY	0.48921	1.6897	0.003802	0.035517	0.992	0.512	0.331	0.344	0.027326	0	c5
GOBP_REGULATION_OF_PROTEIN_SERINE_THREONINE_KINASE_ACTIVITY	162	https://www.gsea-msigdb.org/gsea/msigdb/human/geneset/GOBP_REGULATION_OF_PROTEIN_SERINE_THREONINE_KINASE_ACTIVITY	0.40059	1.6719	0.003802	0.03884	0.996	0.352	0.32	0.245	0.029731	0	c5
HP_NAIL_DYSPLASIA	81	https://www.gsea-msigdb.org/gsea/msigdb/human/geneset/HP_NAIL_DYSPLASIA	0.40969	1.6625	0.003802	0.040914	0.998	0.395	0.285	0.286	0.031404	0	c5
HP_STEATORRHEA	31	https://www.gsea-msigdb.org/gsea/msigdb/human/geneset/HP_STEATORRHEA	0.52962	1.6888	0.003802	0.035672	0.992	0.452	0.239	0.345	0.027373	0	c5
GOBP_GLYCOLIPID_BIOSYNTHETIC_PROCESS	32	https://www.gsea-msigdb.org/gsea/msigdb/human/geneset/GOBP_GLYCOLIPID_BIOSYNTHETIC_PROCESS	0.51109	1.7534	0.003809	0.025233	0.958	0.312	0.182	0.257	0.0183	0	c5
GOBP_ORGANIC_HYDROXY_COMPOUND_BIOSYNTHETIC_PROCESS	138	https://www.gsea-msigdb.org/gsea/msigdb/human/geneset/GOBP_ORGANIC_HYDROXY_COMPOUND_BIOSYNTHETIC_PROCESS	0.41922	1.5905	0.003809	0.057979	1	0.442	0.375	0.282	0.045925	0	c5
GOBP_RESPONSE_TO_VITAMIN_D	23	https://www.gsea-msigdb.org/gsea/msigdb/human/geneset/GOBP_RESPONSE_TO_VITAMIN_D	0.61505	1.7164	0.003809	0.031548	0.986	0.304	0.0799	0.281	0.023753	0	c5
HP_EXCESSIVE_DAYTIME_SOMNOLENCE	37	https://www.gsea-msigdb.org/gsea/msigdb/human/geneset/HP_EXCESSIVE_DAYTIME_SOMNOLENCE	0.4802	1.7204	0.003809	0.030763	0.984	0.243	0.138	0.211	0.023263	0	c5
GOBP_CELL_SUBSTRATE_ADHESION	219	https://www.gsea-msigdb.org/gsea/msigdb/human/geneset/GOBP_CELL_SUBSTRATE_ADHESION	0.42902	1.6485	0.003817	0.04375	0.999	0.37	0.278	0.276	0.034001	0	c5
GOBP_POSITIVE_REGULATION_OF_MAP_KINASE_ACTIVITY	49	https://www.gsea-msigdb.org/gsea/msigdb/human/geneset/GOBP_POSITIVE_REGULATION_OF_MAP_KINASE_ACTIVITY	0.47427	1.6512	0.003817	0.043305	0.999	0.367	0.281	0.266	0.033164	0	c5
GOBP_TRABECULA_FORMATION	19	https://www.gsea-msigdb.org/gsea/msigdb/human/geneset/GOBP_TRABECULA_FORMATION	0.59743	1.746	0.003817	0.026422	0.964	0.316	0.0898	0.288	0.019376	0	c5
HP_ACUTE_KIDNEY_INJURY	22	https://www.gsea-msigdb.org/gsea/msigdb/human/geneset/HP_ACUTE_KIDNEY_INJURY	0.52059	1.7372	0.003817	0.027633	0.974	0.318	0.186	0.26	0.02046	0	c5
GOBP_VASCULAR_ENDOTHELIAL_CELL_PROLIFERATION	17	https://www.gsea-msigdb.org/gsea/msigdb/human/geneset/GOBP_VASCULAR_ENDOTHELIAL_CELL_PROLIFERATION	0.60859	1.7845	0.003824	0.021539	0.908	0.353	0.165	0.295	0.0146	0	c5
HP_APLASIA_HYPOPLASIA_INVOLVING_THE_SKELETON	615	https://www.gsea-msigdb.org/gsea/msigdb/human/geneset/HP_APLASIA_HYPOPLASIA_INVOLVING_THE_SKELETON	0.29722	1.4789	0.003824	0.096362	1	0.533	0.537	0.271	0.080354	0	c5
HP_ARTERIOSCLEROSIS	55	https://www.gsea-msigdb.org/gsea/msigdb/human/geneset/HP_ARTERIOSCLEROSIS	0.45994	1.6957	0.003824	0.03448	0.992	0.473	0.332	0.318	0.026599	0	c5
GOBP_ENDOCRINE_HORMONE_SECRETION	28	https://www.gsea-msigdb.org/gsea/msigdb/human/geneset/GOBP_ENDOCRINE_HORMONE_SECRETION	0.549	1.6743	0.003831	0.038605	0.996	0.464	0.246	0.351	0.029812	0	c5
GOMF_KINASE_ACTIVATOR_ACTIVITY	65	https://www.gsea-msigdb.org/gsea/msigdb/human/geneset/GOMF_KINASE_ACTIVATOR_ACTIVITY	0.47744	1.7445	0.003831	0.026675	0.964	0.569	0.406	0.341	0.019675	0	c5
HP_ABNORMAL_NERVOUS_SYSTEM_ELECTROPHYSIOLOGY	347	https://www.gsea-msigdb.org/gsea/msigdb/human/geneset/HP_ABNORMAL_NERVOUS_SYSTEM_ELECTROPHYSIOLOGY	0.32619	1.544	0.003831	0.07305	1	0.432	0.432	0.258	0.058169	0	c5
GOBP_ENDOTHELIAL_CELL_MIGRATION	151	https://www.gsea-msigdb.org/gsea/msigdb/human/geneset/GOBP_ENDOTHELIAL_CELL_MIGRATION	0.45329	1.7445	0.003839	0.026652	0.964	0.397	0.309	0.281	0.019652	0	c5
GOBP_NEGATIVE_REGULATION_OF_CARBOHYDRATE_METABOLIC_PROCESS	28	https://www.gsea-msigdb.org/gsea/msigdb/human/geneset/GOBP_NEGATIVE_REGULATION_OF_CARBOHYDRATE_METABOLIC_PROCESS	0.52948	1.7941	0.003839	0.020332	0.886	0.321	0.218	0.252	0.013727	0	c5
GOBP_NEGATIVE_REGULATION_OF_ESTABLISHMENT_OF_PROTEIN_LOCALIZATION	61	https://www.gsea-msigdb.org/gsea/msigdb/human/geneset/GOBP_NEGATIVE_REGULATION_OF_ESTABLISHMENT_OF_PROTEIN_LOCALIZATION	0.40982	1.649	0.003839	0.043616	0.999	0.459	0.388	0.283	0.033713	0	c5
GOBP_NEGATIVE_REGULATION_OF_CANONICAL_WNT_SIGNALING_PATHWAY	57	https://www.gsea-msigdb.org/gsea/msigdb/human/geneset/GOBP_NEGATIVE_REGULATION_OF_CANONICAL_WNT_SIGNALING_PATHWAY	0.39871	1.6311	0.003846	0.048349	0.999	0.211	0.223	0.165	0.037715	0	c5
GOBP_SULFUR_COMPOUND_BIOSYNTHETIC_PROCESS	87	https://www.gsea-msigdb.org/gsea/msigdb/human/geneset/GOBP_SULFUR_COMPOUND_BIOSYNTHETIC_PROCESS	0.413	1.6739	0.003846	0.038585	0.996	0.471	0.363	0.304	0.029754	0	c5
GOCC_PRESYNAPSE	253	https://www.gsea-msigdb.org/gsea/msigdb/human/geneset/GOCC_PRESYNAPSE	0.32979	1.5077	0.003846	0.085055	1	0.427	0.435	0.25	0.068691	0	c5
GOBP_AXON_EXTENSION	69	https://www.gsea-msigdb.org/gsea/msigdb/human/geneset/GOBP_AXON_EXTENSION	0.3946	1.6618	0.003854	0.040881	0.998	0.362	0.372	0.23	0.031249	0	c5
GOBP_MESONEPHRIC_TUBULE_MORPHOGENESIS	36	https://www.gsea-msigdb.org/gsea/msigdb/human/geneset/GOBP_MESONEPHRIC_TUBULE_MORPHOGENESIS	0.57207	1.6684	0.003854	0.039406	0.998	0.417	0.207	0.332	0.03006	0	c5
GOBP_REGULATION_OF_EPITHELIAL_TO_MESENCHYMAL_TRANSITION	55	https://www.gsea-msigdb.org/gsea/msigdb/human/geneset/GOBP_REGULATION_OF_EPITHELIAL_TO_MESENCHYMAL_TRANSITION	0.47852	1.6697	0.003854	0.039199	0.996	0.455	0.316	0.313	0.029863	0	c5
HP_EXODEVIATION	67	https://www.gsea-msigdb.org/gsea/msigdb/human/geneset/HP_EXODEVIATION	0.38788	1.5812	0.003854	0.060739	1	0.388	0.347	0.256	0.048698	0	c5
GOBP_DEVELOPMENT_OF_PRIMARY_FEMALE_SEXUAL_CHARACTERISTICS	51	https://www.gsea-msigdb.org/gsea/msigdb/human/geneset/GOBP_DEVELOPMENT_OF_PRIMARY_FEMALE_SEXUAL_CHARACTERISTICS	0.49692	1.7285	0.003861	0.029036	0.978	0.431	0.303	0.303	0.021717	0	c5
HP_LIMB_JOINT_CONTRACTURE	220	https://www.gsea-msigdb.org/gsea/msigdb/human/geneset/HP_LIMB_JOINT_CONTRACTURE	0.36771	1.7205	0.003861	0.030749	0.984	0.364	0.341	0.247	0.023288	0	c5
GOBP_REGULATION_OF_AXON_EXTENSION	51	https://www.gsea-msigdb.org/gsea/msigdb/human/geneset/GOBP_REGULATION_OF_AXON_EXTENSION	0.40501	1.6517	0.003868	0.043174	0.999	0.373	0.372	0.236	0.03295	0	c5
HP_ABNORMAL_JAW_MORPHOLOGY	571	https://www.gsea-msigdb.org/gsea/msigdb/human/geneset/HP_ABNORMAL_JAW_MORPHOLOGY	0.31158	1.5381	0.003868	0.074891	1	0.394	0.404	0.255	0.059952	0	c5
HP_APLASIA_HYPOPLASIA_AFFECTING_BONES_OF_THE_AXIAL_SKELETON	477	https://www.gsea-msigdb.org/gsea/msigdb/human/geneset/HP_APLASIA_HYPOPLASIA_AFFECTING_BONES_OF_THE_AXIAL_SKELETON	0.30358	1.4959	0.003868	0.089396	1	0.388	0.404	0.248	0.073307	0	c5
GOBP_RESPONSE_TO_CAMP	56	https://www.gsea-msigdb.org/gsea/msigdb/human/geneset/GOBP_RESPONSE_TO_CAMP	0.50652	1.6294	0.003876	0.048725	0.999	0.375	0.234	0.289	0.038147	0	c5
GOMF_RECEPTOR_TYROSINE_KINASE_BINDING	42	https://www.gsea-msigdb.org/gsea/msigdb/human/geneset/GOMF_RECEPTOR_TYROSINE_KINASE_BINDING	0.49553	1.7488	0.003876	0.025989	0.96	0.429	0.27	0.315	0.019259	0	c5
GOCC_COLLAGEN_CONTAINING_EXTRACELLULAR_MATRIX	252	https://www.gsea-msigdb.org/gsea/msigdb/human/geneset/GOCC_COLLAGEN_CONTAINING_EXTRACELLULAR_MATRIX	0.52505	1.7654	0.003883	0.023527	0.938	0.448	0.261	0.344	0.016264	0	c5
GOCC_PROTEIN_DNA_COMPLEX	598	https://www.gsea-msigdb.org/gsea/msigdb/human/geneset/GOCC_PROTEIN_DNA_COMPLEX	0.29034	1.4869	0.003883	0.093216	1	0.37	0.428	0.231	0.076872	0	c5
GOMF_HYDROLASE_ACTIVITY_ACTING_ON_CARBON_NITROGEN_BUT_NOT_PEPTIDE_BONDS	62	https://www.gsea-msigdb.org/gsea/msigdb/human/geneset/GOMF_HYDROLASE_ACTIVITY_ACTING_ON_CARBON_NITROGEN_BUT_NOT_PEPTIDE_BONDS	0.46407	1.6885	0.003883	0.035716	0.992	0.435	0.288	0.313	0.027436	0	c5
HP_FLEXION_CONTRACTURE_OF_DIGIT	147	https://www.gsea-msigdb.org/gsea/msigdb/human/geneset/HP_FLEXION_CONTRACTURE_OF_DIGIT	0.36492	1.6254	0.003883	0.049264	0.999	0.395	0.357	0.259	0.038728	0	c5
HP_PES_CAVUS	169	https://www.gsea-msigdb.org/gsea/msigdb/human/geneset/HP_PES_CAVUS	0.3307	1.5289	0.003883	0.077656	1	0.32	0.296	0.23	0.062559	0	c5
GOBP_RENAL_ABSORPTION	27	https://www.gsea-msigdb.org/gsea/msigdb/human/geneset/GOBP_RENAL_ABSORPTION	0.66771	1.7559	0.003891	0.02503	0.953	0.259	0.0325	0.252	0.018265	0	c5
GOBP_BONE_MINERALIZATION	72	https://www.gsea-msigdb.org/gsea/msigdb/human/geneset/GOBP_BONE_MINERALIZATION	0.45011	1.6987	0.003899	0.034169	0.99	0.361	0.256	0.272	0.026003	0	c5
GOMF_PHOSPHATIDYLINOSITOL_4_5_BISPHOSPHATE_BINDING	39	https://www.gsea-msigdb.org/gsea/msigdb/human/geneset/GOMF_PHOSPHATIDYLINOSITOL_4_5_BISPHOSPHATE_BINDING	0.43988	1.6494	0.003899	0.043563	0.999	0.308	0.251	0.232	0.033776	0	c5
HP_ENURESIS	20	https://www.gsea-msigdb.org/gsea/msigdb/human/geneset/HP_ENURESIS	0.69621	1.7847	0.003899	0.021534	0.907	0.4	0.151	0.341	0.014612	0	c5
GOBP_MULTICELLULAR_ORGANISMAL_LEVEL_CHEMICAL_HOMEOSTASIS	47	https://www.gsea-msigdb.org/gsea/msigdb/human/geneset/GOBP_MULTICELLULAR_ORGANISMAL_LEVEL_CHEMICAL_HOMEOSTASIS	0.56637	1.7642	0.003906	0.023701	0.942	0.489	0.28	0.354	0.016727	0	c5
GOBP_REACTIVE_NITROGEN_SPECIES_METABOLIC_PROCESS	52	https://www.gsea-msigdb.org/gsea/msigdb/human/geneset/GOBP_REACTIVE_NITROGEN_SPECIES_METABOLIC_PROCESS	0.48167	1.7555	0.003906	0.025061	0.955	0.423	0.342	0.28	0.018211	0	c5
GOBP_REGULATION_OF_AXONOGENESIS	90	https://www.gsea-msigdb.org/gsea/msigdb/human/geneset/GOBP_REGULATION_OF_AXONOGENESIS	0.38767	1.6981	0.003906	0.03423	0.99	0.344	0.326	0.235	0.025902	0	c5
GOBP_TRABECULA_MORPHOGENESIS	33	https://www.gsea-msigdb.org/gsea/msigdb/human/geneset/GOBP_TRABECULA_MORPHOGENESIS	0.5048	1.7016	0.003906	0.033493	0.99	0.212	0.0898	0.194	0.025877	0	c5
HP_ABNORMAL_HAIR_QUANTITY	432	https://www.gsea-msigdb.org/gsea/msigdb/human/geneset/HP_ABNORMAL_HAIR_QUANTITY	0.28343	1.4385	0.003906	0.11392	1	0.525	0.539	0.258	0.096559	0	c5
GOBP_DIGESTIVE_TRACT_MORPHOGENESIS	26	https://www.gsea-msigdb.org/gsea/msigdb/human/geneset/GOBP_DIGESTIVE_TRACT_MORPHOGENESIS	0.57858	1.7216	0.003914	0.030584	0.984	0.346	0.22	0.271	0.023114	0	c5
HP_ACUTE_PHASE_RESPONSE	100	https://www.gsea-msigdb.org/gsea/msigdb/human/geneset/HP_ACUTE_PHASE_RESPONSE	0.46477	1.7674	0.003914	0.023355	0.933	0.47	0.332	0.319	0.016135	0	c5
GOBP_EXOCRINE_SYSTEM_DEVELOPMENT	28	https://www.gsea-msigdb.org/gsea/msigdb/human/geneset/GOBP_EXOCRINE_SYSTEM_DEVELOPMENT	0.58042	1.7612	0.003922	0.024282	0.946	0.5	0.25	0.376	0.017348	0	c5
GOBP_PLACENTA_DEVELOPMENT	82	https://www.gsea-msigdb.org/gsea/msigdb/human/geneset/GOBP_PLACENTA_DEVELOPMENT	0.43162	1.6533	0.003922	0.042814	0.999	0.415	0.333	0.28	0.032993	0	c5
GOMF_PHOSPHOLIPID_TRANSPORTER_ACTIVITY	31	https://www.gsea-msigdb.org/gsea/msigdb/human/geneset/GOMF_PHOSPHOLIPID_TRANSPORTER_ACTIVITY	0.45878	1.7344	0.003922	0.027822	0.975	0.323	0.261	0.24	0.020623	0	c5
HP_ARTHRITIS	150	https://www.gsea-msigdb.org/gsea/msigdb/human/geneset/HP_ARTHRITIS	0.43742	1.7454	0.003922	0.026449	0.964	0.353	0.265	0.265	0.01939	0	c5
HP_LONG_NOSE	22	https://www.gsea-msigdb.org/gsea/msigdb/human/geneset/HP_LONG_NOSE	0.56149	1.6914	0.003922	0.035202	0.992	0.409	0.3	0.287	0.027207	0	c5
GOBP_CELL_RECOGNITION	72	https://www.gsea-msigdb.org/gsea/msigdb/human/geneset/GOBP_CELL_RECOGNITION	0.48931	1.6993	0.003929	0.034081	0.99	0.319	0.216	0.253	0.026015	0	c5
GOBP_DNA_CATABOLIC_PROCESS	16	https://www.gsea-msigdb.org/gsea/msigdb/human/geneset/GOBP_DNA_CATABOLIC_PROCESS	0.57817	1.7324	0.003929	0.028227	0.976	0.688	0.338	0.456	0.021031	0	c5
GOBP_NEGATIVE_REGULATION_OF_INTERLEUKIN_1_PRODUCTION	20	https://www.gsea-msigdb.org/gsea/msigdb/human/geneset/GOBP_NEGATIVE_REGULATION_OF_INTERLEUKIN_1_PRODUCTION	0.63282	1.7589	0.003929	0.024658	0.95	0.4	0.184	0.327	0.017395	0	c5
GOBP_CELLULAR_RESPONSE_TO_STARVATION	99	https://www.gsea-msigdb.org/gsea/msigdb/human/geneset/GOBP_CELLULAR_RESPONSE_TO_STARVATION	0.35591	1.6186	0.003937	0.05099	1	0.293	0.317	0.203	0.039762	0	c5
GOBP_METANEPHRIC_EPITHELIUM_DEVELOPMENT	20	https://www.gsea-msigdb.org/gsea/msigdb/human/geneset/GOBP_METANEPHRIC_EPITHELIUM_DEVELOPMENT	0.71413	1.7138	0.003937	0.031687	0.986	0.55	0.2	0.441	0.023851	0	c5
GOBP_PYRIMIDINE_NUCLEOBASE_METABOLIC_PROCESS	16	https://www.gsea-msigdb.org/gsea/msigdb/human/geneset/GOBP_PYRIMIDINE_NUCLEOBASE_METABOLIC_PROCESS	0.60497	1.738	0.003937	0.027523	0.972	0.375	0.13	0.327	0.020511	0	c5
GOMF_DIOXYGENASE_ACTIVITY	47	https://www.gsea-msigdb.org/gsea/msigdb/human/geneset/GOMF_DIOXYGENASE_ACTIVITY	0.50829	1.7119	0.003937	0.031932	0.986	0.553	0.357	0.358	0.024352	0	c5
GOMF_TUBULIN_BINDING	168	https://www.gsea-msigdb.org/gsea/msigdb/human/geneset/GOMF_TUBULIN_BINDING	0.33408	1.5661	0.003937	0.065761	1	0.435	0.459	0.241	0.051968	0	c5
HP_ABNORMAL_HALLUX_MORPHOLOGY	102	https://www.gsea-msigdb.org/gsea/msigdb/human/geneset/HP_ABNORMAL_HALLUX_MORPHOLOGY	0.39599	1.6479	0.003937	0.043913	0.999	0.353	0.317	0.245	0.034064	0	c5
HP_ABNORMALITY_OF_UPPER_LIMB_JOINT	294	https://www.gsea-msigdb.org/gsea/msigdb/human/geneset/HP_ABNORMALITY_OF_UPPER_LIMB_JOINT	0.34746	1.5906	0.003937	0.057982	1	0.35	0.346	0.239	0.04595	0	c5
HP_EMBRYONAL_NEOPLASM	47	https://www.gsea-msigdb.org/gsea/msigdb/human/geneset/HP_EMBRYONAL_NEOPLASM	0.44081	1.6121	0.003937	0.052699	1	0.362	0.25	0.273	0.041116	0	c5
HP_KETOACIDOSIS	26	https://www.gsea-msigdb.org/gsea/msigdb/human/geneset/HP_KETOACIDOSIS	0.59431	1.6944	0.003937	0.034609	0.992	0.462	0.2	0.371	0.026821	0	c5
GOBP_REGULATION_OF_CELL_CELL_ADHESION	291	https://www.gsea-msigdb.org/gsea/msigdb/human/geneset/GOBP_REGULATION_OF_CELL_CELL_ADHESION	0.43326	1.6345	0.003945	0.04749	0.999	0.381	0.277	0.287	0.037098	0	c5
GOBP_REGULATION_OF_INFLAMMASOME_MEDIATED_SIGNALING_PATHWAY	19	https://www.gsea-msigdb.org/gsea/msigdb/human/geneset/GOBP_REGULATION_OF_INFLAMMASOME_MEDIATED_SIGNALING_PATHWAY	0.52322	1.7023	0.003945	0.033421	0.989	0.368	0.238	0.281	0.025899	0	c5
GOBP_REGULATION_OF_MITOTIC_CELL_CYCLE	251	https://www.gsea-msigdb.org/gsea/msigdb/human/geneset/GOBP_REGULATION_OF_MITOTIC_CELL_CYCLE	0.36005	1.5405	0.003953	0.074237	1	0.371	0.345	0.252	0.059742	0	c5
HP_ABNORMALITY_OF_THE_VERTEBRAL_COLUMN	738	https://www.gsea-msigdb.org/gsea/msigdb/human/geneset/HP_ABNORMALITY_OF_THE_VERTEBRAL_COLUMN	0.28738	1.4832	0.003953	0.09488	1	0.438	0.47	0.259	0.078845	0	c5
GOBP_APOPTOTIC_PROCESS_INVOLVED_IN_DEVELOPMENT	22	https://www.gsea-msigdb.org/gsea/msigdb/human/geneset/GOBP_APOPTOTIC_PROCESS_INVOLVED_IN_DEVELOPMENT	0.54574	1.6307	0.00396	0.048394	0.999	0.455	0.2	0.365	0.037591	0	c5
GOBP_PROTEIN_DEPOLYMERIZATION	65	https://www.gsea-msigdb.org/gsea/msigdb/human/geneset/GOBP_PROTEIN_DEPOLYMERIZATION	0.37977	1.5664	0.00396	0.065695	1	0.523	0.447	0.292	0.052025	0	c5
HP_ABNORMAL_NUMBER_OF_PERMANENT_TEETH	15	https://www.gsea-msigdb.org/gsea/msigdb/human/geneset/HP_ABNORMAL_NUMBER_OF_PERMANENT_TEETH	0.67343	1.8527	0.00396	0.014619	0.742	0.467	0.191	0.378	0.0087863	0	c5
HP_CONJUNCTIVITIS	61	https://www.gsea-msigdb.org/gsea/msigdb/human/geneset/HP_CONJUNCTIVITIS	0.46061	1.7315	0.00396	0.028411	0.977	0.459	0.332	0.309	0.021267	0	c5
HP_DELAYED_PUBERTY	103	https://www.gsea-msigdb.org/gsea/msigdb/human/geneset/HP_DELAYED_PUBERTY	0.40166	1.6098	0.00396	0.05303	1	0.282	0.279	0.206	0.04151	0	c5
GOBP_CELL_SURFACE_PATTERN_RECOGNITION_RECEPTOR_SIGNALING_PATHWAY	40	https://www.gsea-msigdb.org/gsea/msigdb/human/geneset/GOBP_CELL_SURFACE_PATTERN_RECOGNITION_RECEPTOR_SIGNALING_PATHWAY	0.54855	1.688	0.003968	0.035775	0.993	0.475	0.249	0.359	0.027342	0	c5
GOBP_ESTABLISHMENT_OF_TISSUE_POLARITY	37	https://www.gsea-msigdb.org/gsea/msigdb/human/geneset/GOBP_ESTABLISHMENT_OF_TISSUE_POLARITY	0.56634	1.7782	0.003968	0.022275	0.917	0.162	0.118	0.144	0.015576	0	c5
GOBP_PLASMA_LIPOPROTEIN_PARTICLE_CLEARANCE	26	https://www.gsea-msigdb.org/gsea/msigdb/human/geneset/GOBP_PLASMA_LIPOPROTEIN_PARTICLE_CLEARANCE	0.61097	1.7231	0.003968	0.030226	0.983	0.5	0.239	0.382	0.022748	0	c5
GOBP_POSITIVE_REGULATION_OF_CELL_DEVELOPMENT	257	https://www.gsea-msigdb.org/gsea/msigdb/human/geneset/GOBP_POSITIVE_REGULATION_OF_CELL_DEVELOPMENT	0.40456	1.6643	0.003968	0.040429	0.998	0.331	0.27	0.25	0.031118	0	c5
HP_SENSORY_BEHAVIORAL_ABNORMALITY	132	https://www.gsea-msigdb.org/gsea/msigdb/human/geneset/HP_SENSORY_BEHAVIORAL_ABNORMALITY	0.35561	1.625	0.003968	0.049247	0.999	0.356	0.339	0.24	0.038633	0	c5
GOBP_CARBOHYDRATE_DERIVATIVE_CATABOLIC_PROCESS	105	https://www.gsea-msigdb.org/gsea/msigdb/human/geneset/GOBP_CARBOHYDRATE_DERIVATIVE_CATABOLIC_PROCESS	0.4191	1.7151	0.003976	0.03159	0.986	0.467	0.365	0.301	0.023848	0	c5
GOBP_ORGANIC_ACID_METABOLIC_PROCESS	544	https://www.gsea-msigdb.org/gsea/msigdb/human/geneset/GOBP_ORGANIC_ACID_METABOLIC_PROCESS	0.4827	1.7787	0.003976	0.022195	0.916	0.417	0.284	0.324	0.015586	0	c5
GOBP_POSITIVE_REGULATION_OF_RESPONSE_TO_BIOTIC_STIMULUS	193	https://www.gsea-msigdb.org/gsea/msigdb/human/geneset/GOBP_POSITIVE_REGULATION_OF_RESPONSE_TO_BIOTIC_STIMULUS	0.45365	1.6999	0.003976	0.033897	0.99	0.347	0.254	0.266	0.026026	0	c5
HP_ABNORMAL_GLOMERULAR_MESANGIUM_MORPHOLOGY	30	https://www.gsea-msigdb.org/gsea/msigdb/human/geneset/HP_ABNORMAL_GLOMERULAR_MESANGIUM_MORPHOLOGY	0.63551	1.9291	0.003976	0.0093621	0.462	0.467	0.206	0.372	0	0	c5
GOBP_CHONDROCYTE_DIFFERENTIATION	60	https://www.gsea-msigdb.org/gsea/msigdb/human/geneset/GOBP_CHONDROCYTE_DIFFERENTIATION	0.52536	1.76	0.003984	0.024495	0.948	0.283	0.166	0.238	0.017393	0	c5
GOBP_LIPID_STORAGE	57	https://www.gsea-msigdb.org/gsea/msigdb/human/geneset/GOBP_LIPID_STORAGE	0.53566	1.7549	0.003984	0.024994	0.955	0.298	0.137	0.26	0.01807	0	c5
HP_ABNORMAL_PELVIC_GIRDLE_BONE_MORPHOLOGY	310	https://www.gsea-msigdb.org/gsea/msigdb/human/geneset/HP_ABNORMAL_PELVIC_GIRDLE_BONE_MORPHOLOGY	0.32878	1.5725	0.003984	0.063826	1	0.461	0.452	0.264	0.050405	0	c5
GOBP_CELLULAR_RESPONSE_TO_RADIATION	85	https://www.gsea-msigdb.org/gsea/msigdb/human/geneset/GOBP_CELLULAR_RESPONSE_TO_RADIATION	0.36787	1.6035	0.003992	0.054623	1	0.235	0.218	0.186	0.042914	0	c5
GOBP_REGULATION_OF_IMMUNE_SYSTEM_PROCESS	817	https://www.gsea-msigdb.org/gsea/msigdb/human/geneset/GOBP_REGULATION_OF_IMMUNE_SYSTEM_PROCESS	0.43954	1.6641	0.003992	0.040457	0.998	0.379	0.286	0.306	0.03122	0	c5
GOBP_POSITIVE_REGULATION_OF_PROTEIN_METABOLIC_PROCESS	684	https://www.gsea-msigdb.org/gsea/msigdb/human/geneset/GOBP_POSITIVE_REGULATION_OF_PROTEIN_METABOLIC_PROCESS	0.34635	1.5616	0.004	0.067165	1	0.304	0.313	0.231	0.052929	0	c5
GOBP_WATER_SOLUBLE_VITAMIN_METABOLIC_PROCESS	34	https://www.gsea-msigdb.org/gsea/msigdb/human/geneset/GOBP_WATER_SOLUBLE_VITAMIN_METABOLIC_PROCESS	0.51439	1.7162	0.004	0.031514	0.986	0.471	0.283	0.339	0.023704	0	c5
GOCC_ENDOLYSOSOME	18	https://www.gsea-msigdb.org/gsea/msigdb/human/geneset/GOCC_ENDOLYSOSOME	0.61844	1.7796	0.004	0.022101	0.916	0.389	0.219	0.304	0.015377	0	c5
HP_CLONUS	64	https://www.gsea-msigdb.org/gsea/msigdb/human/geneset/HP_CLONUS	0.41172	1.729	0.004	0.028973	0.978	0.281	0.258	0.21	0.021624	0	c5
GOBP_BONE_REMODELING	51	https://www.gsea-msigdb.org/gsea/msigdb/human/geneset/GOBP_BONE_REMODELING	0.51714	1.6839	0.004008	0.036611	0.995	0.392	0.242	0.299	0.028227	0	c5
GOBP_POSITIVE_REGULATION_OF_CELL_CYCLE	157	https://www.gsea-msigdb.org/gsea/msigdb/human/geneset/GOBP_POSITIVE_REGULATION_OF_CELL_CYCLE	0.40664	1.6819	0.004008	0.036974	0.995	0.318	0.266	0.239	0.028557	0	c5
GOBP_REGULATION_OF_CYSTEINE_TYPE_ENDOPEPTIDASE_ACTIVITY	115	https://www.gsea-msigdb.org/gsea/msigdb/human/geneset/GOBP_REGULATION_OF_CYSTEINE_TYPE_ENDOPEPTIDASE_ACTIVITY	0.44065	1.6392	0.004008	0.046072	0.999	0.409	0.31	0.287	0.035771	0	c5
GOBP_NEGATIVE_REGULATION_OF_IMMUNE_SYSTEM_PROCESS	274	https://www.gsea-msigdb.org/gsea/msigdb/human/geneset/GOBP_NEGATIVE_REGULATION_OF_IMMUNE_SYSTEM_PROCESS	0.45495	1.6496	0.004016	0.04356	0.999	0.431	0.296	0.315	0.033392	0	c5
GOBP_NEGATIVE_REGULATION_OF_INTRACELLULAR_SIGNAL_TRANSDUCTION	306	https://www.gsea-msigdb.org/gsea/msigdb/human/geneset/GOBP_NEGATIVE_REGULATION_OF_INTRACELLULAR_SIGNAL_TRANSDUCTION	0.34957	1.5369	0.004016	0.075183	1	0.444	0.423	0.268	0.060631	0	c5
GOMF_METALLOEXOPEPTIDASE_ACTIVITY	33	https://www.gsea-msigdb.org/gsea/msigdb/human/geneset/GOMF_METALLOEXOPEPTIDASE_ACTIVITY	0.54693	1.7425	0.004016	0.026945	0.969	0.485	0.306	0.338	0.019981	0	c5
HP_HYPERKERATOSIS	134	https://www.gsea-msigdb.org/gsea/msigdb/human/geneset/HP_HYPERKERATOSIS	0.36128	1.5822	0.004016	0.060489	1	0.545	0.478	0.29	0.048168	0	c5
GOBP_NEGATIVE_REGULATION_OF_CYSTEINE_TYPE_ENDOPEPTIDASE_ACTIVITY	36	https://www.gsea-msigdb.org/gsea/msigdb/human/geneset/GOBP_NEGATIVE_REGULATION_OF_CYSTEINE_TYPE_ENDOPEPTIDASE_ACTIVITY	0.50847	1.6822	0.004024	0.036932	0.995	0.5	0.31	0.347	0.028557	0	c5
GOBP_REGULATED_EXOCYTOSIS	105	https://www.gsea-msigdb.org/gsea/msigdb/human/geneset/GOBP_REGULATED_EXOCYTOSIS	0.44714	1.7553	0.004024	0.02505	0.955	0.514	0.356	0.336	0.018165	0	c5
GOBP_REGULATION_OF_FIBROBLAST_PROLIFERATION	50	https://www.gsea-msigdb.org/gsea/msigdb/human/geneset/GOBP_REGULATION_OF_FIBROBLAST_PROLIFERATION	0.49087	1.6906	0.004024	0.035246	0.992	0.46	0.289	0.329	0.027248	0	c5
GOBP_STEROL_METABOLIC_PROCESS	92	https://www.gsea-msigdb.org/gsea/msigdb/human/geneset/GOBP_STEROL_METABOLIC_PROCESS	0.43552	1.6071	0.004024	0.053828	1	0.391	0.306	0.275	0.042599	0	c5
HP_ABNORMAL_AORTIC_MORPHOLOGY	202	https://www.gsea-msigdb.org/gsea/msigdb/human/geneset/HP_ABNORMAL_AORTIC_MORPHOLOGY	0.34827	1.5605	0.004024	0.067464	1	0.51	0.466	0.28	0.053608	0	c5
HP_HYPERURICEMIA	23	https://www.gsea-msigdb.org/gsea/msigdb/human/geneset/HP_HYPERURICEMIA	0.63724	1.6831	0.004024	0.036843	0.995	0.522	0.219	0.409	0.028521	0	c5
HP_MALABSORPTION	127	https://www.gsea-msigdb.org/gsea/msigdb/human/geneset/HP_MALABSORPTION	0.40369	1.5986	0.004024	0.055841	1	0.402	0.338	0.271	0.043396	0	c5
GOBP_NEGATIVE_REGULATION_OF_RESPONSE_TO_WOUNDING	59	https://www.gsea-msigdb.org/gsea/msigdb/human/geneset/GOBP_NEGATIVE_REGULATION_OF_RESPONSE_TO_WOUNDING	0.55205	1.9013	0.004032	0.011274	0.57	0.458	0.255	0.344	0.0065381	0	c5
GOBP_REGULATION_OF_CELL_ACTIVATION	369	https://www.gsea-msigdb.org/gsea/msigdb/human/geneset/GOBP_REGULATION_OF_CELL_ACTIVATION	0.45945	1.678	0.004032	0.03803	0.996	0.401	0.278	0.306	0.029061	0	c5
HP_ABNORMALITY_OF_FEMUR_MORPHOLOGY	143	https://www.gsea-msigdb.org/gsea/msigdb/human/geneset/HP_ABNORMALITY_OF_FEMUR_MORPHOLOGY	0.38312	1.6286	0.004032	0.048675	0.999	0.538	0.455	0.3	0.038126	0	c5
GOCC_GOLGI_CISTERNA_MEMBRANE	41	https://www.gsea-msigdb.org/gsea/msigdb/human/geneset/GOCC_GOLGI_CISTERNA_MEMBRANE	0.41778	1.7078	0.00404	0.032506	0.987	0.512	0.38	0.319	0.0246	0	c5
GOMF_GTPASE_ACTIVITY	151	https://www.gsea-msigdb.org/gsea/msigdb/human/geneset/GOMF_GTPASE_ACTIVITY	0.38607	1.613	0.004049	0.05241	1	0.265	0.227	0.209	0.040788	0	c5
GOMF_PHOSPHATIDYLINOSITOL_BINDING	132	https://www.gsea-msigdb.org/gsea/msigdb/human/geneset/GOMF_PHOSPHATIDYLINOSITOL_BINDING	0.34296	1.5836	0.004049	0.060109	1	0.303	0.296	0.217	0.047697	0	c5
HP_ABNORMAL_VASCULAR_PHYSIOLOGY	193	https://www.gsea-msigdb.org/gsea/msigdb/human/geneset/HP_ABNORMAL_VASCULAR_PHYSIOLOGY	0.41463	1.6866	0.004057	0.036002	0.993	0.435	0.355	0.289	0.027576	0	c5
HP_AUTOIMMUNITY	175	https://www.gsea-msigdb.org/gsea/msigdb/human/geneset/HP_AUTOIMMUNITY	0.45316	1.7057	0.004057	0.032922	0.987	0.331	0.224	0.264	0.024821	0	c5
HP_NON_SMALL_CELL_LUNG_CARCINOMA	16	https://www.gsea-msigdb.org/gsea/msigdb/human/geneset/HP_NON_SMALL_CELL_LUNG_CARCINOMA	0.59642	1.7689	0.004057	0.023134	0.932	0.438	0.226	0.34	0.016081	0	c5
GOBP_CELLULAR_RESPONSE_TO_NUTRIENT	28	https://www.gsea-msigdb.org/gsea/msigdb/human/geneset/GOBP_CELLULAR_RESPONSE_TO_NUTRIENT	0.58158	1.7417	0.004065	0.027029	0.972	0.321	0.117	0.285	0.020063	0	c5
GOBP_CELLULAR_RESPONSE_TO_XENOBIOTIC_STIMULUS	114	https://www.gsea-msigdb.org/gsea/msigdb/human/geneset/GOBP_CELLULAR_RESPONSE_TO_XENOBIOTIC_STIMULUS	0.45436	1.7366	0.004065	0.027649	0.974	0.386	0.274	0.285	0.020364	0	c5
GOBP_MACROPHAGE_CHEMOTAXIS	25	https://www.gsea-msigdb.org/gsea/msigdb/human/geneset/GOBP_MACROPHAGE_CHEMOTAXIS	0.57638	1.6075	0.004065	0.053703	1	0.52	0.207	0.414	0.04231	0	c5
GOBP_REGULATION_OF_IMMUNE_EFFECTOR_PROCESS	212	https://www.gsea-msigdb.org/gsea/msigdb/human/geneset/GOBP_REGULATION_OF_IMMUNE_EFFECTOR_PROCESS	0.462	1.6765	0.004065	0.038261	0.996	0.481	0.348	0.323	0.029416	0	c5
GOBP_RESPONSE_TO_CYTOKINE	534	https://www.gsea-msigdb.org/gsea/msigdb/human/geneset/GOBP_RESPONSE_TO_CYTOKINE	0.4173	1.6063	0.004065	0.054001	1	0.311	0.249	0.252	0.042742	0	c5
GOMF_GATED_CHANNEL_ACTIVITY	99	https://www.gsea-msigdb.org/gsea/msigdb/human/geneset/GOMF_GATED_CHANNEL_ACTIVITY	0.42741	1.6044	0.004065	0.054483	1	0.202	0.136	0.177	0.042854	0	c5
GOBP_REGULATION_OF_RESPONSE_TO_CYTOKINE_STIMULUS	95	https://www.gsea-msigdb.org/gsea/msigdb/human/geneset/GOBP_REGULATION_OF_RESPONSE_TO_CYTOKINE_STIMULUS	0.48906	1.6399	0.004073	0.045909	0.999	0.379	0.255	0.286	0.035649	0	c5
GOBP_NEGATIVE_REGULATION_OF_LYMPHOCYTE_ACTIVATION	94	https://www.gsea-msigdb.org/gsea/msigdb/human/geneset/GOBP_NEGATIVE_REGULATION_OF_LYMPHOCYTE_ACTIVATION	0.52061	1.6912	0.004082	0.03514	0.992	0.447	0.255	0.338	0.027158	0	c5
HP_ABNORMAL_ARTERIAL_PHYSIOLOGY	108	https://www.gsea-msigdb.org/gsea/msigdb/human/geneset/HP_ABNORMAL_ARTERIAL_PHYSIOLOGY	0.4569	1.698	0.004082	0.034194	0.99	0.509	0.361	0.33	0.025896	0	c5
GOBP_REGULATION_OF_LIPID_STORAGE	34	https://www.gsea-msigdb.org/gsea/msigdb/human/geneset/GOBP_REGULATION_OF_LIPID_STORAGE	0.57501	1.6829	0.00409	0.036769	0.995	0.324	0.132	0.282	0.028401	0	c5
GOCC_VESICLE_LUMEN	201	https://www.gsea-msigdb.org/gsea/msigdb/human/geneset/GOCC_VESICLE_LUMEN	0.46648	1.6634	0.00409	0.040783	0.998	0.363	0.255	0.279	0.03144	0	c5
GOBP_RESPONSE_TO_ORGANOPHOSPHORUS	78	https://www.gsea-msigdb.org/gsea/msigdb/human/geneset/GOBP_RESPONSE_TO_ORGANOPHOSPHORUS	0.43473	1.6282	0.004098	0.048812	0.999	0.308	0.234	0.238	0.03809	0	c5
GOBP_PORPHYRIN_CONTAINING_COMPOUND_METABOLIC_PROCESS	25	https://www.gsea-msigdb.org/gsea/msigdb/human/geneset/GOBP_PORPHYRIN_CONTAINING_COMPOUND_METABOLIC_PROCESS	0.55569	1.7997	0.004115	0.019446	0.871	0.44	0.219	0.345	0.013065	0	c5
GOBP_NEGATIVE_REGULATION_OF_LYMPHOCYTE_DIFFERENTIATION	26	https://www.gsea-msigdb.org/gsea/msigdb/human/geneset/GOBP_NEGATIVE_REGULATION_OF_LYMPHOCYTE_DIFFERENTIATION	0.56592	1.7715	0.004124	0.022734	0.927	0.308	0.157	0.26	0.015945	0	c5
HP_BILATERAL_SENSORINEURAL_HEARING_IMPAIRMENT	37	https://www.gsea-msigdb.org/gsea/msigdb/human/geneset/HP_BILATERAL_SENSORINEURAL_HEARING_IMPAIRMENT	0.48543	1.6986	0.004124	0.034135	0.99	0.378	0.288	0.271	0.025931	0	c5
HP_POOR_APPETITE	33	https://www.gsea-msigdb.org/gsea/msigdb/human/geneset/HP_POOR_APPETITE	0.48033	1.7585	0.004132	0.024729	0.951	0.364	0.233	0.28	0.017439	0	c5
GOBP_INTERMEMBRANE_LIPID_TRANSFER	27	https://www.gsea-msigdb.org/gsea/msigdb/human/geneset/GOBP_INTERMEMBRANE_LIPID_TRANSFER	0.52299	1.785	0.004149	0.021528	0.906	0.407	0.239	0.311	0.014613	0	c5
GOBP_REGULATION_OF_SPROUTING_ANGIOGENESIS	26	https://www.gsea-msigdb.org/gsea/msigdb/human/geneset/GOBP_REGULATION_OF_SPROUTING_ANGIOGENESIS	0.53819	1.6931	0.004149	0.034936	0.992	0.462	0.329	0.311	0.027028	0	c5
GOMF_LIPID_TRANSFER_ACTIVITY	27	https://www.gsea-msigdb.org/gsea/msigdb/human/geneset/GOMF_LIPID_TRANSFER_ACTIVITY	0.52299	1.785	0.004149	0.021528	0.906	0.407	0.239	0.311	0.014613	0	c5
GOBP_TRIGLYCERIDE_BIOSYNTHETIC_PROCESS	20	https://www.gsea-msigdb.org/gsea/msigdb/human/geneset/GOBP_TRIGLYCERIDE_BIOSYNTHETIC_PROCESS	0.56692	1.7148	0.004158	0.031553	0.986	0.55	0.283	0.396	0.023876	0	c5
HP_CLUMSINESS	44	https://www.gsea-msigdb.org/gsea/msigdb/human/geneset/HP_CLUMSINESS	0.48437	1.8437	0.004158	0.015089	0.77	0.364	0.23	0.282	0.0096638	0	c5
HP_TIBIAL_BOWING	23	https://www.gsea-msigdb.org/gsea/msigdb/human/geneset/HP_TIBIAL_BOWING	0.61978	1.7985	0.004167	0.019626	0.875	0.391	0.129	0.342	0.01324	0	c5
GOBP_BIOLOGICAL_PROCESS_INVOLVED_IN_INTERACTION_WITH_HOST	128	https://www.gsea-msigdb.org/gsea/msigdb/human/geneset/GOBP_BIOLOGICAL_PROCESS_INVOLVED_IN_INTERACTION_WITH_HOST	0.40713	1.5757	0.004184	0.062538	1	0.281	0.25	0.215	0.049422	0	c5
HP_LEUKOCYTOSIS	93	https://www.gsea-msigdb.org/gsea/msigdb/human/geneset/HP_LEUKOCYTOSIS	0.49002	1.6576	0.004219	0.041807	0.998	0.355	0.224	0.279	0.031923	0	c5
GOMF_PROTEIN_SELF_ASSOCIATION	33	https://www.gsea-msigdb.org/gsea/msigdb/human/geneset/GOMF_PROTEIN_SELF_ASSOCIATION	0.45058	1.7149	0.004228	0.031643	0.986	0.182	0.113	0.162	0.023949	0	c5
HP_BILATERAL_TONIC_CLONIC_SEIZURE_WITH_GENERALIZED_ONSET	17	https://www.gsea-msigdb.org/gsea/msigdb/human/geneset/HP_BILATERAL_TONIC_CLONIC_SEIZURE_WITH_GENERALIZED_ONSET	0.49354	1.6658	0.004237	0.040043	0.998	0.588	0.447	0.326	0.030809	0	c5
GOBP_MEMBRANE_INVAGINATION	40	https://www.gsea-msigdb.org/gsea/msigdb/human/geneset/GOBP_MEMBRANE_INVAGINATION	0.5993	1.6965	0.004246	0.034445	0.991	0.55	0.25	0.415	0.026486	0	c5
GOBP_REGULATION_OF_FATTY_ACID_METABOLIC_PROCESS	58	https://www.gsea-msigdb.org/gsea/msigdb/human/geneset/GOBP_REGULATION_OF_FATTY_ACID_METABOLIC_PROCESS	0.48677	1.6915	0.005435	0.035201	0.992	0.466	0.348	0.306	0.027231	0	c5
GOBP_RESPONSE_TO_ALKALOID	46	https://www.gsea-msigdb.org/gsea/msigdb/human/geneset/GOBP_RESPONSE_TO_ALKALOID	0.40576	1.5409	0.005435	0.074147	1	0.565	0.464	0.305	0.059523	0	c5
HP_ABNORMALITY_OF_THE_MENSTRUAL_CYCLE	147	https://www.gsea-msigdb.org/gsea/msigdb/human/geneset/HP_ABNORMALITY_OF_THE_MENSTRUAL_CYCLE	0.34475	1.5508	0.005475	0.070689	1	0.299	0.31	0.211	0.05596	0	c5
HP_ABNORMAL_MORPHOLOGY_OF_THE_NASAL_ALAE	304	https://www.gsea-msigdb.org/gsea/msigdb/human/geneset/HP_ABNORMAL_MORPHOLOGY_OF_THE_NASAL_ALAE	0.3091	1.5374	0.005484	0.075038	1	0.461	0.485	0.248	0.060369	0	c5
GOBP_ANTERIOR_POSTERIOR_AXIS_SPECIFICATION	21	https://www.gsea-msigdb.org/gsea/msigdb/human/geneset/GOBP_ANTERIOR_POSTERIOR_AXIS_SPECIFICATION	0.59305	1.6442	0.005505	0.044707	0.999	0.381	0.211	0.301	0.034839	0	c5
HP_URINARY_TRACT_NEOPLASM	88	https://www.gsea-msigdb.org/gsea/msigdb/human/geneset/HP_URINARY_TRACT_NEOPLASM	0.38126	1.5941	0.005505	0.057034	1	0.568	0.479	0.3	0.044712	0	c5
HP_BROAD_LONG_BONES	77	https://www.gsea-msigdb.org/gsea/msigdb/human/geneset/HP_BROAD_LONG_BONES	0.41564	1.616	0.005525	0.051614	1	0.364	0.32	0.25	0.040142	0	c5
GOMF_VOLTAGE_GATED_POTASSIUM_CHANNEL_ACTIVITY	25	https://www.gsea-msigdb.org/gsea/msigdb/human/geneset/GOMF_VOLTAGE_GATED_POTASSIUM_CHANNEL_ACTIVITY	0.63124	1.7747	0.005545	0.022702	0.923	0.56	0.243	0.426	0.015807	0	c5
GOCC_NEURON_SPINE	88	https://www.gsea-msigdb.org/gsea/msigdb/human/geneset/GOCC_NEURON_SPINE	0.38141	1.5586	0.005556	0.068146	1	0.398	0.367	0.255	0.053594	0	c5
HP_ABNORMAL_ST_SEGMENT	16	https://www.gsea-msigdb.org/gsea/msigdb/human/geneset/HP_ABNORMAL_ST_SEGMENT	0.7045	1.6693	0.005556	0.03924	0.996	0.25	0.0135	0.247	0.029961	0	c5
GOBP_NEGATIVE_REGULATION_OF_TRANSMEMBRANE_RECEPTOR_PROTEIN_SERINE_THREONINE_KINASE_SIGNALING_PATHWAY	77	https://www.gsea-msigdb.org/gsea/msigdb/human/geneset/GOBP_NEGATIVE_REGULATION_OF_TRANSMEMBRANE_RECEPTOR_PROTEIN_SERINE_THREONINE_KINASE_SIGNALING_PATHWAY	0.44962	1.6707	0.005576	0.03904	0.996	0.377	0.323	0.258	0.029871	0	c5
GOBP_STEM_CELL_DEVELOPMENT	52	https://www.gsea-msigdb.org/gsea/msigdb/human/geneset/GOBP_STEM_CELL_DEVELOPMENT	0.44989	1.6292	0.005576	0.048664	0.999	0.385	0.302	0.27	0.038204	0	c5
GOBP_POSITIVE_REGULATION_OF_PHOSPHOLIPASE_ACTIVITY	33	https://www.gsea-msigdb.org/gsea/msigdb/human/geneset/GOBP_POSITIVE_REGULATION_OF_PHOSPHOLIPASE_ACTIVITY	0.51109	1.6673	0.005597	0.039644	0.998	0.545	0.331	0.366	0.030746	0	c5
HP_ABNORMALITY_OF_THE_INCISOR	47	https://www.gsea-msigdb.org/gsea/msigdb/human/geneset/HP_ABNORMALITY_OF_THE_INCISOR	0.47506	1.7365	0.005597	0.027629	0.974	0.362	0.253	0.272	0.020341	0	c5
GOMF_GUANYL_NUCLEOTIDE_EXCHANGE_FACTOR_ACTIVITY	103	https://www.gsea-msigdb.org/gsea/msigdb/human/geneset/GOMF_GUANYL_NUCLEOTIDE_EXCHANGE_FACTOR_ACTIVITY	0.35571	1.6023	0.005607	0.054836	1	0.427	0.398	0.261	0.043139	0	c5
HP_ABNORMAL_LIP_MORPHOLOGY	573	https://www.gsea-msigdb.org/gsea/msigdb/human/geneset/HP_ABNORMAL_LIP_MORPHOLOGY	0.30151	1.5226	0.005607	0.079223	1	0.361	0.395	0.238	0.063738	0	c5
HP_INCREASED_BODY_WEIGHT	217	https://www.gsea-msigdb.org/gsea/msigdb/human/geneset/HP_INCREASED_BODY_WEIGHT	0.31102	1.4687	0.005607	0.10047	1	0.442	0.453	0.25	0.084203	0	c5
HP_INTELLECTUAL_DISABILITY_MODERATE	77	https://www.gsea-msigdb.org/gsea/msigdb/human/geneset/HP_INTELLECTUAL_DISABILITY_MODERATE	0.35896	1.5841	0.005607	0.059855	1	0.377	0.361	0.243	0.047716	0	c5
HP_PSYCHOSIS	72	https://www.gsea-msigdb.org/gsea/msigdb/human/geneset/HP_PSYCHOSIS	0.34089	1.5279	0.005607	0.077957	1	0.472	0.477	0.249	0.062902	0	c5
GOBP_MEMBRANE_DEPOLARIZATION	34	https://www.gsea-msigdb.org/gsea/msigdb/human/geneset/GOBP_MEMBRANE_DEPOLARIZATION	0.50619	1.6453	0.005639	0.044618	0.999	0.265	0.121	0.234	0.034857	0	c5
GOBP_NEGATIVE_REGULATION_OF_CELLULAR_RESPONSE_TO_GROWTH_FACTOR_STIMULUS	60	https://www.gsea-msigdb.org/gsea/msigdb/human/geneset/GOBP_NEGATIVE_REGULATION_OF_CELLULAR_RESPONSE_TO_GROWTH_FACTOR_STIMULUS	0.49359	1.7149	0.005639	0.031611	0.986	0.417	0.323	0.284	0.023925	0	c5
HP_BLINDNESS	115	https://www.gsea-msigdb.org/gsea/msigdb/human/geneset/HP_BLINDNESS	0.32441	1.4868	0.005639	0.093246	1	0.487	0.47	0.262	0.076814	0	c5
GOBP_POSITIVE_REGULATION_OF_EPITHELIAL_CELL_DIFFERENTIATION	32	https://www.gsea-msigdb.org/gsea/msigdb/human/geneset/GOBP_POSITIVE_REGULATION_OF_EPITHELIAL_CELL_DIFFERENTIATION	0.47955	1.6078	0.00565	0.053603	1	0.562	0.364	0.359	0.04209	0	c5
HP_ABNORMAL_MIDDLE_PHALANX_MORPHOLOGY_OF_THE_HAND	36	https://www.gsea-msigdb.org/gsea/msigdb/human/geneset/HP_ABNORMAL_MIDDLE_PHALANX_MORPHOLOGY_OF_THE_HAND	0.47461	1.6272	0.00565	0.049033	0.999	0.278	0.181	0.229	0.038368	0	c5
GOBP_CARDIAC_MUSCLE_CELL_ACTION_POTENTIAL	38	https://www.gsea-msigdb.org/gsea/msigdb/human/geneset/GOBP_CARDIAC_MUSCLE_CELL_ACTION_POTENTIAL	0.46118	1.5234	0.005671	0.079229	1	0.289	0.161	0.244	0.063821	0	c5
GOBP_INNER_EAR_MORPHOGENESIS	43	https://www.gsea-msigdb.org/gsea/msigdb/human/geneset/GOBP_INNER_EAR_MORPHOGENESIS	0.54962	1.6454	0.005671	0.044646	0.999	0.442	0.233	0.341	0.034905	0	c5
GOBP_NEGATIVE_REGULATION_OF_CELL_SUBSTRATE_ADHESION	43	https://www.gsea-msigdb.org/gsea/msigdb/human/geneset/GOBP_NEGATIVE_REGULATION_OF_CELL_SUBSTRATE_ADHESION	0.48448	1.6321	0.005682	0.048098	0.999	0.442	0.299	0.312	0.037518	0	c5
HP_ABNORMAL_CALVARIA_MORPHOLOGY	496	https://www.gsea-msigdb.org/gsea/msigdb/human/geneset/HP_ABNORMAL_CALVARIA_MORPHOLOGY	0.30716	1.5291	0.005682	0.077666	1	0.452	0.473	0.256	0.062601	0	c5
GOBP_SMOOTH_MUSCLE_CELL_APOPTOTIC_PROCESS	15	https://www.gsea-msigdb.org/gsea/msigdb/human/geneset/GOBP_SMOOTH_MUSCLE_CELL_APOPTOTIC_PROCESS	0.57587	1.6418	0.005693	0.045393	0.999	0.533	0.263	0.394	0.035306	0	c5
GOBP_SYNAPSE_ASSEMBLY	82	https://www.gsea-msigdb.org/gsea/msigdb/human/geneset/GOBP_SYNAPSE_ASSEMBLY	0.41319	1.6107	0.005693	0.052927	1	0.232	0.184	0.191	0.041378	0	c5
GOMF_CARBOXY_LYASE_ACTIVITY	19	https://www.gsea-msigdb.org/gsea/msigdb/human/geneset/GOMF_CARBOXY_LYASE_ACTIVITY	0.6154	1.707	0.005693	0.032639	0.987	0.421	0.164	0.353	0.024531	0	c5
HP_ATROPHY_DEGENERATION_AFFECTING_THE_CENTRAL_NERVOUS_SYSTEM	425	https://www.gsea-msigdb.org/gsea/msigdb/human/geneset/HP_ATROPHY_DEGENERATION_AFFECTING_THE_CENTRAL_NERVOUS_SYSTEM	0.29523	1.5328	0.005693	0.076818	1	0.28	0.304	0.207	0.061925	0	c5
GOBP_ODONTOGENESIS	61	https://www.gsea-msigdb.org/gsea/msigdb/human/geneset/GOBP_ODONTOGENESIS	0.47174	1.6629	0.005703	0.040831	0.998	0.508	0.339	0.339	0.031426	0	c5
GOBP_NEGATIVE_REGULATION_OF_MYELOID_LEUKOCYTE_DIFFERENTIATION	31	https://www.gsea-msigdb.org/gsea/msigdb/human/geneset/GOBP_NEGATIVE_REGULATION_OF_MYELOID_LEUKOCYTE_DIFFERENTIATION	0.5442	1.689	0.005714	0.035647	0.992	0.452	0.242	0.344	0.027397	0	c5
GOBP_NEGATIVE_REGULATION_OF_PEPTIDYL_SERINE_PHOSPHORYLATION	20	https://www.gsea-msigdb.org/gsea/msigdb/human/geneset/GOBP_NEGATIVE_REGULATION_OF_PEPTIDYL_SERINE_PHOSPHORYLATION	0.53206	1.7598	0.005714	0.024538	0.949	0.4	0.193	0.324	0.017436	0	c5
GOBP_POSITIVE_REGULATION_OF_CARBOHYDRATE_METABOLIC_PROCESS	42	https://www.gsea-msigdb.org/gsea/msigdb/human/geneset/GOBP_POSITIVE_REGULATION_OF_CARBOHYDRATE_METABOLIC_PROCESS	0.50219	1.6416	0.005714	0.045465	0.999	0.262	0.179	0.216	0.035507	0	c5
GOBP_POSITIVE_REGULATION_OF_COLD_INDUCED_THERMOGENESIS	58	https://www.gsea-msigdb.org/gsea/msigdb/human/geneset/GOBP_POSITIVE_REGULATION_OF_COLD_INDUCED_THERMOGENESIS	0.44376	1.6274	0.005714	0.048963	0.999	0.207	0.13	0.181	0.038298	0	c5
GOBP_REGULATION_OF_NEURON_DIFFERENTIATION	88	https://www.gsea-msigdb.org/gsea/msigdb/human/geneset/GOBP_REGULATION_OF_NEURON_DIFFERENTIATION	0.41735	1.6458	0.005714	0.044595	0.999	0.443	0.361	0.287	0.034628	0	c5
GOCC_CILIUM	240	https://www.gsea-msigdb.org/gsea/msigdb/human/geneset/GOCC_CILIUM	0.30623	1.4857	0.005714	0.093787	1	0.35	0.415	0.212	0.077683	0	c5
GOCC_CYTOPLASMIC_SIDE_OF_PLASMA_MEMBRANE	80	https://www.gsea-msigdb.org/gsea/msigdb/human/geneset/GOCC_CYTOPLASMIC_SIDE_OF_PLASMA_MEMBRANE	0.41335	1.6493	0.005725	0.04356	0.999	0.375	0.316	0.259	0.033752	0	c5
GOCC_DENDRITIC_TREE	280	https://www.gsea-msigdb.org/gsea/msigdb/human/geneset/GOCC_DENDRITIC_TREE	0.32069	1.5367	0.005725	0.075245	1	0.243	0.277	0.183	0.060639	0	c5
HP_ABSENT_SPEECH	192	https://www.gsea-msigdb.org/gsea/msigdb/human/geneset/HP_ABSENT_SPEECH	0.30115	1.4518	0.005725	0.10833	1	0.406	0.447	0.231	0.092283	0	c5
HP_AMBLYOPIA	53	https://www.gsea-msigdb.org/gsea/msigdb/human/geneset/HP_AMBLYOPIA	0.42223	1.6011	0.005725	0.055097	1	0.321	0.234	0.248	0.043218	0	c5
HP_HYPOKINESIA	23	https://www.gsea-msigdb.org/gsea/msigdb/human/geneset/HP_HYPOKINESIA	0.51198	1.7263	0.005725	0.029469	0.981	0.652	0.338	0.433	0.022128	0	c5
GOBP_FC_RECEPTOR_SIGNALING_PATHWAY	37	https://www.gsea-msigdb.org/gsea/msigdb/human/geneset/GOBP_FC_RECEPTOR_SIGNALING_PATHWAY	0.54257	1.7145	0.005736	0.03156	0.986	0.351	0.179	0.29	0.023971	0	c5
GOCC_MICROTUBULE_ORGANIZING_CENTER	385	https://www.gsea-msigdb.org/gsea/msigdb/human/geneset/GOCC_MICROTUBULE_ORGANIZING_CENTER	0.29568	1.5194	0.005736	0.0806	1	0.345	0.4	0.219	0.064826	0	c5
GOMF_INTRAMEMBRANE_LIPID_TRANSPORTER_ACTIVITY	22	https://www.gsea-msigdb.org/gsea/msigdb/human/geneset/GOMF_INTRAMEMBRANE_LIPID_TRANSPORTER_ACTIVITY	0.53323	1.8135	0.005736	0.018584	0.847	0.227	0.106	0.204	0.012053	0	c5
GOCC_NEUROMUSCULAR_JUNCTION	37	https://www.gsea-msigdb.org/gsea/msigdb/human/geneset/GOCC_NEUROMUSCULAR_JUNCTION	0.45261	1.6101	0.005758	0.053034	1	0.216	0.132	0.189	0.041484	0	c5
HP_ALKALOSIS	20	https://www.gsea-msigdb.org/gsea/msigdb/human/geneset/HP_ALKALOSIS	0.79659	1.7185	0.005758	0.031257	0.986	0.5	0.0864	0.458	0.023587	0	c5
GOBP_OSTEOBLAST_DIFFERENTIATION	132	https://www.gsea-msigdb.org/gsea/msigdb/human/geneset/GOBP_OSTEOBLAST_DIFFERENTIATION	0.37746	1.529	0.005769	0.077656	1	0.318	0.316	0.222	0.062567	0	c5
GOBP_RESPONSE_TO_CATECHOLAMINE	37	https://www.gsea-msigdb.org/gsea/msigdb/human/geneset/GOBP_RESPONSE_TO_CATECHOLAMINE	0.45766	1.6752	0.005769	0.038493	0.996	0.514	0.385	0.317	0.029628	0	c5
GOMF_ATP_HYDROLYSIS_ACTIVITY	178	https://www.gsea-msigdb.org/gsea/msigdb/human/geneset/GOMF_ATP_HYDROLYSIS_ACTIVITY	0.34559	1.5577	0.005769	0.068449	1	0.275	0.277	0.204	0.053836	0	c5
GOBP_DETECTION_OF_STIMULUS_INVOLVED_IN_SENSORY_PERCEPTION	31	https://www.gsea-msigdb.org/gsea/msigdb/human/geneset/GOBP_DETECTION_OF_STIMULUS_INVOLVED_IN_SENSORY_PERCEPTION	0.46786	1.6404	0.00578	0.045812	0.999	0.323	0.217	0.254	0.035664	0	c5
GOBP_MAMMARY_GLAND_EPITHELIUM_DEVELOPMENT	38	https://www.gsea-msigdb.org/gsea/msigdb/human/geneset/GOBP_MAMMARY_GLAND_EPITHELIUM_DEVELOPMENT	0.48816	1.6705	0.00578	0.038997	0.996	0.342	0.228	0.266	0.029868	0	c5
GOBP_PROTEIN_LOCALIZATION_TO_CELL_PERIPHERY	179	https://www.gsea-msigdb.org/gsea/msigdb/human/geneset/GOBP_PROTEIN_LOCALIZATION_TO_CELL_PERIPHERY	0.38158	1.5678	0.00578	0.06524	1	0.263	0.262	0.199	0.051494	0	c5
GOCC_POSTSYNAPTIC_DENSITY_MEMBRANE	28	https://www.gsea-msigdb.org/gsea/msigdb/human/geneset/GOCC_POSTSYNAPTIC_DENSITY_MEMBRANE	0.54137	1.7545	0.00578	0.02503	0.956	0.143	0.0768	0.132	0.018139	0	c5
GOMF_GROWTH_FACTOR_BINDING	87	https://www.gsea-msigdb.org/gsea/msigdb/human/geneset/GOMF_GROWTH_FACTOR_BINDING	0.50499	1.7499	0.00578	0.025682	0.959	0.391	0.244	0.299	0.019017	0	c5
HP_ABNORMAL_PHALANGEAL_JOINT_MORPHOLOGY_OF_THE_HAND	110	https://www.gsea-msigdb.org/gsea/msigdb/human/geneset/HP_ABNORMAL_PHALANGEAL_JOINT_MORPHOLOGY_OF_THE_HAND	0.38076	1.6351	0.00578	0.047278	0.999	0.355	0.346	0.235	0.036868	0	c5
HP_ABNORMALITY_OF_CORNEAL_SIZE	85	https://www.gsea-msigdb.org/gsea/msigdb/human/geneset/HP_ABNORMALITY_OF_CORNEAL_SIZE	0.39476	1.548	0.00578	0.071642	1	0.353	0.276	0.259	0.056976	0	c5
HP_SHORT_LONG_BONE	122	https://www.gsea-msigdb.org/gsea/msigdb/human/geneset/HP_SHORT_LONG_BONE	0.35164	1.5442	0.00578	0.073004	1	0.541	0.489	0.281	0.058223	0	c5
HP_SYMPTOMATIC_SEIZURES	17	https://www.gsea-msigdb.org/gsea/msigdb/human/geneset/HP_SYMPTOMATIC_SEIZURES	0.61838	1.7797	0.00578	0.022134	0.916	0.412	0.183	0.337	0.0154	0	c5
GOBP_METANEPHRIC_NEPHRON_EPITHELIUM_DEVELOPMENT	19	https://www.gsea-msigdb.org/gsea/msigdb/human/geneset/GOBP_METANEPHRIC_NEPHRON_EPITHELIUM_DEVELOPMENT	0.70903	1.7221	0.005803	0.030521	0.984	0.526	0.2	0.422	0.022915	0	c5
GOBP_NEGATIVE_REGULATION_OF_LIPID_BIOSYNTHETIC_PROCESS	38	https://www.gsea-msigdb.org/gsea/msigdb/human/geneset/GOBP_NEGATIVE_REGULATION_OF_LIPID_BIOSYNTHETIC_PROCESS	0.47309	1.6824	0.005803	0.036906	0.995	0.421	0.372	0.266	0.028429	0	c5
GOBP_SKIN_DEVELOPMENT	139	https://www.gsea-msigdb.org/gsea/msigdb/human/geneset/GOBP_SKIN_DEVELOPMENT	0.38054	1.6234	0.005803	0.04963	0.999	0.489	0.433	0.283	0.038859	0	c5
GOBP_STRIATED_MUSCLE_CELL_PROLIFERATION	42	https://www.gsea-msigdb.org/gsea/msigdb/human/geneset/GOBP_STRIATED_MUSCLE_CELL_PROLIFERATION	0.52612	1.7589	0.005803	0.024634	0.95	0.238	0.144	0.205	0.017372	0	c5
HP_FLAT_FACE	64	https://www.gsea-msigdb.org/gsea/msigdb/human/geneset/HP_FLAT_FACE	0.40309	1.5934	0.005803	0.057227	1	0.5	0.412	0.297	0.044924	0	c5
GOCC_ENDOSOME	517	https://www.gsea-msigdb.org/gsea/msigdb/human/geneset/GOCC_ENDOSOME	0.3633	1.617	0.005814	0.051255	1	0.304	0.291	0.232	0.039599	0	c5
HP_AGE_OF_DEATH	234	https://www.gsea-msigdb.org/gsea/msigdb/human/geneset/HP_AGE_OF_DEATH	0.33392	1.5273	0.005814	0.077928	1	0.521	0.489	0.275	0.062849	0	c5
GOBP_METANEPHROS_MORPHOGENESIS	17	https://www.gsea-msigdb.org/gsea/msigdb/human/geneset/GOBP_METANEPHROS_MORPHOGENESIS	0.59725	1.6821	0.005825	0.036927	0.995	0.471	0.211	0.372	0.028509	0	c5
HP_ABNORMALITY_OF_THE_ANKLE	97	https://www.gsea-msigdb.org/gsea/msigdb/human/geneset/HP_ABNORMALITY_OF_THE_ANKLE	0.42984	1.7063	0.005825	0.032763	0.987	0.351	0.271	0.259	0.024677	0	c5
GOBP_ACTIN_FILAMENT_ORGANIZATION	251	https://www.gsea-msigdb.org/gsea/msigdb/human/geneset/GOBP_ACTIN_FILAMENT_ORGANIZATION	0.37987	1.6149	0.005837	0.05191	1	0.311	0.271	0.235	0.040566	0	c5
GOBP_LIVER_REGENERATION	17	https://www.gsea-msigdb.org/gsea/msigdb/human/geneset/GOBP_LIVER_REGENERATION	0.57379	1.6852	0.005837	0.036372	0.994	0.529	0.228	0.41	0.028002	0	c5
GOBP_MESONEPHROS_DEVELOPMENT	63	https://www.gsea-msigdb.org/gsea/msigdb/human/geneset/GOBP_MESONEPHROS_DEVELOPMENT	0.55037	1.6301	0.005837	0.048585	0.999	0.381	0.211	0.303	0.037743	0	c5
GOBP_SEGMENTATION	42	https://www.gsea-msigdb.org/gsea/msigdb/human/geneset/GOBP_SEGMENTATION	0.47038	1.6264	0.005837	0.049186	0.999	0.357	0.289	0.255	0.038773	0	c5
HP_INTERICTAL_EEG_ABNORMALITY	157	https://www.gsea-msigdb.org/gsea/msigdb/human/geneset/HP_INTERICTAL_EEG_ABNORMALITY	0.35265	1.5522	0.005837	0.070185	1	0.299	0.267	0.224	0.055675	0	c5
HP_TYPIFIED_BY_INCOMPLETE_PENETRANCE	65	https://www.gsea-msigdb.org/gsea/msigdb/human/geneset/HP_TYPIFIED_BY_INCOMPLETE_PENETRANCE	0.35577	1.5676	0.005837	0.065232	1	0.508	0.457	0.278	0.051821	0	c5
GOBP_RECEPTOR_INTERNALIZATION	70	https://www.gsea-msigdb.org/gsea/msigdb/human/geneset/GOBP_RECEPTOR_INTERNALIZATION	0.45469	1.6963	0.005848	0.034468	0.991	0.357	0.305	0.251	0.026648	0	c5
GOBP_REGULATION_OF_BIOMINERAL_TISSUE_DEVELOPMENT	54	https://www.gsea-msigdb.org/gsea/msigdb/human/geneset/GOBP_REGULATION_OF_BIOMINERAL_TISSUE_DEVELOPMENT	0.44414	1.6203	0.005848	0.050562	1	0.278	0.163	0.234	0.039349	0	c5
GOCC_CAVEOLA	56	https://www.gsea-msigdb.org/gsea/msigdb/human/geneset/GOCC_CAVEOLA	0.50886	1.6779	0.005848	0.038003	0.996	0.321	0.207	0.257	0.029036	0	c5
HP_VENTRICULAR_HYPERTROPHY	70	https://www.gsea-msigdb.org/gsea/msigdb/human/geneset/HP_VENTRICULAR_HYPERTROPHY	0.40046	1.5942	0.005848	0.057032	1	0.657	0.504	0.329	0.044737	0	c5
HP_FOOT_JOINT_CONTRACTURE	75	https://www.gsea-msigdb.org/gsea/msigdb/human/geneset/HP_FOOT_JOINT_CONTRACTURE	0.43953	1.7724	0.005859	0.022691	0.927	0.453	0.338	0.303	0.015796	0	c5
GOBP_POSITIVE_REGULATION_OF_AXONOGENESIS	46	https://www.gsea-msigdb.org/gsea/msigdb/human/geneset/GOBP_POSITIVE_REGULATION_OF_AXONOGENESIS	0.45573	1.6538	0.005871	0.042647	0.998	0.37	0.27	0.271	0.032793	0	c5
GOBP_GRANULOCYTE_ACTIVATION	36	https://www.gsea-msigdb.org/gsea/msigdb/human/geneset/GOBP_GRANULOCYTE_ACTIVATION	0.61001	1.7126	0.005882	0.031845	0.986	0.611	0.272	0.447	0.024318	0	c5
HP_ABNORMAL_METACARPAL_MORPHOLOGY	111	https://www.gsea-msigdb.org/gsea/msigdb/human/geneset/HP_ABNORMAL_METACARPAL_MORPHOLOGY	0.36069	1.5329	0.005882	0.076806	1	0.495	0.452	0.276	0.061953	0	c5
HP_CORNEAL_OPACITY	145	https://www.gsea-msigdb.org/gsea/msigdb/human/geneset/HP_CORNEAL_OPACITY	0.35595	1.5962	0.005882	0.056537	1	0.462	0.43	0.269	0.044441	0	c5
GOBP_CELLULAR_RESPONSE_TO_CALCIUM_ION	44	https://www.gsea-msigdb.org/gsea/msigdb/human/geneset/GOBP_CELLULAR_RESPONSE_TO_CALCIUM_ION	0.48458	1.7384	0.005906	0.027625	0.972	0.295	0.243	0.225	0.020645	0	c5
GOBP_LEUKOCYTE_MIGRATION	245	https://www.gsea-msigdb.org/gsea/msigdb/human/geneset/GOBP_LEUKOCYTE_MIGRATION	0.46728	1.608	0.005906	0.053598	1	0.4	0.262	0.306	0.042153	0	c5
GOBP_MAINTENANCE_OF_LOCATION_IN_CELL	140	https://www.gsea-msigdb.org/gsea/msigdb/human/geneset/GOBP_MAINTENANCE_OF_LOCATION_IN_CELL	0.38214	1.5176	0.005906	0.081102	1	0.243	0.19	0.201	0.065682	0	c5
GOBP_PALLIUM_DEVELOPMENT	97	https://www.gsea-msigdb.org/gsea/msigdb/human/geneset/GOBP_PALLIUM_DEVELOPMENT	0.35762	1.5061	0.005906	0.085529	1	0.536	0.464	0.291	0.069468	0	c5
HP_PALPITATIONS	45	https://www.gsea-msigdb.org/gsea/msigdb/human/geneset/HP_PALPITATIONS	0.43596	1.5729	0.005906	0.063669	1	0.356	0.276	0.259	0.050317	0	c5
HP_SLURRED_SPEECH	36	https://www.gsea-msigdb.org/gsea/msigdb/human/geneset/HP_SLURRED_SPEECH	0.43027	1.6258	0.005906	0.049309	0.999	0.528	0.426	0.304	0.038859	0	c5
GOBP_RESPONSE_TO_PURINE_CONTAINING_COMPOUND	86	https://www.gsea-msigdb.org/gsea/msigdb/human/geneset/GOBP_RESPONSE_TO_PURINE_CONTAINING_COMPOUND	0.40125	1.5296	0.005917	0.077579	1	0.279	0.234	0.216	0.062644	0	c5
GOBP_REGULATION_OF_INTRACELLULAR_STEROID_HORMONE_RECEPTOR_SIGNALING_PATHWAY	36	https://www.gsea-msigdb.org/gsea/msigdb/human/geneset/GOBP_REGULATION_OF_INTRACELLULAR_STEROID_HORMONE_RECEPTOR_SIGNALING_PATHWAY	0.44256	1.6377	0.005929	0.046429	0.999	0.0833	0.0506	0.0795	0.036236	0	c5
HP_ABNORMAL_CURVATURE_OF_THE_VERTEBRAL_COLUMN	582	https://www.gsea-msigdb.org/gsea/msigdb/human/geneset/HP_ABNORMAL_CURVATURE_OF_THE_VERTEBRAL_COLUMN	0.28871	1.4717	0.005929	0.098876	1	0.447	0.477	0.254	0.083294	0	c5
HP_ABNORMALITY_OF_BLOOD_CIRCULATION	213	https://www.gsea-msigdb.org/gsea/msigdb/human/geneset/HP_ABNORMALITY_OF_BLOOD_CIRCULATION	0.36244	1.5621	0.005929	0.067042	1	0.531	0.474	0.287	0.052994	0	c5
GOCC_SARCOLEMMA	80	https://www.gsea-msigdb.org/gsea/msigdb/human/geneset/GOCC_SARCOLEMMA	0.40503	1.6141	0.005941	0.052071	1	0.175	0.1	0.159	0.040558	0	c5
HP_DELAYED_GROSS_MOTOR_DEVELOPMENT	226	https://www.gsea-msigdb.org/gsea/msigdb/human/geneset/HP_DELAYED_GROSS_MOTOR_DEVELOPMENT	0.30656	1.5273	0.005941	0.077948	1	0.509	0.518	0.253	0.062876	0	c5
GOBP_DOPAMINE_TRANSPORT	15	https://www.gsea-msigdb.org/gsea/msigdb/human/geneset/GOBP_DOPAMINE_TRANSPORT	0.614	1.7163	0.005952	0.03152	0.986	0.333	0.0979	0.301	0.023728	0	c5
HP_ANKLE_CLONUS	32	https://www.gsea-msigdb.org/gsea/msigdb/human/geneset/HP_ANKLE_CLONUS	0.4946	1.7096	0.005952	0.032285	0.986	0.344	0.258	0.256	0.024625	0	c5
GOBP_C4_DICARBOXYLATE_TRANSPORT	16	https://www.gsea-msigdb.org/gsea/msigdb/human/geneset/GOBP_C4_DICARBOXYLATE_TRANSPORT	0.63421	1.7187	0.005964	0.031206	0.985	0.562	0.214	0.443	0.023532	0	c5
GOBP_HORMONE_METABOLIC_PROCESS	130	https://www.gsea-msigdb.org/gsea/msigdb/human/geneset/GOBP_HORMONE_METABOLIC_PROCESS	0.4231	1.5916	0.005964	0.057668	1	0.377	0.31	0.265	0.045391	0	c5
GOBP_NEUTROPHIL_MIGRATION	84	https://www.gsea-msigdb.org/gsea/msigdb/human/geneset/GOBP_NEUTROPHIL_MIGRATION	0.5347	1.5846	0.005976	0.059722	1	0.452	0.251	0.343	0.047743	0	c5
GOBP_RAS_PROTEIN_SIGNAL_TRANSDUCTION	176	https://www.gsea-msigdb.org/gsea/msigdb/human/geneset/GOBP_RAS_PROTEIN_SIGNAL_TRANSDUCTION	0.33745	1.4997	0.005976	0.087751	1	0.46	0.416	0.276	0.071898	0	c5
GOBP_REGULATION_OF_CELLULAR_RESPONSE_TO_OXIDATIVE_STRESS	15	https://www.gsea-msigdb.org/gsea/msigdb/human/geneset/GOBP_REGULATION_OF_CELLULAR_RESPONSE_TO_OXIDATIVE_STRESS	0.56248	1.7535	0.005976	0.02521	0.958	0.267	0.0848	0.245	0.018298	0	c5
GOMF_CYSTEINE_TYPE_ENDOPEPTIDASE_REGULATOR_ACTIVITY_INVOLVED_IN_APOPTOTIC_PROCESS	27	https://www.gsea-msigdb.org/gsea/msigdb/human/geneset/GOMF_CYSTEINE_TYPE_ENDOPEPTIDASE_REGULATOR_ACTIVITY_INVOLVED_IN_APOPTOTIC_PROCESS	0.59433	1.6965	0.005976	0.034419	0.991	0.667	0.297	0.471	0.026462	0	c5
HP_LIMB_PAIN	30	https://www.gsea-msigdb.org/gsea/msigdb/human/geneset/HP_LIMB_PAIN	0.53481	1.6589	0.005976	0.041672	0.998	0.4	0.228	0.31	0.031752	0	c5
HP_RECURRENT_GRAM_NEGATIVE_BACTERIAL_INFECTIONS	26	https://www.gsea-msigdb.org/gsea/msigdb/human/geneset/HP_RECURRENT_GRAM_NEGATIVE_BACTERIAL_INFECTIONS	0.62306	1.7506	0.005976	0.025585	0.959	0.5	0.207	0.398	0.019007	0	c5
GOBP_CELL_CYCLE	823	https://www.gsea-msigdb.org/gsea/msigdb/human/geneset/GOBP_CELL_CYCLE	0.31688	1.4866	0.005988	0.093373	1	0.338	0.355	0.246	0.077305	0	c5
GOBP_NEGATIVE_REGULATION_OF_CYTOKINE_PRODUCTION_INVOLVED_IN_INFLAMMATORY_RESPONSE	18	https://www.gsea-msigdb.org/gsea/msigdb/human/geneset/GOBP_NEGATIVE_REGULATION_OF_CYTOKINE_PRODUCTION_INVOLVED_IN_INFLAMMATORY_RESPONSE	0.6148	1.6742	0.005988	0.038607	0.996	0.278	0.129	0.243	0.029788	0	c5
GOBP_REGULATION_OF_RECEPTOR_INTERNALIZATION	31	https://www.gsea-msigdb.org/gsea/msigdb/human/geneset/GOBP_REGULATION_OF_RECEPTOR_INTERNALIZATION	0.48077	1.644	0.006	0.04473	0.999	0.258	0.18	0.212	0.034815	0	c5
GOCC_MICROTUBULE	204	https://www.gsea-msigdb.org/gsea/msigdb/human/geneset/GOCC_MICROTUBULE	0.3426	1.595	0.006	0.056749	1	0.392	0.412	0.237	0.044508	0	c5
HP_ABNORMAL_BLISTERING_OF_THE_SKIN	56	https://www.gsea-msigdb.org/gsea/msigdb/human/geneset/HP_ABNORMAL_BLISTERING_OF_THE_SKIN	0.43563	1.5822	0.006012	0.060488	1	0.5	0.36	0.323	0.048193	0	c5
GOBP_TOLL_LIKE_RECEPTOR_4_SIGNALING_PATHWAY	32	https://www.gsea-msigdb.org/gsea/msigdb/human/geneset/GOBP_TOLL_LIKE_RECEPTOR_4_SIGNALING_PATHWAY	0.56247	1.6926	0.006024	0.03504	0.992	0.5	0.249	0.377	0.027181	0	c5
HP_ABNORMALITY_OF_DENTAL_STRUCTURE	177	https://www.gsea-msigdb.org/gsea/msigdb/human/geneset/HP_ABNORMALITY_OF_DENTAL_STRUCTURE	0.36892	1.5559	0.006024	0.069081	1	0.435	0.377	0.278	0.054439	0	c5
GOBP_CELLULAR_COMPONENT_DISASSEMBLY	276	https://www.gsea-msigdb.org/gsea/msigdb/human/geneset/GOBP_CELLULAR_COMPONENT_DISASSEMBLY	0.35715	1.5881	0.006036	0.058698	1	0.428	0.422	0.257	0.046813	0	c5
GOBP_POSITIVE_REGULATION_OF_EXTRINSIC_APOPTOTIC_SIGNALING_PATHWAY	38	https://www.gsea-msigdb.org/gsea/msigdb/human/geneset/GOBP_POSITIVE_REGULATION_OF_EXTRINSIC_APOPTOTIC_SIGNALING_PATHWAY	0.47879	1.606	0.006036	0.054034	1	0.395	0.294	0.28	0.042661	0	c5
GOBP_ACTIVATION_OF_CYSTEINE_TYPE_ENDOPEPTIDASE_ACTIVITY_INVOLVED_IN_APOPTOTIC_PROCESS	42	https://www.gsea-msigdb.org/gsea/msigdb/human/geneset/GOBP_ACTIVATION_OF_CYSTEINE_TYPE_ENDOPEPTIDASE_ACTIVITY_INVOLVED_IN_APOPTOTIC_PROCESS	0.43068	1.5857	0.006048	0.059544	1	0.381	0.307	0.266	0.047535	0	c5
HP_ABNORMALITY_OF_TIBIA_MORPHOLOGY	46	https://www.gsea-msigdb.org/gsea/msigdb/human/geneset/HP_ABNORMALITY_OF_TIBIA_MORPHOLOGY	0.48001	1.7076	0.006048	0.032476	0.987	0.37	0.241	0.282	0.024529	0	c5
HP_HYPOPHOSPHATEMIA	29	https://www.gsea-msigdb.org/gsea/msigdb/human/geneset/HP_HYPOPHOSPHATEMIA	0.64379	1.71	0.006048	0.032282	0.986	0.345	0.111	0.308	0.024642	0	c5
GOBP_APOPTOTIC_SIGNALING_PATHWAY	353	https://www.gsea-msigdb.org/gsea/msigdb/human/geneset/GOBP_APOPTOTIC_SIGNALING_PATHWAY	0.36286	1.4997	0.006061	0.087781	1	0.36	0.342	0.249	0.071926	0	c5
GOBP_REGULATION_OF_BONE_MINERALIZATION	45	https://www.gsea-msigdb.org/gsea/msigdb/human/geneset/GOBP_REGULATION_OF_BONE_MINERALIZATION	0.44472	1.5785	0.006061	0.061505	1	0.289	0.163	0.243	0.048861	0	c5
GOBP_NEGATIVE_REGULATION_OF_DEFENSE_RESPONSE	160	https://www.gsea-msigdb.org/gsea/msigdb/human/geneset/GOBP_NEGATIVE_REGULATION_OF_DEFENSE_RESPONSE	0.44236	1.6243	0.006073	0.049398	0.999	0.287	0.19	0.238	0.038775	0	c5
GOBP_TETRAPYRROLE_METABOLIC_PROCESS	29	https://www.gsea-msigdb.org/gsea/msigdb/human/geneset/GOBP_TETRAPYRROLE_METABOLIC_PROCESS	0.51725	1.7438	0.006073	0.026733	0.966	0.414	0.219	0.324	0.019829	0	c5
HP_DISINHIBITION	100	https://www.gsea-msigdb.org/gsea/msigdb/human/geneset/HP_DISINHIBITION	0.36304	1.6185	0.006073	0.050985	1	0.27	0.271	0.2	0.039737	0	c5
GOBP_RESPONSE_TO_MECHANICAL_STIMULUS	114	https://www.gsea-msigdb.org/gsea/msigdb/human/geneset/GOBP_RESPONSE_TO_MECHANICAL_STIMULUS	0.40442	1.5722	0.006085	0.063861	1	0.333	0.256	0.252	0.050302	0	c5
HP_ABNORMAL_BLEEDING	320	https://www.gsea-msigdb.org/gsea/msigdb/human/geneset/HP_ABNORMAL_BLEEDING	0.35779	1.5386	0.006085	0.074796	1	0.528	0.477	0.289	0.059837	0	c5
HP_VASCULAR_SKIN_ABNORMALITY	325	https://www.gsea-msigdb.org/gsea/msigdb/human/geneset/HP_VASCULAR_SKIN_ABNORMALITY	0.37635	1.5797	0.006098	0.061187	1	0.372	0.339	0.258	0.048611	0	c5
GOBP_MEMBRANE_RAFT_ORGANIZATION	17	https://www.gsea-msigdb.org/gsea/msigdb/human/geneset/GOBP_MEMBRANE_RAFT_ORGANIZATION	0.65374	1.6509	0.00611	0.043287	0.999	0.588	0.214	0.463	0.033441	0	c5
GOBP_POSITIVE_REGULATION_OF_CELL_PROJECTION_ORGANIZATION	191	https://www.gsea-msigdb.org/gsea/msigdb/human/geneset/GOBP_POSITIVE_REGULATION_OF_CELL_PROJECTION_ORGANIZATION	0.35286	1.5553	0.00616	0.069339	1	0.236	0.206	0.192	0.05506	0	c5
GOBP_NEGATIVE_REGULATION_OF_B_CELL_ACTIVATION	22	https://www.gsea-msigdb.org/gsea/msigdb/human/geneset/GOBP_NEGATIVE_REGULATION_OF_B_CELL_ACTIVATION	0.69691	1.7563	0.006211	0.025011	0.953	0.591	0.178	0.488	0.018236	0	c5
GOBP_REGULATION_OF_RESPONSE_TO_OXIDATIVE_STRESS	19	https://www.gsea-msigdb.org/gsea/msigdb/human/geneset/GOBP_REGULATION_OF_RESPONSE_TO_OXIDATIVE_STRESS	0.50955	1.665	0.006211	0.040202	0.998	0.211	0.0848	0.193	0.030891	0	c5
GOBP_PHAGOCYTOSIS	146	https://www.gsea-msigdb.org/gsea/msigdb/human/geneset/GOBP_PHAGOCYTOSIS	0.52685	1.6831	0.006224	0.036798	0.995	0.459	0.263	0.345	0.028473	0	c5
HP_IRREGULAR_HYPERPIGMENTATION	138	https://www.gsea-msigdb.org/gsea/msigdb/human/geneset/HP_IRREGULAR_HYPERPIGMENTATION	0.36031	1.4449	0.006237	0.11124	1	0.413	0.377	0.262	0.09453	0	c5
GOBP_POSITIVE_REGULATION_OF_MITOCHONDRION_ORGANIZATION	41	https://www.gsea-msigdb.org/gsea/msigdb/human/geneset/GOBP_POSITIVE_REGULATION_OF_MITOCHONDRION_ORGANIZATION	0.46825	1.66	0.006263	0.041419	0.998	0.537	0.353	0.349	0.031558	0	c5
HP_RECURRENT_FEVER	51	https://www.gsea-msigdb.org/gsea/msigdb/human/geneset/HP_RECURRENT_FEVER	0.52916	1.6573	0.006289	0.041837	0.998	0.353	0.234	0.272	0.032051	0	c5
GOBP_POSITIVE_REGULATION_OF_MYELOID_LEUKOCYTE_MEDIATED_IMMUNITY	15	https://www.gsea-msigdb.org/gsea/msigdb/human/geneset/GOBP_POSITIVE_REGULATION_OF_MYELOID_LEUKOCYTE_MEDIATED_IMMUNITY	0.70943	1.6582	0.006424	0.04172	0.998	0.533	0.0999	0.481	0.031823	0	c5
GOBP_POSITIVE_REGULATION_OF_TRANSMEMBRANE_TRANSPORT	119	https://www.gsea-msigdb.org/gsea/msigdb/human/geneset/GOBP_POSITIVE_REGULATION_OF_TRANSMEMBRANE_TRANSPORT	0.36105	1.5085	0.007092	0.084797	1	0.487	0.461	0.267	0.068806	0	c5
HP_FETAL_ONSET	85	https://www.gsea-msigdb.org/gsea/msigdb/human/geneset/HP_FETAL_ONSET	0.3889	1.6655	0.007207	0.040139	0.998	0.329	0.297	0.234	0.030786	0	c5
HP_INTELLECTUAL_DISABILITY_MILD	184	https://www.gsea-msigdb.org/gsea/msigdb/human/geneset/HP_INTELLECTUAL_DISABILITY_MILD	0.30783	1.4818	0.007273	0.095394	1	0.337	0.377	0.215	0.079196	0	c5
GOBP_RESPONSE_TO_COCAINE	21	https://www.gsea-msigdb.org/gsea/msigdb/human/geneset/GOBP_RESPONSE_TO_COCAINE	0.53462	1.6705	0.007326	0.038977	0.996	0.286	0.121	0.252	0.029845	0	c5
GOBP_MYELIN_ASSEMBLY	16	https://www.gsea-msigdb.org/gsea/msigdb/human/geneset/GOBP_MYELIN_ASSEMBLY	0.57024	1.7182	0.007366	0.031317	0.986	0.562	0.317	0.385	0.023789	0	c5
HP_ABNORMAL_MYELINATION	304	https://www.gsea-msigdb.org/gsea/msigdb/human/geneset/HP_ABNORMAL_MYELINATION	0.30938	1.5286	0.007366	0.077732	1	0.595	0.56	0.274	0.06245	0	c5
GOBP_NEGATIVE_REGULATION_OF_DEVELOPMENTAL_GROWTH	59	https://www.gsea-msigdb.org/gsea/msigdb/human/geneset/GOBP_NEGATIVE_REGULATION_OF_DEVELOPMENTAL_GROWTH	0.40432	1.6169	0.007394	0.05128	1	0.458	0.385	0.284	0.039606	0	c5
GOBP_REGULATION_OF_POTASSIUM_ION_TRANSMEMBRANE_TRANSPORTER_ACTIVITY	26	https://www.gsea-msigdb.org/gsea/msigdb/human/geneset/GOBP_REGULATION_OF_POTASSIUM_ION_TRANSMEMBRANE_TRANSPORTER_ACTIVITY	0.46699	1.5223	0.007421	0.079281	1	0.269	0.131	0.235	0.063702	0	c5
GOBP_GLYCEROPHOSPHOLIPID_BIOSYNTHETIC_PROCESS	93	https://www.gsea-msigdb.org/gsea/msigdb/human/geneset/GOBP_GLYCEROPHOSPHOLIPID_BIOSYNTHETIC_PROCESS	0.37482	1.5895	0.007435	0.058337	1	0.269	0.244	0.206	0.046153	0	c5
GOBP_PHENOL_CONTAINING_COMPOUND_BIOSYNTHETIC_PROCESS	29	https://www.gsea-msigdb.org/gsea/msigdb/human/geneset/GOBP_PHENOL_CONTAINING_COMPOUND_BIOSYNTHETIC_PROCESS	0.59678	1.6314	0.007477	0.048322	0.999	0.414	0.178	0.341	0.037687	0	c5
GOBP_REGULATION_OF_CELLULAR_KETONE_METABOLIC_PROCESS	83	https://www.gsea-msigdb.org/gsea/msigdb/human/geneset/GOBP_REGULATION_OF_CELLULAR_KETONE_METABOLIC_PROCESS	0.42988	1.6413	0.007477	0.045523	0.999	0.434	0.348	0.286	0.035533	0	c5
HP_ABNORMALITY_OF_THE_SENSE_OF_SMELL	52	https://www.gsea-msigdb.org/gsea/msigdb/human/geneset/HP_ABNORMALITY_OF_THE_SENSE_OF_SMELL	0.43642	1.6087	0.007477	0.05332	1	0.327	0.215	0.258	0.041956	0	c5
GOBP_MUSCLE_CELL_DIFFERENTIATION	215	https://www.gsea-msigdb.org/gsea/msigdb/human/geneset/GOBP_MUSCLE_CELL_DIFFERENTIATION	0.38734	1.6276	0.007519	0.048892	0.999	0.442	0.385	0.28	0.038125	0	c5
GOBP_REGULATION_OF_DNA_BINDING	50	https://www.gsea-msigdb.org/gsea/msigdb/human/geneset/GOBP_REGULATION_OF_DNA_BINDING	0.43085	1.6258	0.007519	0.049281	0.999	0.46	0.388	0.284	0.038834	0	c5
GOBP_STRIATED_MUSCLE_CELL_DIFFERENTIATION	147	https://www.gsea-msigdb.org/gsea/msigdb/human/geneset/GOBP_STRIATED_MUSCLE_CELL_DIFFERENTIATION	0.37711	1.5399	0.007519	0.074379	1	0.456	0.395	0.281	0.059676	0	c5
HP_ABNORMALITY_IRIS_MORPHOLOGY	220	https://www.gsea-msigdb.org/gsea/msigdb/human/geneset/HP_ABNORMALITY_IRIS_MORPHOLOGY	0.31861	1.5332	0.007519	0.076672	1	0.45	0.451	0.255	0.061854	0	c5
GOBP_CARDIAC_VENTRICLE_MORPHOGENESIS	40	https://www.gsea-msigdb.org/gsea/msigdb/human/geneset/GOBP_CARDIAC_VENTRICLE_MORPHOGENESIS	0.53445	1.6978	0.007533	0.034154	0.99	0.375	0.206	0.3	0.025824	0	c5
GOBP_CARDIAC_MUSCLE_CONTRACTION	69	https://www.gsea-msigdb.org/gsea/msigdb/human/geneset/GOBP_CARDIAC_MUSCLE_CONTRACTION	0.40345	1.5394	0.007576	0.074612	1	0.565	0.449	0.314	0.059914	0	c5
HP_ABNORMAL_CRANIAL_NERVE_MORPHOLOGY	120	https://www.gsea-msigdb.org/gsea/msigdb/human/geneset/HP_ABNORMAL_CRANIAL_NERVE_MORPHOLOGY	0.362	1.627	0.007576	0.049002	0.999	0.4	0.339	0.269	0.038439	0	c5
HP_ABNORMALITY_OF_EXOCRINE_PANCREAS_PHYSIOLOGY	41	https://www.gsea-msigdb.org/gsea/msigdb/human/geneset/HP_ABNORMALITY_OF_EXOCRINE_PANCREAS_PHYSIOLOGY	0.44775	1.6481	0.007576	0.043879	0.999	0.537	0.422	0.312	0.034012	0	c5
HP_MALE_SEXUAL_DYSFUNCTION	41	https://www.gsea-msigdb.org/gsea/msigdb/human/geneset/HP_MALE_SEXUAL_DYSFUNCTION	0.43	1.6145	0.00759	0.052027	1	0.366	0.31	0.254	0.040632	0	c5
GOMF_PROTEIN_DOMAIN_SPECIFIC_BINDING	358	https://www.gsea-msigdb.org/gsea/msigdb/human/geneset/GOMF_PROTEIN_DOMAIN_SPECIFIC_BINDING	0.33696	1.5466	0.007605	0.072219	1	0.307	0.32	0.22	0.057827	0	c5
GOMF_PROTEIN_TYROSINE_KINASE_ACTIVATOR_ACTIVITY	18	https://www.gsea-msigdb.org/gsea/msigdb/human/geneset/GOMF_PROTEIN_TYROSINE_KINASE_ACTIVATOR_ACTIVITY	0.58705	1.6744	0.007619	0.038647	0.996	0.278	0.081	0.256	0.029817	0	c5
HP_HYPOMIMIC_FACE	21	https://www.gsea-msigdb.org/gsea/msigdb/human/geneset/HP_HYPOMIMIC_FACE	0.51227	1.6307	0.007619	0.048417	0.999	0.333	0.195	0.269	0.037616	0	c5
GOBP_AXIS_SPECIFICATION	40	https://www.gsea-msigdb.org/gsea/msigdb/human/geneset/GOBP_AXIS_SPECIFICATION	0.50933	1.6005	0.007634	0.055255	1	0.225	0.114	0.2	0.043323	0	c5
GOBP_POSITIVE_REGULATION_OF_MONOATOMIC_ION_TRANSPORT	112	https://www.gsea-msigdb.org/gsea/msigdb/human/geneset/GOBP_POSITIVE_REGULATION_OF_MONOATOMIC_ION_TRANSPORT	0.38716	1.5233	0.007634	0.079161	1	0.545	0.461	0.298	0.063774	0	c5
HP_ABNORMALITY_OF_THE_ADRENAL_GLANDS	118	https://www.gsea-msigdb.org/gsea/msigdb/human/geneset/HP_ABNORMALITY_OF_THE_ADRENAL_GLANDS	0.44406	1.6369	0.007634	0.046698	0.999	0.288	0.226	0.227	0.036421	0	c5
GOBP_REGULATION_OF_ANIMAL_ORGAN_MORPHOGENESIS	66	https://www.gsea-msigdb.org/gsea/msigdb/human/geneset/GOBP_REGULATION_OF_ANIMAL_ORGAN_MORPHOGENESIS	0.48441	1.7179	0.007648	0.031367	0.986	0.364	0.31	0.253	0.0238	0	c5
GOBP_SENSORY_PERCEPTION_OF_PAIN	42	https://www.gsea-msigdb.org/gsea/msigdb/human/geneset/GOBP_SENSORY_PERCEPTION_OF_PAIN	0.44487	1.583	0.007648	0.060338	1	0.524	0.379	0.327	0.048109	0	c5
HP_ABNORMALITY_OF_SKELETAL_MATURATION	190	https://www.gsea-msigdb.org/gsea/msigdb/human/geneset/HP_ABNORMALITY_OF_SKELETAL_MATURATION	0.31563	1.5026	0.007648	0.086655	1	0.463	0.466	0.254	0.071054	0	c5
HP_ABNORMALITY_OF_THE_PERIORBITAL_REGION	148	https://www.gsea-msigdb.org/gsea/msigdb/human/geneset/HP_ABNORMALITY_OF_THE_PERIORBITAL_REGION	0.38772	1.6406	0.007648	0.045777	0.999	0.358	0.338	0.242	0.035671	0	c5
GOBP_MUCOPOLYSACCHARIDE_METABOLIC_PROCESS	57	https://www.gsea-msigdb.org/gsea/msigdb/human/geneset/GOBP_MUCOPOLYSACCHARIDE_METABOLIC_PROCESS	0.47942	1.6508	0.007663	0.043257	0.999	0.404	0.285	0.291	0.033463	0	c5
GOBP_STEM_CELL_PROLIFERATION	65	https://www.gsea-msigdb.org/gsea/msigdb/human/geneset/GOBP_STEM_CELL_PROLIFERATION	0.4156	1.5793	0.007663	0.061264	1	0.277	0.232	0.215	0.048643	0	c5
HP_ABNORMAL_MAGNESIUM_CONCENTRATION	24	https://www.gsea-msigdb.org/gsea/msigdb/human/geneset/HP_ABNORMAL_MAGNESIUM_CONCENTRATION	0.75413	1.6869	0.007663	0.036002	0.993	0.458	0.1	0.414	0.027647	0	c5
HP_MACROTIA	116	https://www.gsea-msigdb.org/gsea/msigdb/human/geneset/HP_MACROTIA	0.37341	1.5998	0.007663	0.055407	1	0.31	0.282	0.227	0.043268	0	c5
HP_ATROPHY_DEGENERATION_AFFECTING_THE_CEREBRUM	331	https://www.gsea-msigdb.org/gsea/msigdb/human/geneset/HP_ATROPHY_DEGENERATION_AFFECTING_THE_CEREBRUM	0.28466	1.4748	0.007678	0.097603	1	0.39	0.431	0.232	0.081996	0	c5
HP_HYPERTHYROIDISM	18	https://www.gsea-msigdb.org/gsea/msigdb/human/geneset/HP_HYPERTHYROIDISM	0.53089	1.6257	0.007692	0.049292	0.999	0.222	0.115	0.197	0.038809	0	c5
HP_BABINSKI_SIGN	139	https://www.gsea-msigdb.org/gsea/msigdb/human/geneset/HP_BABINSKI_SIGN	0.3244	1.5364	0.007707	0.075313	1	0.396	0.427	0.231	0.060557	0	c5
GOBP_ORGANONITROGEN_COMPOUND_BIOSYNTHETIC_PROCESS	794	https://www.gsea-msigdb.org/gsea/msigdb/human/geneset/GOBP_ORGANONITROGEN_COMPOUND_BIOSYNTHETIC_PROCESS	0.30784	1.5231	0.007722	0.07914	1	0.369	0.391	0.253	0.063692	0	c5
HP_ABNORMALITY_OF_OCULAR_SMOOTH_PURSUIT	38	https://www.gsea-msigdb.org/gsea/msigdb/human/geneset/HP_ABNORMALITY_OF_OCULAR_SMOOTH_PURSUIT	0.4417	1.6449	0.007722	0.044723	0.999	0.395	0.31	0.274	0.034944	0	c5
GOBP_HEART_GROWTH	51	https://www.gsea-msigdb.org/gsea/msigdb/human/geneset/GOBP_HEART_GROWTH	0.48293	1.6731	0.007752	0.038683	0.996	0.216	0.144	0.186	0.029861	0	c5
GOBP_ORGANOPHOSPHATE_CATABOLIC_PROCESS	78	https://www.gsea-msigdb.org/gsea/msigdb/human/geneset/GOBP_ORGANOPHOSPHATE_CATABOLIC_PROCESS	0.45076	1.6652	0.007752	0.040158	0.998	0.526	0.365	0.337	0.030771	0	c5
GOBP_POSITIVE_REGULATION_OF_LEUKOCYTE_DEGRANULATION	16	https://www.gsea-msigdb.org/gsea/msigdb/human/geneset/GOBP_POSITIVE_REGULATION_OF_LEUKOCYTE_DEGRANULATION	0.5351	1.6779	0.007752	0.037975	0.996	0.5	0.255	0.374	0.029012	0	c5
HP_DYSPHAGIA	276	https://www.gsea-msigdb.org/gsea/msigdb/human/geneset/HP_DYSPHAGIA	0.32171	1.5032	0.007767	0.086391	1	0.315	0.338	0.217	0.070505	0	c5
HP_GLOMERULAR_SCLEROSIS	56	https://www.gsea-msigdb.org/gsea/msigdb/human/geneset/HP_GLOMERULAR_SCLEROSIS	0.54385	1.7134	0.007767	0.031744	0.986	0.393	0.237	0.302	0.023866	0	c5
GOBP_NEGATIVE_REGULATION_OF_ENDOTHELIAL_CELL_APOPTOTIC_PROCESS	28	https://www.gsea-msigdb.org/gsea/msigdb/human/geneset/GOBP_NEGATIVE_REGULATION_OF_ENDOTHELIAL_CELL_APOPTOTIC_PROCESS	0.55204	1.6421	0.007782	0.045301	0.999	0.464	0.221	0.363	0.03533	0	c5
GOBP_REGULATION_OF_ALCOHOL_BIOSYNTHETIC_PROCESS	30	https://www.gsea-msigdb.org/gsea/msigdb/human/geneset/GOBP_REGULATION_OF_ALCOHOL_BIOSYNTHETIC_PROCESS	0.46337	1.5719	0.007782	0.063971	1	0.3	0.239	0.229	0.050348	0	c5
GOMF_STRUCTURAL_MOLECULE_ACTIVITY	345	https://www.gsea-msigdb.org/gsea/msigdb/human/geneset/GOMF_STRUCTURAL_MOLECULE_ACTIVITY	0.39228	1.6448	0.007782	0.044748	0.999	0.325	0.28	0.246	0.03492	0	c5
GOBP_GLYCOPROTEIN_METABOLIC_PROCESS	179	https://www.gsea-msigdb.org/gsea/msigdb/human/geneset/GOBP_GLYCOPROTEIN_METABOLIC_PROCESS	0.3619	1.5625	0.007797	0.066964	1	0.363	0.323	0.252	0.053043	0	c5
GOBP_RENAL_FILTRATION	21	https://www.gsea-msigdb.org/gsea/msigdb/human/geneset/GOBP_RENAL_FILTRATION	0.64342	1.6693	0.007797	0.039239	0.996	0.619	0.26	0.46	0.029984	0	c5
GOBP_RESPONSE_TO_IRON_ION	18	https://www.gsea-msigdb.org/gsea/msigdb/human/geneset/GOBP_RESPONSE_TO_IRON_ION	0.59587	1.6546	0.007797	0.042522	0.998	0.444	0.229	0.343	0.032615	0	c5
HP_FOAMY_URINE	21	https://www.gsea-msigdb.org/gsea/msigdb/human/geneset/HP_FOAMY_URINE	0.66033	1.77	0.007797	0.023034	0.928	0.524	0.206	0.417	0.016073	0	c5
HP_SECONDARY_MICROCEPHALY	92	https://www.gsea-msigdb.org/gsea/msigdb/human/geneset/HP_SECONDARY_MICROCEPHALY	0.33948	1.6461	0.007797	0.044493	0.999	0.413	0.398	0.252	0.03435	0	c5
HP_THICK_VERMILION_BORDER	138	https://www.gsea-msigdb.org/gsea/msigdb/human/geneset/HP_THICK_VERMILION_BORDER	0.34923	1.4883	0.007797	0.092821	1	0.232	0.228	0.183	0.076417	0	c5
GOBP_FATTY_ACID_METABOLIC_PROCESS	219	https://www.gsea-msigdb.org/gsea/msigdb/human/geneset/GOBP_FATTY_ACID_METABOLIC_PROCESS	0.48667	1.7597	0.007812	0.02452	0.949	0.447	0.3	0.323	0.017413	0	c5
GOCC_CLATHRIN_COATED_ENDOCYTIC_VESICLE_MEMBRANE	53	https://www.gsea-msigdb.org/gsea/msigdb/human/geneset/GOCC_CLATHRIN_COATED_ENDOCYTIC_VESICLE_MEMBRANE	0.51534	1.6339	0.007812	0.047653	0.999	0.358	0.241	0.274	0.037116	0	c5
GOBP_HEMATOPOIETIC_OR_LYMPHOID_ORGAN_DEVELOPMENT	45	https://www.gsea-msigdb.org/gsea/msigdb/human/geneset/GOBP_HEMATOPOIETIC_OR_LYMPHOID_ORGAN_DEVELOPMENT	0.49664	1.6577	0.007828	0.041827	0.998	0.489	0.32	0.335	0.031887	0	c5
GOCC_SPECIFIC_GRANULE_LUMEN	40	https://www.gsea-msigdb.org/gsea/msigdb/human/geneset/GOCC_SPECIFIC_GRANULE_LUMEN	0.52959	1.6385	0.007828	0.046239	0.999	0.5	0.275	0.364	0.03609	0	c5
HP_ABNORMALITY_OF_THE_ANTERIOR_FONTANELLE	72	https://www.gsea-msigdb.org/gsea/msigdb/human/geneset/HP_ABNORMALITY_OF_THE_ANTERIOR_FONTANELLE	0.44045	1.6653	0.007828	0.040177	0.998	0.556	0.404	0.335	0.030819	0	c5
GOBP_REGULATION_OF_OSTEOCLAST_DIFFERENTIATION	36	https://www.gsea-msigdb.org/gsea/msigdb/human/geneset/GOBP_REGULATION_OF_OSTEOCLAST_DIFFERENTIATION	0.53059	1.6038	0.007843	0.054626	1	0.472	0.303	0.331	0.042829	0	c5
GOMF_MONOATOMIC_CATION_CHANNEL_ACTIVITY	92	https://www.gsea-msigdb.org/gsea/msigdb/human/geneset/GOMF_MONOATOMIC_CATION_CHANNEL_ACTIVITY	0.39641	1.5284	0.007843	0.077774	1	0.37	0.327	0.252	0.062711	0	c5
GOBP_HEMOPOIESIS	506	https://www.gsea-msigdb.org/gsea/msigdb/human/geneset/GOBP_HEMOPOIESIS	0.38443	1.629	0.007858	0.048687	0.999	0.37	0.338	0.263	0.038178	0	c5
GOBP_MEMORY	63	https://www.gsea-msigdb.org/gsea/msigdb/human/geneset/GOBP_MEMORY	0.38947	1.5196	0.007858	0.080534	1	0.317	0.284	0.229	0.064682	0	c5
GOBP_VENTRICULAR_CARDIAC_MUSCLE_CELL_ACTION_POTENTIAL	19	https://www.gsea-msigdb.org/gsea/msigdb/human/geneset/GOBP_VENTRICULAR_CARDIAC_MUSCLE_CELL_ACTION_POTENTIAL	0.55091	1.5777	0.007858	0.061838	1	0.421	0.251	0.316	0.049098	0	c5
HP_HETEROTROPIA	144	https://www.gsea-msigdb.org/gsea/msigdb/human/geneset/HP_HETEROTROPIA	0.29447	1.4674	0.007858	0.10092	1	0.542	0.533	0.258	0.084524	0	c5
HP_JOINT_STIFFNESS	106	https://www.gsea-msigdb.org/gsea/msigdb/human/geneset/HP_JOINT_STIFFNESS	0.38391	1.6113	0.007858	0.052789	1	0.274	0.237	0.212	0.041115	0	c5
HP_ABNORMAL_SCLERA_MORPHOLOGY	74	https://www.gsea-msigdb.org/gsea/msigdb/human/geneset/HP_ABNORMAL_SCLERA_MORPHOLOGY	0.43755	1.6532	0.007874	0.042758	0.999	0.351	0.256	0.264	0.032973	0	c5
HP_ABNORMALITY_OF_THE_SEVENTH_CRANIAL_NERVE	90	https://www.gsea-msigdb.org/gsea/msigdb/human/geneset/HP_ABNORMALITY_OF_THE_SEVENTH_CRANIAL_NERVE	0.38763	1.6224	0.00789	0.049885	0.999	0.422	0.338	0.283	0.038849	0	c5
HP_CARIOUS_TEETH	86	https://www.gsea-msigdb.org/gsea/msigdb/human/geneset/HP_CARIOUS_TEETH	0.37888	1.5461	0.00789	0.072361	1	0.419	0.339	0.28	0.057897	0	c5
GOBP_GLYCOSYL_COMPOUND_METABOLIC_PROCESS	42	https://www.gsea-msigdb.org/gsea/msigdb/human/geneset/GOBP_GLYCOSYL_COMPOUND_METABOLIC_PROCESS	0.47384	1.676	0.007905	0.038266	0.996	0.571	0.373	0.36	0.029413	0	c5
GOCC_CELL_CORTEX	161	https://www.gsea-msigdb.org/gsea/msigdb/human/geneset/GOCC_CELL_CORTEX	0.37665	1.5811	0.007905	0.060721	1	0.373	0.36	0.244	0.048621	0	c5
GOCC_CYTOPLASMIC_SIDE_OF_MEMBRANE	91	https://www.gsea-msigdb.org/gsea/msigdb/human/geneset/GOCC_CYTOPLASMIC_SIDE_OF_MEMBRANE	0.40121	1.5914	0.007905	0.057672	1	0.308	0.256	0.232	0.045354	0	c5
HP_PROTUBERANT_ABDOMEN	26	https://www.gsea-msigdb.org/gsea/msigdb/human/geneset/HP_PROTUBERANT_ABDOMEN	0.55514	1.7554	0.007905	0.025052	0.955	0.423	0.226	0.329	0.018188	0	c5
HP_RICKETS	26	https://www.gsea-msigdb.org/gsea/msigdb/human/geneset/HP_RICKETS	0.63939	1.6727	0.007905	0.038731	0.996	0.346	0.111	0.309	0.029873	0	c5
GOBP_LEUKOCYTE_CELL_CELL_ADHESION	250	https://www.gsea-msigdb.org/gsea/msigdb/human/geneset/GOBP_LEUKOCYTE_CELL_CELL_ADHESION	0.4624	1.6464	0.007921	0.044444	0.999	0.4	0.272	0.302	0.034398	0	c5
GOBP_RESPIRATORY_SYSTEM_DEVELOPMENT	120	https://www.gsea-msigdb.org/gsea/msigdb/human/geneset/GOBP_RESPIRATORY_SYSTEM_DEVELOPMENT	0.41809	1.6136	0.007937	0.052283	1	0.333	0.283	0.243	0.040786	0	c5
HP_ABNORMAL_CIRCULATING_NUCLEOBASE_CONCENTRATION	39	https://www.gsea-msigdb.org/gsea/msigdb/human/geneset/HP_ABNORMAL_CIRCULATING_NUCLEOBASE_CONCENTRATION	0.61667	1.6815	0.007937	0.037067	0.995	0.513	0.22	0.402	0.028638	0	c5
GOBP_REGULATION_OF_MACROPHAGE_CHEMOTAXIS	16	https://www.gsea-msigdb.org/gsea/msigdb/human/geneset/GOBP_REGULATION_OF_MACROPHAGE_CHEMOTAXIS	0.60708	1.6558	0.007968	0.042262	0.998	0.562	0.207	0.447	0.032176	0	c5
HP_SUPERNUMERARY_NIPPLE	28	https://www.gsea-msigdb.org/gsea/msigdb/human/geneset/HP_SUPERNUMERARY_NIPPLE	0.49651	1.6764	0.007968	0.038221	0.996	0.286	0.184	0.234	0.029397	0	c5
HP_EXCESSIVE_WRINKLED_SKIN	23	https://www.gsea-msigdb.org/gsea/msigdb/human/geneset/HP_EXCESSIVE_WRINKLED_SKIN	0.49926	1.649	0.007984	0.043635	0.999	0.435	0.269	0.319	0.033737	0	c5
GOBP_CELLULAR_RESPONSE_TO_REACTIVE_OXYGEN_SPECIES	91	https://www.gsea-msigdb.org/gsea/msigdb/human/geneset/GOBP_CELLULAR_RESPONSE_TO_REACTIVE_OXYGEN_SPECIES	0.37006	1.5263	0.008	0.07824	1	0.396	0.358	0.257	0.062995	0	c5
GOBP_NEGATIVE_REGULATION_OF_PROTEIN_MODIFICATION_PROCESS	237	https://www.gsea-msigdb.org/gsea/msigdb/human/geneset/GOBP_NEGATIVE_REGULATION_OF_PROTEIN_MODIFICATION_PROCESS	0.3622	1.4983	0.008	0.088477	1	0.245	0.229	0.195	0.072392	0	c5
GOBP_NEURON_MIGRATION	80	https://www.gsea-msigdb.org/gsea/msigdb/human/geneset/GOBP_NEURON_MIGRATION	0.41523	1.5623	0.008	0.066999	1	0.362	0.312	0.252	0.053072	0	c5
GOBP_POSITIVE_REGULATION_OF_CELL_CYCLE_PROCESS	119	https://www.gsea-msigdb.org/gsea/msigdb/human/geneset/GOBP_POSITIVE_REGULATION_OF_CELL_CYCLE_PROCESS	0.43208	1.684	0.008	0.036621	0.995	0.345	0.264	0.258	0.028225	0	c5
GOBP_SPINDLE_LOCALIZATION	26	https://www.gsea-msigdb.org/gsea/msigdb/human/geneset/GOBP_SPINDLE_LOCALIZATION	0.50523	1.6054	0.008	0.054217	1	0.308	0.183	0.252	0.042648	0	c5
HP_INSULIN_RESISTANCE	49	https://www.gsea-msigdb.org/gsea/msigdb/human/geneset/HP_INSULIN_RESISTANCE	0.40891	1.5807	0.008	0.06083	1	0.306	0.31	0.213	0.048557	0	c5
GOBP_CELL_DIVISION	301	https://www.gsea-msigdb.org/gsea/msigdb/human/geneset/GOBP_CELL_DIVISION	0.38487	1.5995	0.008016	0.055578	1	0.395	0.354	0.267	0.043403	0	c5
GOMF_AMINOPEPTIDASE_ACTIVITY	22	https://www.gsea-msigdb.org/gsea/msigdb/human/geneset/GOMF_AMINOPEPTIDASE_ACTIVITY	0.51624	1.6261	0.008016	0.049244	0.999	0.5	0.306	0.348	0.038761	0	c5
GOBP_LEUKOTRIENE_METABOLIC_PROCESS	16	https://www.gsea-msigdb.org/gsea/msigdb/human/geneset/GOBP_LEUKOTRIENE_METABOLIC_PROCESS	0.67421	1.7472	0.008032	0.026236	0.964	0.688	0.238	0.525	0.019217	0	c5
GOBP_HEXOSE_CATABOLIC_PROCESS	23	https://www.gsea-msigdb.org/gsea/msigdb/human/geneset/GOBP_HEXOSE_CATABOLIC_PROCESS	0.58757	1.8334	0.008048	0.016191	0.793	0.304	0.082	0.28	0.010237	0	c5
HP_MACROGLOSSIA	84	https://www.gsea-msigdb.org/gsea/msigdb/human/geneset/HP_MACROGLOSSIA	0.36339	1.5545	0.008048	0.06957	1	0.488	0.453	0.27	0.055057	0	c5
GOBP_NEGATIVE_REGULATION_OF_CYSTEINE_TYPE_ENDOPEPTIDASE_ACTIVITY_INVOLVED_IN_APOPTOTIC_PROCESS	30	https://www.gsea-msigdb.org/gsea/msigdb/human/geneset/GOBP_NEGATIVE_REGULATION_OF_CYSTEINE_TYPE_ENDOPEPTIDASE_ACTIVITY_INVOLVED_IN_APOPTOTIC_PROCESS	0.50507	1.6388	0.008065	0.046171	0.999	0.5	0.31	0.346	0.035999	0	c5
GOBP_REGULATION_OF_RESPONSE_TO_BIOTIC_STIMULUS	276	https://www.gsea-msigdb.org/gsea/msigdb/human/geneset/GOBP_REGULATION_OF_RESPONSE_TO_BIOTIC_STIMULUS	0.43053	1.6388	0.008065	0.046157	0.999	0.355	0.281	0.266	0.035975	0	c5
GOCC_CENTRIOLE	57	https://www.gsea-msigdb.org/gsea/msigdb/human/geneset/GOCC_CENTRIOLE	0.43677	1.6727	0.008081	0.038755	0.996	0.175	0.122	0.155	0.029897	0	c5
GOBP_LEUKOCYTE_DEGRANULATION	54	https://www.gsea-msigdb.org/gsea/msigdb/human/geneset/GOBP_LEUKOCYTE_DEGRANULATION	0.58019	1.8344	0.008097	0.016159	0.792	0.611	0.272	0.448	0.010246	0	c5
GOBP_MYELOID_LEUKOCYTE_MIGRATION	156	https://www.gsea-msigdb.org/gsea/msigdb/human/geneset/GOBP_MYELOID_LEUKOCYTE_MIGRATION	0.48072	1.5555	0.008097	0.069257	1	0.429	0.26	0.325	0.054543	0	c5
GOBP_POSITIVE_REGULATION_OF_IMMUNE_SYSTEM_PROCESS	596	https://www.gsea-msigdb.org/gsea/msigdb/human/geneset/GOBP_POSITIVE_REGULATION_OF_IMMUNE_SYSTEM_PROCESS	0.45937	1.6554	0.008097	0.042344	0.998	0.394	0.273	0.313	0.032564	0	c5
GOMF_ISOPRENOID_BINDING	17	https://www.gsea-msigdb.org/gsea/msigdb/human/geneset/GOMF_ISOPRENOID_BINDING	0.63981	1.6726	0.008097	0.038718	0.996	0.471	0.213	0.371	0.029849	0	c5
GOMF_PHOSPHATIDYLINOSITOL_BISPHOSPHATE_BINDING	50	https://www.gsea-msigdb.org/gsea/msigdb/human/geneset/GOMF_PHOSPHATIDYLINOSITOL_BISPHOSPHATE_BINDING	0.40069	1.5869	0.008097	0.059092	1	0.28	0.251	0.211	0.047022	0	c5
HP_AUTOIMMUNE_ANTIBODY_POSITIVITY	88	https://www.gsea-msigdb.org/gsea/msigdb/human/geneset/HP_AUTOIMMUNE_ANTIBODY_POSITIVITY	0.4713	1.6779	0.008097	0.037958	0.996	0.284	0.179	0.236	0.028988	0	c5
HP_ABNORMAL_CELLULAR_PHENOTYPE	334	https://www.gsea-msigdb.org/gsea/msigdb/human/geneset/HP_ABNORMAL_CELLULAR_PHENOTYPE	0.39615	1.692	0.008114	0.035142	0.992	0.464	0.382	0.301	0.027115	0	c5
GOBP_RESPONSE_TO_STEROL	18	https://www.gsea-msigdb.org/gsea/msigdb/human/geneset/GOBP_RESPONSE_TO_STEROL	0.54719	1.6548	0.00813	0.042496	0.998	0.5	0.25	0.376	0.032663	0	c5
HP_GASTROINTESTINAL_ULCER	32	https://www.gsea-msigdb.org/gsea/msigdb/human/geneset/HP_GASTROINTESTINAL_ULCER	0.50837	1.6952	0.00813	0.03457	0.992	0.438	0.278	0.317	0.026725	0	c5
GOBP_ARACHIDONIC_ACID_METABOLIC_PROCESS	29	https://www.gsea-msigdb.org/gsea/msigdb/human/geneset/GOBP_ARACHIDONIC_ACID_METABOLIC_PROCESS	0.54363	1.6877	0.008147	0.035812	0.993	0.241	0.0483	0.231	0.027342	0	c5
GOMF_DICARBOXYLIC_ACID_TRANSMEMBRANE_TRANSPORTER_ACTIVITY	17	https://www.gsea-msigdb.org/gsea/msigdb/human/geneset/GOMF_DICARBOXYLIC_ACID_TRANSMEMBRANE_TRANSPORTER_ACTIVITY	0.68384	1.6847	0.008147	0.03653	0.995	0.647	0.214	0.51	0.028036	0	c5
GOBP_POSITIVE_REGULATION_OF_CYTOKINE_PRODUCTION_INVOLVED_IN_IMMUNE_RESPONSE	52	https://www.gsea-msigdb.org/gsea/msigdb/human/geneset/GOBP_POSITIVE_REGULATION_OF_CYTOKINE_PRODUCTION_INVOLVED_IN_IMMUNE_RESPONSE	0.48189	1.6188	0.008163	0.050921	1	0.635	0.408	0.379	0.039786	0	c5
HP_RECURRENT_BACTERIAL_INFECTIONS	108	https://www.gsea-msigdb.org/gsea/msigdb/human/geneset/HP_RECURRENT_BACTERIAL_INFECTIONS	0.46023	1.6755	0.008163	0.038393	0.996	0.352	0.231	0.275	0.029442	0	c5
GOBP_REGULATION_OF_CELLULAR_CATABOLIC_PROCESS	334	https://www.gsea-msigdb.org/gsea/msigdb/human/geneset/GOBP_REGULATION_OF_CELLULAR_CATABOLIC_PROCESS	0.33473	1.5567	0.00818	0.068832	1	0.335	0.358	0.226	0.054427	0	c5
GOMF_HYDROLASE_ACTIVITY_ACTING_ON_GLYCOSYL_BONDS	63	https://www.gsea-msigdb.org/gsea/msigdb/human/geneset/GOMF_HYDROLASE_ACTIVITY_ACTING_ON_GLYCOSYL_BONDS	0.40128	1.5979	0.00818	0.056059	1	0.238	0.144	0.206	0.043578	0	c5
HP_ABNORMAL_LARGE_INTESTINE_MORPHOLOGY	179	https://www.gsea-msigdb.org/gsea/msigdb/human/geneset/HP_ABNORMAL_LARGE_INTESTINE_MORPHOLOGY	0.41375	1.6077	0.00818	0.053601	1	0.313	0.243	0.243	0.042065	0	c5
HP_ADDUCTED_THUMB	57	https://www.gsea-msigdb.org/gsea/msigdb/human/geneset/HP_ADDUCTED_THUMB	0.43221	1.6555	0.00818	0.042338	0.998	0.474	0.381	0.295	0.032367	0	c5
GOBP_OLIGOSACCHARIDE_METABOLIC_PROCESS	30	https://www.gsea-msigdb.org/gsea/msigdb/human/geneset/GOBP_OLIGOSACCHARIDE_METABOLIC_PROCESS	0.50802	1.6885	0.008214	0.035722	0.992	0.4	0.182	0.328	0.027434	0	c5
GOBP_REGULATION_OF_SMOOTHENED_SIGNALING_PATHWAY	32	https://www.gsea-msigdb.org/gsea/msigdb/human/geneset/GOBP_REGULATION_OF_SMOOTHENED_SIGNALING_PATHWAY	0.50107	1.6552	0.008214	0.042396	0.998	0.125	0.038	0.121	0.032693	0	c5
GOBP_POSITIVE_REGULATION_OF_APOPTOTIC_SIGNALING_PATHWAY	89	https://www.gsea-msigdb.org/gsea/msigdb/human/geneset/GOBP_POSITIVE_REGULATION_OF_APOPTOTIC_SIGNALING_PATHWAY	0.42839	1.5703	0.008282	0.064473	1	0.36	0.297	0.256	0.050822	0	c5
GOMF_MONOSACCHARIDE_BINDING	44	https://www.gsea-msigdb.org/gsea/msigdb/human/geneset/GOMF_MONOSACCHARIDE_BINDING	0.55318	1.7156	0.008282	0.031629	0.986	0.523	0.273	0.382	0.02395	0	c5
GOBP_LIPOPOLYSACCHARIDE_MEDIATED_SIGNALING_PATHWAY	35	https://www.gsea-msigdb.org/gsea/msigdb/human/geneset/GOBP_LIPOPOLYSACCHARIDE_MEDIATED_SIGNALING_PATHWAY	0.58758	1.6532	0.008299	0.042789	0.999	0.6	0.247	0.454	0.032997	0	c5
GOBP_DEOXYRIBONUCLEOTIDE_METABOLIC_PROCESS	29	https://www.gsea-msigdb.org/gsea/msigdb/human/geneset/GOBP_DEOXYRIBONUCLEOTIDE_METABOLIC_PROCESS	0.48458	1.7223	0.008386	0.030484	0.984	0.31	0.13	0.271	0.022889	0	c5
HP_ABNORMAL_FINGER_PHALANX_MORPHOLOGY	325	https://www.gsea-msigdb.org/gsea/msigdb/human/geneset/HP_ABNORMAL_FINGER_PHALANX_MORPHOLOGY	0.3048	1.5114	0.009091	0.083766	1	0.298	0.341	0.206	0.067986	0	c5
GOBP_REGULATION_OF_NON_CANONICAL_WNT_SIGNALING_PATHWAY	15	https://www.gsea-msigdb.org/gsea/msigdb/human/geneset/GOBP_REGULATION_OF_NON_CANONICAL_WNT_SIGNALING_PATHWAY	0.58098	1.68	0.009191	0.037518	0.995	0.133	0.0277	0.13	0.028825	0	c5
HP_LOW_SET_EARS	426	https://www.gsea-msigdb.org/gsea/msigdb/human/geneset/HP_LOW_SET_EARS	0.29518	1.476	0.009208	0.097423	1	0.444	0.468	0.251	0.081514	0	c5
GOBP_SPECIFICATION_OF_ANIMAL_ORGAN_IDENTITY	18	https://www.gsea-msigdb.org/gsea/msigdb/human/geneset/GOBP_SPECIFICATION_OF_ANIMAL_ORGAN_IDENTITY	0.56119	1.6252	0.009276	0.049328	0.999	0.333	0.206	0.265	0.038747	0	c5
HP_AXIAL_HYPOTONIA	139	https://www.gsea-msigdb.org/gsea/msigdb/human/geneset/HP_AXIAL_HYPOTONIA	0.34247	1.6062	0.009294	0.05401	1	0.46	0.445	0.261	0.042692	0	c5
HP_ABNORMAL_QT_INTERVAL	33	https://www.gsea-msigdb.org/gsea/msigdb/human/geneset/HP_ABNORMAL_QT_INTERVAL	0.50587	1.65	0.009363	0.043469	0.999	0.303	0.184	0.248	0.033402	0	c5
HP_AGITATION	67	https://www.gsea-msigdb.org/gsea/msigdb/human/geneset/HP_AGITATION	0.38264	1.567	0.009363	0.06544	1	0.239	0.241	0.183	0.051852	0	c5
HP_TOE_SYNDACTYLY	117	https://www.gsea-msigdb.org/gsea/msigdb/human/geneset/HP_TOE_SYNDACTYLY	0.3736	1.5265	0.009399	0.078242	1	0.368	0.32	0.254	0.062947	0	c5
GOBP_NEGATIVE_REGULATION_OF_BLOOD_VESSEL_ENDOTHELIAL_CELL_MIGRATION	23	https://www.gsea-msigdb.org/gsea/msigdb/human/geneset/GOBP_NEGATIVE_REGULATION_OF_BLOOD_VESSEL_ENDOTHELIAL_CELL_MIGRATION	0.58535	1.8047	0.009416	0.019212	0.863	0.304	0.161	0.256	0.012876	0	c5
HP_ABNORMAL_PERICARDIUM_MORPHOLOGY	52	https://www.gsea-msigdb.org/gsea/msigdb/human/geneset/HP_ABNORMAL_PERICARDIUM_MORPHOLOGY	0.45842	1.6251	0.009434	0.049284	0.999	0.673	0.457	0.368	0.038682	0	c5
GOBP_OLIGODENDROCYTE_DIFFERENTIATION	54	https://www.gsea-msigdb.org/gsea/msigdb/human/geneset/GOBP_OLIGODENDROCYTE_DIFFERENTIATION	0.42433	1.6191	0.009488	0.05083	1	0.352	0.267	0.26	0.039782	0	c5
GOBP_CELL_CELL_ADHESION_MEDIATED_BY_CADHERIN	23	https://www.gsea-msigdb.org/gsea/msigdb/human/geneset/GOBP_CELL_CELL_ADHESION_MEDIATED_BY_CADHERIN	0.55418	1.6691	0.009506	0.039226	0.996	0.609	0.305	0.425	0.029891	0	c5
GOCC_CELL_CELL_CONTACT_ZONE	44	https://www.gsea-msigdb.org/gsea/msigdb/human/geneset/GOCC_CELL_CELL_CONTACT_ZONE	0.41141	1.6104	0.009524	0.053011	1	0.364	0.288	0.261	0.041405	0	c5
GOBP_POSITIVE_REGULATION_OF_NEURON_DIFFERENTIATION	50	https://www.gsea-msigdb.org/gsea/msigdb/human/geneset/GOBP_POSITIVE_REGULATION_OF_NEURON_DIFFERENTIATION	0.43045	1.6337	0.009542	0.047714	0.999	0.48	0.356	0.311	0.037066	0	c5
GOBP_REGULATION_OF_BMP_SIGNALING_PATHWAY	56	https://www.gsea-msigdb.org/gsea/msigdb/human/geneset/GOBP_REGULATION_OF_BMP_SIGNALING_PATHWAY	0.45812	1.6359	0.009542	0.046982	0.999	0.268	0.221	0.21	0.036673	0	c5
GOBP_POSITIVE_REGULATION_OF_DNA_REPLICATION	21	https://www.gsea-msigdb.org/gsea/msigdb/human/geneset/GOBP_POSITIVE_REGULATION_OF_DNA_REPLICATION	0.52688	1.7429	0.00956	0.026872	0.968	0.238	0.168	0.199	0.020028	0	c5
GOCC_MYELIN_SHEATH	26	https://www.gsea-msigdb.org/gsea/msigdb/human/geneset/GOCC_MYELIN_SHEATH	0.5387	1.6763	0.00956	0.038252	0.996	0.346	0.167	0.289	0.029412	0	c5
HP_ABNORMAL_NASAL_SEPTUM_MORPHOLOGY	17	https://www.gsea-msigdb.org/gsea/msigdb/human/geneset/HP_ABNORMAL_NASAL_SEPTUM_MORPHOLOGY	0.56779	1.5659	0.00956	0.065769	1	0.412	0.22	0.322	0.051959	0	c5
HP_BIFID_SCROTUM	24	https://www.gsea-msigdb.org/gsea/msigdb/human/geneset/HP_BIFID_SCROTUM	0.54234	1.5663	0.00956	0.065659	1	0.417	0.207	0.331	0.051973	0	c5
GOBP_CAMERA_TYPE_EYE_MORPHOGENESIS	58	https://www.gsea-msigdb.org/gsea/msigdb/human/geneset/GOBP_CAMERA_TYPE_EYE_MORPHOGENESIS	0.42969	1.4753	0.009597	0.097567	1	0.328	0.3	0.231	0.082038	0	c5
GOBP_NEGATIVE_REGULATION_OF_LIPID_METABOLIC_PROCESS	57	https://www.gsea-msigdb.org/gsea/msigdb/human/geneset/GOBP_NEGATIVE_REGULATION_OF_LIPID_METABOLIC_PROCESS	0.42839	1.6691	0.009615	0.039206	0.996	0.404	0.372	0.255	0.029867	0	c5
GOBP_REGULATION_OF_BLOOD_VESSEL_ENDOTHELIAL_CELL_MIGRATION	64	https://www.gsea-msigdb.org/gsea/msigdb/human/geneset/GOBP_REGULATION_OF_BLOOD_VESSEL_ENDOTHELIAL_CELL_MIGRATION	0.45955	1.6583	0.009615	0.041724	0.998	0.422	0.326	0.287	0.031815	0	c5
GOBP_RESPONSE_TO_TEMPERATURE_STIMULUS	92	https://www.gsea-msigdb.org/gsea/msigdb/human/geneset/GOBP_RESPONSE_TO_TEMPERATURE_STIMULUS	0.43211	1.6199	0.009615	0.050594	1	0.304	0.244	0.233	0.039402	0	c5
HP_EPILEPTIC_SPASM	101	https://www.gsea-msigdb.org/gsea/msigdb/human/geneset/HP_EPILEPTIC_SPASM	0.37546	1.545	0.009615	0.072731	1	0.366	0.304	0.259	0.058148	0	c5
GOBP_POSITIVE_REGULATION_OF_PROTEIN_KINASE_ACTIVITY	167	https://www.gsea-msigdb.org/gsea/msigdb/human/geneset/GOBP_POSITIVE_REGULATION_OF_PROTEIN_KINASE_ACTIVITY	0.37753	1.5392	0.009671	0.074606	1	0.413	0.383	0.261	0.059941	0	c5
HP_FAILURE_TO_THRIVE_IN_INFANCY	73	https://www.gsea-msigdb.org/gsea/msigdb/human/geneset/HP_FAILURE_TO_THRIVE_IN_INFANCY	0.38248	1.5575	0.00969	0.068562	1	0.329	0.295	0.234	0.053907	0	c5
HP_MIDDLE_AGE_ONSET	134	https://www.gsea-msigdb.org/gsea/msigdb/human/geneset/HP_MIDDLE_AGE_ONSET	0.37138	1.5688	0.00969	0.064899	1	0.119	0.0875	0.111	0.051441	0	c5
GOBP_CELLULAR_KETONE_METABOLIC_PROCESS	126	https://www.gsea-msigdb.org/gsea/msigdb/human/geneset/GOBP_CELLULAR_KETONE_METABOLIC_PROCESS	0.44707	1.6868	0.009709	0.036009	0.993	0.444	0.348	0.295	0.027623	0	c5
GOBP_PROTEIN_PROCESSING	129	https://www.gsea-msigdb.org/gsea/msigdb/human/geneset/GOBP_PROTEIN_PROCESSING	0.42302	1.5707	0.009709	0.064459	1	0.465	0.358	0.304	0.050908	0	c5
HP_ABNORMAL_UMBILICUS_MORPHOLOGY	147	https://www.gsea-msigdb.org/gsea/msigdb/human/geneset/HP_ABNORMAL_UMBILICUS_MORPHOLOGY	0.37961	1.609	0.009709	0.053234	1	0.381	0.314	0.267	0.041856	0	c5
HP_ABNORMALITY_OF_EXTRAPYRAMIDAL_MOTOR_FUNCTION	150	https://www.gsea-msigdb.org/gsea/msigdb/human/geneset/HP_ABNORMALITY_OF_EXTRAPYRAMIDAL_MOTOR_FUNCTION	0.32308	1.5046	0.009709	0.086004	1	0.533	0.499	0.273	0.070011	0	c5
HP_ABNORMALITY_OF_VITAMIN_B_METABOLISM	30	https://www.gsea-msigdb.org/gsea/msigdb/human/geneset/HP_ABNORMALITY_OF_VITAMIN_B_METABOLISM	0.56043	1.7351	0.009709	0.027834	0.975	0.4	0.2	0.321	0.020708	0	c5
HP_INFANTILE_SPASMS	70	https://www.gsea-msigdb.org/gsea/msigdb/human/geneset/HP_INFANTILE_SPASMS	0.38908	1.576	0.009709	0.062549	1	0.386	0.304	0.271	0.049525	0	c5
GOBP_FIBRINOLYSIS	21	https://www.gsea-msigdb.org/gsea/msigdb/human/geneset/GOBP_FIBRINOLYSIS	0.67362	1.7277	0.009728	0.029107	0.978	0.667	0.226	0.517	0.021756	0	c5
GOCC_ENVELOPE	545	https://www.gsea-msigdb.org/gsea/msigdb/human/geneset/GOCC_ENVELOPE	0.34408	1.6192	0.009728	0.050811	1	0.407	0.398	0.266	0.039807	0	c5
GOBP_REGULATION_OF_MEMBRANE_DEPOLARIZATION	20	https://www.gsea-msigdb.org/gsea/msigdb/human/geneset/GOBP_REGULATION_OF_MEMBRANE_DEPOLARIZATION	0.56431	1.6573	0.009747	0.041819	0.998	0.3	0.121	0.265	0.032028	0	c5
GOMF_CHANNEL_REGULATOR_ACTIVITY	63	https://www.gsea-msigdb.org/gsea/msigdb/human/geneset/GOMF_CHANNEL_REGULATOR_ACTIVITY	0.38645	1.4952	0.009747	0.089678	1	0.524	0.451	0.29	0.07365	0	c5
HP_IMPAIRED_PLATELET_AGGREGATION	23	https://www.gsea-msigdb.org/gsea/msigdb/human/geneset/HP_IMPAIRED_PLATELET_AGGREGATION	0.54689	1.7078	0.009747	0.03249	0.987	0.391	0.255	0.293	0.024576	0	c5
HP_ABNORMAL_PONS_MORPHOLOGY	51	https://www.gsea-msigdb.org/gsea/msigdb/human/geneset/HP_ABNORMAL_PONS_MORPHOLOGY	0.38237	1.5315	0.009766	0.07727	1	0.51	0.447	0.284	0.062173	0	c5
HP_INTELLECTUAL_DISABILITY_SEVERE	168	https://www.gsea-msigdb.org/gsea/msigdb/human/geneset/HP_INTELLECTUAL_DISABILITY_SEVERE	0.32908	1.4893	0.009785	0.092291	1	0.405	0.408	0.245	0.075832	0	c5
HP_RECURRENT_URINARY_TRACT_INFECTIONS	84	https://www.gsea-msigdb.org/gsea/msigdb/human/geneset/HP_RECURRENT_URINARY_TRACT_INFECTIONS	0.34813	1.5593	0.009785	0.068001	1	0.476	0.436	0.272	0.05359	0	c5
GOBP_ALCOHOL_METABOLIC_PROCESS	208	https://www.gsea-msigdb.org/gsea/msigdb/human/geneset/GOBP_ALCOHOL_METABOLIC_PROCESS	0.44016	1.6296	0.009804	0.048697	0.999	0.332	0.243	0.259	0.037904	0	c5
GOBP_CELLULAR_RESPONSE_TO_KETONE	66	https://www.gsea-msigdb.org/gsea/msigdb/human/geneset/GOBP_CELLULAR_RESPONSE_TO_KETONE	0.4476	1.5641	0.009804	0.066389	1	0.424	0.347	0.28	0.052348	0	c5
GOBP_CELL_VOLUME_HOMEOSTASIS	17	https://www.gsea-msigdb.org/gsea/msigdb/human/geneset/GOBP_CELL_VOLUME_HOMEOSTASIS	0.5533	1.597	0.009823	0.056338	1	0.294	0.136	0.255	0.043859	0	c5
GOBP_CELLULAR_RESPONSE_TO_OSMOTIC_STRESS	35	https://www.gsea-msigdb.org/gsea/msigdb/human/geneset/GOBP_CELLULAR_RESPONSE_TO_OSMOTIC_STRESS	0.49508	1.628	0.009823	0.048832	0.999	0.657	0.41	0.389	0.038073	0	c5
GOBP_NEGATIVE_REGULATION_OF_LEUKOCYTE_CELL_CELL_ADHESION	78	https://www.gsea-msigdb.org/gsea/msigdb/human/geneset/GOBP_NEGATIVE_REGULATION_OF_LEUKOCYTE_CELL_CELL_ADHESION	0.46837	1.6011	0.009823	0.055036	1	0.59	0.408	0.353	0.043169	0	c5
GOBP_ORGANIC_ACID_TRANSMEMBRANE_TRANSPORT	80	https://www.gsea-msigdb.org/gsea/msigdb/human/geneset/GOBP_ORGANIC_ACID_TRANSMEMBRANE_TRANSPORT	0.44472	1.6692	0.009823	0.039225	0.996	0.5	0.374	0.317	0.029937	0	c5
GOBP_BONE_DEVELOPMENT	118	https://www.gsea-msigdb.org/gsea/msigdb/human/geneset/GOBP_BONE_DEVELOPMENT	0.394	1.5636	0.009843	0.06644	1	0.475	0.422	0.279	0.052192	0	c5
GOBP_DEFENSE_RESPONSE_TO_GRAM_NEGATIVE_BACTERIUM	35	https://www.gsea-msigdb.org/gsea/msigdb/human/geneset/GOBP_DEFENSE_RESPONSE_TO_GRAM_NEGATIVE_BACTERIUM	0.55408	1.6	0.009843	0.055385	1	0.429	0.217	0.337	0.04328	0	c5
GOBP_NEGATIVE_REGULATION_OF_RESPONSE_TO_CYTOKINE_STIMULUS	49	https://www.gsea-msigdb.org/gsea/msigdb/human/geneset/GOBP_NEGATIVE_REGULATION_OF_RESPONSE_TO_CYTOKINE_STIMULUS	0.47589	1.5586	0.009843	0.068134	1	0.388	0.255	0.291	0.053609	0	c5
HP_ABNORMALITY_OF_BINOCULAR_VISION	47	https://www.gsea-msigdb.org/gsea/msigdb/human/geneset/HP_ABNORMALITY_OF_BINOCULAR_VISION	0.41794	1.5307	0.009843	0.077477	1	0.489	0.412	0.29	0.062501	0	c5
GOBP_CRANIAL_NERVE_DEVELOPMENT	25	https://www.gsea-msigdb.org/gsea/msigdb/human/geneset/GOBP_CRANIAL_NERVE_DEVELOPMENT	0.51124	1.6288	0.009862	0.048634	0.999	0.52	0.312	0.359	0.038113	0	c5
GOBP_NEGATIVE_REGULATION_OF_CATABOLIC_PROCESS	163	https://www.gsea-msigdb.org/gsea/msigdb/human/geneset/GOBP_NEGATIVE_REGULATION_OF_CATABOLIC_PROCESS	0.35451	1.5132	0.009862	0.083091	1	0.264	0.259	0.2	0.067809	0	c5
GOBP_NEGATIVE_REGULATION_OF_PROTEIN_SECRETION	33	https://www.gsea-msigdb.org/gsea/msigdb/human/geneset/GOBP_NEGATIVE_REGULATION_OF_PROTEIN_SECRETION	0.48627	1.6669	0.009862	0.039758	0.998	0.455	0.298	0.321	0.030767	0	c5
GOBP_CELLULAR_RESPONSE_TO_CADMIUM_ION	25	https://www.gsea-msigdb.org/gsea/msigdb/human/geneset/GOBP_CELLULAR_RESPONSE_TO_CADMIUM_ION	0.54929	1.7317	0.009881	0.028376	0.977	0.56	0.283	0.403	0.021227	0	c5
GOBP_STEROID_METABOLIC_PROCESS	182	https://www.gsea-msigdb.org/gsea/msigdb/human/geneset/GOBP_STEROID_METABOLIC_PROCESS	0.40686	1.5479	0.009881	0.071652	1	0.363	0.31	0.257	0.05695	0	c5
HP_MOTOR_SEIZURE	196	https://www.gsea-msigdb.org/gsea/msigdb/human/geneset/HP_MOTOR_SEIZURE	0.33406	1.5513	0.009881	0.070494	1	0.321	0.321	0.224	0.05604	0	c5
HP_NASOGASTRIC_TUBE_FEEDING	21	https://www.gsea-msigdb.org/gsea/msigdb/human/geneset/HP_NASOGASTRIC_TUBE_FEEDING	0.66299	1.6205	0.009881	0.050573	1	0.429	0.173	0.356	0.039423	0	c5
GOBP_PRESYNAPSE_ORGANIZATION	22	https://www.gsea-msigdb.org/gsea/msigdb/human/geneset/GOBP_PRESYNAPSE_ORGANIZATION	0.57592	1.6955	0.009901	0.034497	0.992	0.227	0.0665	0.213	0.026612	0	c5
HP_ACANTHOSIS_NIGRICANS	34	https://www.gsea-msigdb.org/gsea/msigdb/human/geneset/HP_ACANTHOSIS_NIGRICANS	0.43906	1.6049	0.009901	0.054339	1	0.559	0.425	0.323	0.042898	0	c5
HP_CARDIAC_ARREST	76	https://www.gsea-msigdb.org/gsea/msigdb/human/geneset/HP_CARDIAC_ARREST	0.38683	1.4967	0.009901	0.089223	1	0.579	0.459	0.316	0.073421	0	c5
HP_EXERCISE_INTOLERANCE	47	https://www.gsea-msigdb.org/gsea/msigdb/human/geneset/HP_EXERCISE_INTOLERANCE	0.41065	1.6541	0.009901	0.04256	0.998	0.447	0.349	0.293	0.032514	0	c5
HP_HYPERKALEMIA	21	https://www.gsea-msigdb.org/gsea/msigdb/human/geneset/HP_HYPERKALEMIA	0.60313	1.6393	0.009901	0.046091	0.999	0.476	0.219	0.373	0.035819	0	c5
GOBP_MODULATION_BY_HOST_OF_SYMBIONT_PROCESS	49	https://www.gsea-msigdb.org/gsea/msigdb/human/geneset/GOBP_MODULATION_BY_HOST_OF_SYMBIONT_PROCESS	0.46148	1.6217	0.009921	0.050102	1	0.265	0.208	0.212	0.039184	0	c5
GOBP_REGULATION_OF_NITRIC_OXIDE_METABOLIC_PROCESS	39	https://www.gsea-msigdb.org/gsea/msigdb/human/geneset/GOBP_REGULATION_OF_NITRIC_OXIDE_METABOLIC_PROCESS	0.48221	1.6204	0.009921	0.050579	1	0.436	0.342	0.288	0.039398	0	c5
GOBP_RESPONSE_TO_MINERALOCORTICOID	21	https://www.gsea-msigdb.org/gsea/msigdb/human/geneset/GOBP_RESPONSE_TO_MINERALOCORTICOID	0.58368	1.632	0.009921	0.048107	0.999	0.429	0.167	0.358	0.037494	0	c5
GOCC_OUTER_MEMBRANE	126	https://www.gsea-msigdb.org/gsea/msigdb/human/geneset/GOCC_OUTER_MEMBRANE	0.38949	1.6251	0.00996	0.049258	0.999	0.444	0.401	0.271	0.038658	0	c5
HP_INCREASED_CIRCULATING_LACTATE_DEHYDROGENASE_CONCENTRATION	38	https://www.gsea-msigdb.org/gsea/msigdb/human/geneset/HP_INCREASED_CIRCULATING_LACTATE_DEHYDROGENASE_CONCENTRATION	0.42085	1.5641	0.00996	0.066363	1	0.632	0.445	0.353	0.052322	0	c5
GOBP_LIVER_MORPHOGENESIS	17	https://www.gsea-msigdb.org/gsea/msigdb/human/geneset/GOBP_LIVER_MORPHOGENESIS	0.52632	1.6031	0.00998	0.054702	1	0.412	0.23	0.318	0.043102	0	c5
HP_ABNORMAL_ILIAC_WING_MORPHOLOGY	36	https://www.gsea-msigdb.org/gsea/msigdb/human/geneset/HP_ABNORMAL_ILIAC_WING_MORPHOLOGY	0.4243	1.5853	0.00998	0.059549	1	0.472	0.386	0.291	0.047357	0	c5
HP_LEUKOENCEPHALOPATHY	103	https://www.gsea-msigdb.org/gsea/msigdb/human/geneset/HP_LEUKOENCEPHALOPATHY	0.39203	1.5923	0.00998	0.057534	1	0.485	0.388	0.301	0.045257	0	c5
HP_PROGRESSIVE_GAIT_ATAXIA	16	https://www.gsea-msigdb.org/gsea/msigdb/human/geneset/HP_PROGRESSIVE_GAIT_ATAXIA	0.61138	1.6477	0.00998	0.043972	0.999	0.5	0.275	0.363	0.034201	0	c5
GOBP_NUCLEOBASE_CONTAINING_SMALL_MOLECULE_METABOLIC_PROCESS	322	https://www.gsea-msigdb.org/gsea/msigdb/human/geneset/GOBP_NUCLEOBASE_CONTAINING_SMALL_MOLECULE_METABOLIC_PROCESS	0.39331	1.712	0.01	0.031925	0.986	0.444	0.365	0.295	0.024376	0	c5
GOBP_POSITIVE_REGULATION_OF_NEURAL_PRECURSOR_CELL_PROLIFERATION	31	https://www.gsea-msigdb.org/gsea/msigdb/human/geneset/GOBP_POSITIVE_REGULATION_OF_NEURAL_PRECURSOR_CELL_PROLIFERATION	0.50107	1.6367	0.01	0.046715	0.999	0.613	0.394	0.373	0.036531	0	c5
GOBP_CYTOKINE_PRODUCTION_INVOLVED_IN_IMMUNE_RESPONSE	73	https://www.gsea-msigdb.org/gsea/msigdb/human/geneset/GOBP_CYTOKINE_PRODUCTION_INVOLVED_IN_IMMUNE_RESPONSE	0.46638	1.6117	0.01002	0.052776	1	0.603	0.411	0.358	0.041124	0	c5
GOBP_REGULATION_OF_CELL_CYCLE_G1_S_PHASE_TRANSITION	94	https://www.gsea-msigdb.org/gsea/msigdb/human/geneset/GOBP_REGULATION_OF_CELL_CYCLE_G1_S_PHASE_TRANSITION	0.40816	1.588	0.01002	0.058655	1	0.383	0.32	0.264	0.046763	0	c5
HP_ABNORMAL_BLOOD_PHOSPHATE_CONCENTRATION	41	https://www.gsea-msigdb.org/gsea/msigdb/human/geneset/HP_ABNORMAL_BLOOD_PHOSPHATE_CONCENTRATION	0.58133	1.6528	0.01002	0.042891	0.999	0.293	0.111	0.262	0.032979	0	c5
GOBP_NEUTRAL_LIPID_BIOSYNTHETIC_PROCESS	25	https://www.gsea-msigdb.org/gsea/msigdb/human/geneset/GOBP_NEUTRAL_LIPID_BIOSYNTHETIC_PROCESS	0.52861	1.694	0.01004	0.034741	0.992	0.52	0.283	0.374	0.026813	0	c5
GOBP_MONOSACCHARIDE_CATABOLIC_PROCESS	27	https://www.gsea-msigdb.org/gsea/msigdb/human/geneset/GOBP_MONOSACCHARIDE_CATABOLIC_PROCESS	0.56071	1.8254	0.01006	0.017318	0.82	0.259	0.082	0.239	0.010993	0	c5
GOBP_ACYLGLYCEROL_HOMEOSTASIS	21	https://www.gsea-msigdb.org/gsea/msigdb/human/geneset/GOBP_ACYLGLYCEROL_HOMEOSTASIS	0.55104	1.6153	0.01008	0.051768	1	0.286	0.15	0.244	0.040242	0	c5
GOCC_LAMELLIPODIUM	113	https://www.gsea-msigdb.org/gsea/msigdb/human/geneset/GOCC_LAMELLIPODIUM	0.37096	1.5534	0.0101	0.069962	1	0.54	0.472	0.29	0.055361	0	c5
HP_PROLONGED_BLEEDING_TIME	34	https://www.gsea-msigdb.org/gsea/msigdb/human/geneset/HP_PROLONGED_BLEEDING_TIME	0.52746	1.6053	0.01012	0.054177	1	0.265	0.147	0.227	0.042591	0	c5
HP_ABNORMALITY_OF_THE_CALF	142	https://www.gsea-msigdb.org/gsea/msigdb/human/geneset/HP_ABNORMALITY_OF_THE_CALF	0.36132	1.5645	0.01016	0.066211	1	0.359	0.347	0.239	0.052374	0	c5
GOBP_REGULATION_OF_ACUTE_INFLAMMATORY_RESPONSE	27	https://www.gsea-msigdb.org/gsea/msigdb/human/geneset/GOBP_REGULATION_OF_ACUTE_INFLAMMATORY_RESPONSE	0.55309	1.5986	0.01018	0.055824	1	0.407	0.216	0.321	0.043376	0	c5
HP_ABNORMAL_MOTOR_NERVE_CONDUCTION_VELOCITY	35	https://www.gsea-msigdb.org/gsea/msigdb/human/geneset/HP_ABNORMAL_MOTOR_NERVE_CONDUCTION_VELOCITY	0.44976	1.6502	0.01018	0.043434	0.999	0.543	0.371	0.343	0.033449	0	c5
GOBP_ALCOHOL_CATABOLIC_PROCESS	19	https://www.gsea-msigdb.org/gsea/msigdb/human/geneset/GOBP_ALCOHOL_CATABOLIC_PROCESS	0.58807	1.6596	0.01022	0.041502	0.998	0.263	0.118	0.233	0.031725	0	c5
GOBP_GLUCOSE_6_PHOSPHATE_METABOLIC_PROCESS	16	https://www.gsea-msigdb.org/gsea/msigdb/human/geneset/GOBP_GLUCOSE_6_PHOSPHATE_METABOLIC_PROCESS	0.57298	1.6727	0.01025	0.038769	0.996	0.688	0.331	0.461	0.029921	0	c5
GOBP_REGULATION_OF_FIBRINOLYSIS	15	https://www.gsea-msigdb.org/gsea/msigdb/human/geneset/GOBP_REGULATION_OF_FIBRINOLYSIS	0.71591	1.6744	0.01025	0.038642	0.996	0.733	0.226	0.569	0.029793	0	c5
HP_ABNORMAL_ELASTICITY_OF_SKIN	118	https://www.gsea-msigdb.org/gsea/msigdb/human/geneset/HP_ABNORMAL_ELASTICITY_OF_SKIN	0.40469	1.5885	0.01025	0.058562	1	0.39	0.314	0.272	0.046471	0	c5
GOBP_POSITIVE_REGULATION_OF_IMMUNE_EFFECTOR_PROCESS	151	https://www.gsea-msigdb.org/gsea/msigdb/human/geneset/GOBP_POSITIVE_REGULATION_OF_IMMUNE_EFFECTOR_PROCESS	0.45562	1.6121	0.01027	0.052702	1	0.411	0.297	0.295	0.04114	0	c5
GOBP_MYELOID_LEUKOCYTE_DIFFERENTIATION	134	https://www.gsea-msigdb.org/gsea/msigdb/human/geneset/GOBP_MYELOID_LEUKOCYTE_DIFFERENTIATION	0.46697	1.5888	0.01031	0.058502	1	0.343	0.228	0.27	0.046128	0	c5
GOBP_REGULATION_OF_LEUKOCYTE_MEDIATED_IMMUNITY	132	https://www.gsea-msigdb.org/gsea/msigdb/human/geneset/GOBP_REGULATION_OF_LEUKOCYTE_MEDIATED_IMMUNITY	0.48176	1.6696	0.01031	0.039197	0.996	0.515	0.348	0.342	0.030031	0	c5
GOBP_NITRIC_OXIDE_MEDIATED_SIGNAL_TRANSDUCTION	16	https://www.gsea-msigdb.org/gsea/msigdb/human/geneset/GOBP_NITRIC_OXIDE_MEDIATED_SIGNAL_TRANSDUCTION	0.6126	1.7076	0.01035	0.032497	0.987	0.625	0.313	0.43	0.024552	0	c5
GOBP_REGULATION_OF_IMMUNE_RESPONSE	500	https://www.gsea-msigdb.org/gsea/msigdb/human/geneset/GOBP_REGULATION_OF_IMMUNE_RESPONSE	0.46808	1.6585	0.01035	0.041712	0.998	0.408	0.285	0.314	0.031703	0	c5
GOBP_CYTOKINE_PRODUCTION_INVOLVED_IN_INFLAMMATORY_RESPONSE	33	https://www.gsea-msigdb.org/gsea/msigdb/human/geneset/GOBP_CYTOKINE_PRODUCTION_INVOLVED_IN_INFLAMMATORY_RESPONSE	0.55079	1.5853	0.01037	0.059567	1	0.273	0.139	0.236	0.047382	0	c5
GOMF_MONOOXYGENASE_ACTIVITY	53	https://www.gsea-msigdb.org/gsea/msigdb/human/geneset/GOMF_MONOOXYGENASE_ACTIVITY	0.55248	1.6839	0.01042	0.036591	0.995	0.321	0.153	0.274	0.028203	0	c5
HP_ABNORMALITY_OF_THE_MIDDLE_EAR	286	https://www.gsea-msigdb.org/gsea/msigdb/human/geneset/HP_ABNORMALITY_OF_THE_MIDDLE_EAR	0.37201	1.596	0.01044	0.056573	1	0.444	0.403	0.276	0.044463	0	c5
HP_ILEUS	20	https://www.gsea-msigdb.org/gsea/msigdb/human/geneset/HP_ILEUS	0.57639	1.6292	0.01044	0.048723	0.999	0.35	0.172	0.29	0.038253	0	c5
HP_PNEUMONIA	173	https://www.gsea-msigdb.org/gsea/msigdb/human/geneset/HP_PNEUMONIA	0.42134	1.6066	0.01044	0.054017	1	0.358	0.284	0.263	0.042808	0	c5
HP_ABNORMAL_THYROID_STIMULATING_HORMONE_LEVEL	24	https://www.gsea-msigdb.org/gsea/msigdb/human/geneset/HP_ABNORMAL_THYROID_STIMULATING_HORMONE_LEVEL	0.48941	1.6333	0.01062	0.047771	0.999	0.292	0.241	0.222	0.037128	0	c5
HP_INCREASED_INTRACRANIAL_PRESSURE	44	https://www.gsea-msigdb.org/gsea/msigdb/human/geneset/HP_INCREASED_INTRACRANIAL_PRESSURE	0.41795	1.5304	0.01083	0.077453	1	0.568	0.447	0.316	0.062539	0	c5
HP_DYSARTHRIA	280	https://www.gsea-msigdb.org/gsea/msigdb/human/geneset/HP_DYSARTHRIA	0.27715	1.4085	0.01093	0.12855	1	0.525	0.555	0.243	0.11105	0	c5
HP_NEOPLASM_OF_THE_PANCREAS	48	https://www.gsea-msigdb.org/gsea/msigdb/human/geneset/HP_NEOPLASM_OF_THE_PANCREAS	0.41052	1.6165	0.01093	0.051424	1	0.625	0.448	0.348	0.040101	0	c5
HP_ABNORMAL_VISUAL_ELECTROPHYSIOLOGY	96	https://www.gsea-msigdb.org/gsea/msigdb/human/geneset/HP_ABNORMAL_VISUAL_ELECTROPHYSIOLOGY	0.33442	1.6313	0.01095	0.048335	0.999	0.51	0.479	0.27	0.037739	0	c5
HP_APLASIA_HYPOPLASIA_OF_THE_EAR	95	https://www.gsea-msigdb.org/gsea/msigdb/human/geneset/HP_APLASIA_HYPOPLASIA_OF_THE_EAR	0.32496	1.5278	0.01097	0.077871	1	0.411	0.42	0.241	0.062793	0	c5
HP_ABNORMALITY_OF_ENDOCRINE_PANCREAS_PHYSIOLOGY	19	https://www.gsea-msigdb.org/gsea/msigdb/human/geneset/HP_ABNORMALITY_OF_ENDOCRINE_PANCREAS_PHYSIOLOGY	0.52994	1.6952	0.01103	0.034548	0.992	0.368	0.186	0.301	0.026715	0	c5
HP_APLASIA_HYPOPLASIA_INVOLVING_BONES_OF_THE_UPPER_LIMBS	275	https://www.gsea-msigdb.org/gsea/msigdb/human/geneset/HP_APLASIA_HYPOPLASIA_INVOLVING_BONES_OF_THE_UPPER_LIMBS	0.30979	1.4844	0.01105	0.094179	1	0.469	0.478	0.255	0.078145	0	c5
HP_ABNORMALITY_OF_THE_PLANTAR_SKIN_OF_FOOT	104	https://www.gsea-msigdb.org/gsea/msigdb/human/geneset/HP_ABNORMALITY_OF_THE_PLANTAR_SKIN_OF_FOOT	0.33189	1.532	0.01107	0.077141	1	0.481	0.468	0.26	0.062179	0	c5
GOBP_POSITIVE_REGULATION_OF_PROTEIN_SERINE_THREONINE_KINASE_ACTIVITY	83	https://www.gsea-msigdb.org/gsea/msigdb/human/geneset/GOBP_POSITIVE_REGULATION_OF_PROTEIN_SERINE_THREONINE_KINASE_ACTIVITY	0.4046	1.592	0.01109	0.057569	1	0.47	0.404	0.283	0.04531	0	c5
HP_ABNORMAL_T_WAVE	19	https://www.gsea-msigdb.org/gsea/msigdb/human/geneset/HP_ABNORMAL_T_WAVE	0.59585	1.72	0.01111	0.03083	0.985	0.263	0.0737	0.244	0.023214	0	c5
GOBP_POSITIVE_REGULATION_OF_CYTOSKELETON_ORGANIZATION	104	https://www.gsea-msigdb.org/gsea/msigdb/human/geneset/GOBP_POSITIVE_REGULATION_OF_CYTOSKELETON_ORGANIZATION	0.37156	1.5417	0.01113	0.073824	1	0.51	0.424	0.298	0.058934	0	c5
GOBP_ACTIN_FILAMENT_BASED_MOVEMENT	69	https://www.gsea-msigdb.org/gsea/msigdb/human/geneset/GOBP_ACTIN_FILAMENT_BASED_MOVEMENT	0.40823	1.5293	0.01117	0.077595	1	0.348	0.251	0.263	0.062544	0	c5
GOBP_REGULATION_OF_TRANSMEMBRANE_RECEPTOR_PROTEIN_SERINE_THREONINE_KINASE_SIGNALING_PATHWAY	138	https://www.gsea-msigdb.org/gsea/msigdb/human/geneset/GOBP_REGULATION_OF_TRANSMEMBRANE_RECEPTOR_PROTEIN_SERINE_THREONINE_KINASE_SIGNALING_PATHWAY	0.43085	1.6762	0.01117	0.038248	0.996	0.355	0.324	0.245	0.029388	0	c5
GOBP_POSITIVE_REGULATION_OF_AXON_EXTENSION	23	https://www.gsea-msigdb.org/gsea/msigdb/human/geneset/GOBP_POSITIVE_REGULATION_OF_AXON_EXTENSION	0.48891	1.737	0.01119	0.027659	0.974	0.304	0.206	0.242	0.020456	0	c5
HP_HYPOPIGMENTATION_OF_HAIR	50	https://www.gsea-msigdb.org/gsea/msigdb/human/geneset/HP_HYPOPIGMENTATION_OF_HAIR	0.41932	1.6023	0.01119	0.054809	1	0.34	0.297	0.241	0.043089	0	c5
GOBP_NEURAL_CREST_CELL_DIFFERENTIATION	52	https://www.gsea-msigdb.org/gsea/msigdb/human/geneset/GOBP_NEURAL_CREST_CELL_DIFFERENTIATION	0.45775	1.5854	0.01121	0.059604	1	0.5	0.392	0.306	0.047458	0	c5
HP_PERISYLVIAN_POLYMICROGYRIA	20	https://www.gsea-msigdb.org/gsea/msigdb/human/geneset/HP_PERISYLVIAN_POLYMICROGYRIA	0.53765	1.6675	0.01121	0.039696	0.998	0.55	0.303	0.384	0.030675	0	c5
HP_ATTENTION_DEFICIT_HYPERACTIVITY_DISORDER	203	https://www.gsea-msigdb.org/gsea/msigdb/human/geneset/HP_ATTENTION_DEFICIT_HYPERACTIVITY_DISORDER	0.33021	1.496	0.01124	0.089403	1	0.433	0.452	0.245	0.073328	0	c5
HP_AMAUROSIS_FUGAX	23	https://www.gsea-msigdb.org/gsea/msigdb/human/geneset/HP_AMAUROSIS_FUGAX	0.46562	1.5247	0.01126	0.078996	1	0.522	0.384	0.322	0.063572	0	c5
GOBP_MUSCLE_CONTRACTION	164	https://www.gsea-msigdb.org/gsea/msigdb/human/geneset/GOBP_MUSCLE_CONTRACTION	0.38658	1.5841	0.01128	0.059885	1	0.555	0.449	0.313	0.047742	0	c5
GOBP_POSITIVE_REGULATION_OF_CELL_SUBSTRATE_JUNCTION_ORGANIZATION	20	https://www.gsea-msigdb.org/gsea/msigdb/human/geneset/GOBP_POSITIVE_REGULATION_OF_CELL_SUBSTRATE_JUNCTION_ORGANIZATION	0.57436	1.6869	0.01128	0.03603	0.993	0.2	0.0851	0.183	0.02767	0	c5
GOBP_MESENCHYMAL_CELL_MIGRATION	34	https://www.gsea-msigdb.org/gsea/msigdb/human/geneset/GOBP_MESENCHYMAL_CELL_MIGRATION	0.48608	1.6446	0.0113	0.044691	0.999	0.588	0.392	0.36	0.034823	0	c5
HP_REDUCED_CONSCIOUSNESS_CONFUSION	217	https://www.gsea-msigdb.org/gsea/msigdb/human/geneset/HP_REDUCED_CONSCIOUSNESS_CONFUSION	0.44297	1.714	0.01134	0.031637	0.986	0.433	0.335	0.297	0.023875	0	c5
GOBP_HYPEROSMOTIC_RESPONSE	21	https://www.gsea-msigdb.org/gsea/msigdb/human/geneset/GOBP_HYPEROSMOTIC_RESPONSE	0.58927	1.6795	0.01136	0.0376	0.995	0.476	0.211	0.377	0.028765	0	c5
GOBP_GLOMERULUS_DEVELOPMENT	51	https://www.gsea-msigdb.org/gsea/msigdb/human/geneset/GOBP_GLOMERULUS_DEVELOPMENT	0.60623	1.7384	0.01141	0.027595	0.972	0.549	0.244	0.418	0.020622	0	c5
HP_CEREBRAL_PALSY	84	https://www.gsea-msigdb.org/gsea/msigdb/human/geneset/HP_CEREBRAL_PALSY	0.36872	1.6194	0.01143	0.050749	1	0.583	0.477	0.309	0.039595	0	c5
HP_GENITAL_NEOPLASM	97	https://www.gsea-msigdb.org/gsea/msigdb/human/geneset/HP_GENITAL_NEOPLASM	0.38098	1.5235	0.01143	0.079318	1	0.649	0.521	0.316	0.06393	0	c5
HP_POOR_MOTOR_COORDINATION	34	https://www.gsea-msigdb.org/gsea/msigdb/human/geneset/HP_POOR_MOTOR_COORDINATION	0.44045	1.5179	0.01143	0.081029	1	0.618	0.459	0.335	0.065764	0	c5
HP_ABNORMAL_DENTAL_PULP_MORPHOLOGY	25	https://www.gsea-msigdb.org/gsea/msigdb/human/geneset/HP_ABNORMAL_DENTAL_PULP_MORPHOLOGY	0.55382	1.7096	0.01149	0.032316	0.986	0.32	0.13	0.279	0.024649	0	c5
HP_ABNORMAL_SOCIAL_BEHAVIOR	82	https://www.gsea-msigdb.org/gsea/msigdb/human/geneset/HP_ABNORMAL_SOCIAL_BEHAVIOR	0.32806	1.4513	0.01149	0.10862	1	0.329	0.327	0.224	0.092694	0	c5
GOBP_ACTION_POTENTIAL	70	https://www.gsea-msigdb.org/gsea/msigdb/human/geneset/GOBP_ACTION_POTENTIAL	0.40123	1.5197	0.01154	0.080533	1	0.243	0.167	0.204	0.064709	0	c5
GOBP_PHOSPHOLIPID_BIOSYNTHETIC_PROCESS	116	https://www.gsea-msigdb.org/gsea/msigdb/human/geneset/GOBP_PHOSPHOLIPID_BIOSYNTHETIC_PROCESS	0.3753	1.5689	0.01154	0.064868	1	0.336	0.311	0.236	0.051467	0	c5
GOBP_REGULATION_OF_ACTOMYOSIN_STRUCTURE_ORGANIZATION	63	https://www.gsea-msigdb.org/gsea/msigdb/human/geneset/GOBP_REGULATION_OF_ACTOMYOSIN_STRUCTURE_ORGANIZATION	0.40636	1.5613	0.01154	0.06719	1	0.54	0.424	0.314	0.052851	0	c5
GOMF_HORMONE_ACTIVITY	36	https://www.gsea-msigdb.org/gsea/msigdb/human/geneset/GOMF_HORMONE_ACTIVITY	0.54711	1.7032	0.01154	0.033178	0.988	0.333	0.223	0.26	0.025577	0	c5
HP_POOR_SPEECH	95	https://www.gsea-msigdb.org/gsea/msigdb/human/geneset/HP_POOR_SPEECH	0.3424	1.5349	0.01154	0.075979	1	0.611	0.542	0.283	0.061015	0	c5
GOBP_POST_EMBRYONIC_DEVELOPMENT	54	https://www.gsea-msigdb.org/gsea/msigdb/human/geneset/GOBP_POST_EMBRYONIC_DEVELOPMENT	0.43078	1.5549	0.01156	0.069393	1	0.407	0.334	0.274	0.055007	0	c5
GOBP_REGULATION_OF_STEM_CELL_PROLIFERATION	53	https://www.gsea-msigdb.org/gsea/msigdb/human/geneset/GOBP_REGULATION_OF_STEM_CELL_PROLIFERATION	0.43074	1.6032	0.01156	0.054691	1	0.264	0.228	0.205	0.043127	0	c5
GOBP_RESPONSE_TO_CALCIUM_ION	81	https://www.gsea-msigdb.org/gsea/msigdb/human/geneset/GOBP_RESPONSE_TO_CALCIUM_ION	0.39216	1.5279	0.01156	0.077913	1	0.481	0.437	0.274	0.062847	0	c5
HP_BILATERAL_CRYPTORCHIDISM	24	https://www.gsea-msigdb.org/gsea/msigdb/human/geneset/HP_BILATERAL_CRYPTORCHIDISM	0.48949	1.7365	0.01156	0.027575	0.974	0.25	0.164	0.21	0.020295	0	c5
GOBP_POSITIVE_REGULATION_OF_BIOMINERAL_TISSUE_DEVELOPMENT	30	https://www.gsea-msigdb.org/gsea/msigdb/human/geneset/GOBP_POSITIVE_REGULATION_OF_BIOMINERAL_TISSUE_DEVELOPMENT	0.45613	1.5654	0.01158	0.065896	1	0.433	0.31	0.3	0.052438	0	c5
GOMF_CYTOKINE_RECEPTOR_BINDING	134	https://www.gsea-msigdb.org/gsea/msigdb/human/geneset/GOMF_CYTOKINE_RECEPTOR_BINDING	0.4296	1.5613	0.01158	0.067158	1	0.552	0.42	0.327	0.052825	0	c5
HP_ARACHNODACTYLY	72	https://www.gsea-msigdb.org/gsea/msigdb/human/geneset/HP_ARACHNODACTYLY	0.4184	1.6341	0.01161	0.047619	0.999	0.431	0.321	0.295	0.037141	0	c5
HP_SENSORY_NEUROPATHY	52	https://www.gsea-msigdb.org/gsea/msigdb/human/geneset/HP_SENSORY_NEUROPATHY	0.38985	1.5821	0.01161	0.06048	1	0.519	0.443	0.291	0.048142	0	c5
GOBP_POSITIVE_REGULATION_OF_PEPTIDYL_SERINE_PHOSPHORYLATION	50	https://www.gsea-msigdb.org/gsea/msigdb/human/geneset/GOBP_POSITIVE_REGULATION_OF_PEPTIDYL_SERINE_PHOSPHORYLATION	0.39852	1.5107	0.01163	0.084091	1	0.36	0.309	0.251	0.068357	0	c5
GOMF_ACYLTRANSFERASE_ACTIVITY_TRANSFERRING_GROUPS_OTHER_THAN_AMINO_ACYL_GROUPS	86	https://www.gsea-msigdb.org/gsea/msigdb/human/geneset/GOMF_ACYLTRANSFERASE_ACTIVITY_TRANSFERRING_GROUPS_OTHER_THAN_AMINO_ACYL_GROUPS	0.39882	1.6045	0.01163	0.054484	1	0.465	0.372	0.296	0.042904	0	c5
GOMF_TRANSLATION_REPRESSOR_ACTIVITY	16	https://www.gsea-msigdb.org/gsea/msigdb/human/geneset/GOMF_TRANSLATION_REPRESSOR_ACTIVITY	0.55974	1.6436	0.01163	0.044833	0.999	0.375	0.176	0.31	0.03484	0	c5
GOBP_EMBRYONIC_PLACENTA_DEVELOPMENT	49	https://www.gsea-msigdb.org/gsea/msigdb/human/geneset/GOBP_EMBRYONIC_PLACENTA_DEVELOPMENT	0.46059	1.6389	0.01165	0.046156	0.999	0.449	0.333	0.302	0.035936	0	c5
GOBP_SEMAPHORIN_PLEXIN_SIGNALING_PATHWAY	26	https://www.gsea-msigdb.org/gsea/msigdb/human/geneset/GOBP_SEMAPHORIN_PLEXIN_SIGNALING_PATHWAY	0.54962	1.6526	0.01165	0.042925	0.999	0.615	0.312	0.425	0.032987	0	c5
HP_GASTROPARESIS	20	https://www.gsea-msigdb.org/gsea/msigdb/human/geneset/HP_GASTROPARESIS	0.54277	1.6399	0.01165	0.045967	0.999	0.3	0.195	0.242	0.035698	0	c5
GOBP_EYE_MORPHOGENESIS	77	https://www.gsea-msigdb.org/gsea/msigdb/human/geneset/GOBP_EYE_MORPHOGENESIS	0.39268	1.5234	0.01167	0.079262	1	0.299	0.3	0.211	0.063876	0	c5
GOBP_ACTIN_FILAMENT_BUNDLE_ORGANIZATION	103	https://www.gsea-msigdb.org/gsea/msigdb/human/geneset/GOBP_ACTIN_FILAMENT_BUNDLE_ORGANIZATION	0.3784	1.61	0.0117	0.053016	1	0.485	0.415	0.288	0.0415	0	c5
GOBP_KERATINOCYTE_DIFFERENTIATION	70	https://www.gsea-msigdb.org/gsea/msigdb/human/geneset/GOBP_KERATINOCYTE_DIFFERENTIATION	0.421	1.5962	0.0117	0.056544	1	0.514	0.433	0.295	0.044466	0	c5
HP_GASTROINTESTINAL_OBSTRUCTION	56	https://www.gsea-msigdb.org/gsea/msigdb/human/geneset/HP_GASTROINTESTINAL_OBSTRUCTION	0.40812	1.5432	0.0117	0.073358	1	0.5	0.422	0.291	0.058268	0	c5
GOBP_ACTIN_POLYMERIZATION_OR_DEPOLYMERIZATION	108	https://www.gsea-msigdb.org/gsea/msigdb/human/geneset/GOBP_ACTIN_POLYMERIZATION_OR_DEPOLYMERIZATION	0.38966	1.5384	0.01174	0.074879	1	0.306	0.251	0.232	0.05987	0	c5
GOBP_CELLULAR_RESPONSE_TO_ACID_CHEMICAL	50	https://www.gsea-msigdb.org/gsea/msigdb/human/geneset/GOBP_CELLULAR_RESPONSE_TO_ACID_CHEMICAL	0.47667	1.7132	0.01174	0.031775	0.986	0.2	0.0744	0.186	0.023928	0	c5
GOBP_POSITIVE_REGULATION_OF_PROTEIN_TARGETING_TO_MEMBRANE	18	https://www.gsea-msigdb.org/gsea/msigdb/human/geneset/GOBP_POSITIVE_REGULATION_OF_PROTEIN_TARGETING_TO_MEMBRANE	0.50902	1.5505	0.01174	0.070718	1	0.333	0.158	0.281	0.056086	0	c5
HP_ABNORMAL_RENAL_TUBULE_MORPHOLOGY	44	https://www.gsea-msigdb.org/gsea/msigdb/human/geneset/HP_ABNORMAL_RENAL_TUBULE_MORPHOLOGY	0.50474	1.6882	0.01174	0.035769	0.993	0.318	0.231	0.246	0.027389	0	c5
GOBP_ESTABLISHMENT_OR_MAINTENANCE_OF_CELL_POLARITY	117	https://www.gsea-msigdb.org/gsea/msigdb/human/geneset/GOBP_ESTABLISHMENT_OR_MAINTENANCE_OF_CELL_POLARITY	0.35111	1.5296	0.01176	0.077598	1	0.214	0.196	0.175	0.062671	0	c5
GOBP_REGULATION_OF_PHOSPHOLIPID_METABOLIC_PROCESS	22	https://www.gsea-msigdb.org/gsea/msigdb/human/geneset/GOBP_REGULATION_OF_PHOSPHOLIPID_METABOLIC_PROCESS	0.52438	1.6509	0.01176	0.043256	0.999	0.455	0.26	0.338	0.033417	0	c5
HP_REGIONAL_ABNORMALITY_OF_SKIN	293	https://www.gsea-msigdb.org/gsea/msigdb/human/geneset/HP_REGIONAL_ABNORMALITY_OF_SKIN	0.28083	1.4112	0.01176	0.12742	1	0.399	0.46	0.225	0.10978	0	c5
HP_RENAL_TUBULAR_ACIDOSIS	31	https://www.gsea-msigdb.org/gsea/msigdb/human/geneset/HP_RENAL_TUBULAR_ACIDOSIS	0.68797	1.6525	0.01176	0.042958	0.999	0.516	0.225	0.402	0.033021	0	c5
GOBP_REGULATION_OF_PH	51	https://www.gsea-msigdb.org/gsea/msigdb/human/geneset/GOBP_REGULATION_OF_PH	0.48823	1.6263	0.01179	0.049163	0.999	0.216	0.134	0.188	0.038748	0	c5
GOMF_SERINE_TYPE_ENDOPEPTIDASE_INHIBITOR_ACTIVITY	40	https://www.gsea-msigdb.org/gsea/msigdb/human/geneset/GOMF_SERINE_TYPE_ENDOPEPTIDASE_INHIBITOR_ACTIVITY	0.50168	1.6256	0.01179	0.049271	0.999	0.55	0.369	0.349	0.038785	0	c5
HP_LONG_FINGERS	155	https://www.gsea-msigdb.org/gsea/msigdb/human/geneset/HP_LONG_FINGERS	0.36998	1.6285	0.01179	0.048734	0.999	0.432	0.38	0.274	0.038101	0	c5
GOBP_SPROUTING_ANGIOGENESIS	80	https://www.gsea-msigdb.org/gsea/msigdb/human/geneset/GOBP_SPROUTING_ANGIOGENESIS	0.47402	1.6325	0.01181	0.047979	0.999	0.4	0.303	0.282	0.037357	0	c5
HP_RENAL_HYPOPLASIA	76	https://www.gsea-msigdb.org/gsea/msigdb/human/geneset/HP_RENAL_HYPOPLASIA	0.35809	1.4726	0.01181	0.098532	1	0.434	0.403	0.262	0.082715	0	c5
GOBP_CELLULAR_RESPONSE_TO_HYDROGEN_PEROXIDE	47	https://www.gsea-msigdb.org/gsea/msigdb/human/geneset/GOBP_CELLULAR_RESPONSE_TO_HYDROGEN_PEROXIDE	0.40948	1.5233	0.01183	0.079175	1	0.319	0.272	0.234	0.06374	0	c5
HP_ABNORMAL_THORAX_MORPHOLOGY	463	https://www.gsea-msigdb.org/gsea/msigdb/human/geneset/HP_ABNORMAL_THORAX_MORPHOLOGY	0.31205	1.475	0.01183	0.097613	1	0.406	0.424	0.25	0.082086	0	c5
HP_PAIN_IN_HEAD_AND_NECK_REGION	20	https://www.gsea-msigdb.org/gsea/msigdb/human/geneset/HP_PAIN_IN_HEAD_AND_NECK_REGION	0.52804	1.7096	0.01183	0.032238	0.986	0.25	0.166	0.209	0.024577	0	c5
HP_ASTIGMATISM	97	https://www.gsea-msigdb.org/gsea/msigdb/human/geneset/HP_ASTIGMATISM	0.36533	1.5426	0.01186	0.073523	1	0.485	0.404	0.293	0.058557	0	c5
HP_DISPROPORTIONATE_TALL_STATURE	25	https://www.gsea-msigdb.org/gsea/msigdb/human/geneset/HP_DISPROPORTIONATE_TALL_STATURE	0.48161	1.6653	0.01186	0.04017	0.998	0.4	0.263	0.296	0.030795	0	c5
HP_ABNORMALITY_OF_FIBULA_MORPHOLOGY	29	https://www.gsea-msigdb.org/gsea/msigdb/human/geneset/HP_ABNORMALITY_OF_FIBULA_MORPHOLOGY	0.51633	1.6348	0.01188	0.047417	0.999	0.276	0.114	0.246	0.037002	0	c5
GOBP_NEGATIVE_REGULATION_OF_REACTIVE_OXYGEN_SPECIES_METABOLIC_PROCESS	24	https://www.gsea-msigdb.org/gsea/msigdb/human/geneset/GOBP_NEGATIVE_REGULATION_OF_REACTIVE_OXYGEN_SPECIES_METABOLIC_PROCESS	0.5146	1.6494	0.01191	0.043569	0.999	0.542	0.354	0.351	0.033451	0	c5
HP_ABNORMAL_CIRCULATING_C_PEPTIDE_CONCENTRATION	17	https://www.gsea-msigdb.org/gsea/msigdb/human/geneset/HP_ABNORMAL_CIRCULATING_C_PEPTIDE_CONCENTRATION	0.52674	1.6777	0.01191	0.037993	0.996	0.294	0.183	0.241	0.028995	0	c5
HP_ABNORMALITY_OF_BONE_MARROW_CELL_MORPHOLOGY	124	https://www.gsea-msigdb.org/gsea/msigdb/human/geneset/HP_ABNORMALITY_OF_BONE_MARROW_CELL_MORPHOLOGY	0.4185	1.6003	0.01191	0.055296	1	0.395	0.29	0.285	0.043274	0	c5
HP_ABNORMALITY_OF_THE_TONSILS	27	https://www.gsea-msigdb.org/gsea/msigdb/human/geneset/HP_ABNORMALITY_OF_THE_TONSILS	0.51165	1.664	0.01191	0.040518	0.998	0.37	0.21	0.294	0.031402	0	c5
GOBP_REGULATION_OF_MYELOID_LEUKOCYTE_DIFFERENTIATION	67	https://www.gsea-msigdb.org/gsea/msigdb/human/geneset/GOBP_REGULATION_OF_MYELOID_LEUKOCYTE_DIFFERENTIATION	0.52744	1.655	0.01193	0.042457	0.998	0.373	0.21	0.297	0.032678	0	c5
GOBP_ESTABLISHMENT_OF_PROTEIN_LOCALIZATION_TO_MEMBRANE	119	https://www.gsea-msigdb.org/gsea/msigdb/human/geneset/GOBP_ESTABLISHMENT_OF_PROTEIN_LOCALIZATION_TO_MEMBRANE	0.37433	1.5722	0.012	0.063871	1	0.521	0.461	0.286	0.050327	0	c5
GOBP_MITOCHONDRION_ORGANIZATION	243	https://www.gsea-msigdb.org/gsea/msigdb/human/geneset/GOBP_MITOCHONDRION_ORGANIZATION	0.32985	1.5509	0.012	0.070687	1	0.412	0.43	0.243	0.055987	0	c5
GOBP_RESPONSE_TO_AXON_INJURY	51	https://www.gsea-msigdb.org/gsea/msigdb/human/geneset/GOBP_RESPONSE_TO_AXON_INJURY	0.42872	1.5639	0.01205	0.066336	1	0.373	0.294	0.265	0.052244	0	c5
HP_ABNORMAL_EPIDERMAL_MORPHOLOGY	45	https://www.gsea-msigdb.org/gsea/msigdb/human/geneset/HP_ABNORMAL_EPIDERMAL_MORPHOLOGY	0.42832	1.5672	0.01205	0.065436	1	0.511	0.352	0.333	0.051859	0	c5
HP_CORNEAL_EROSION	24	https://www.gsea-msigdb.org/gsea/msigdb/human/geneset/HP_CORNEAL_EROSION	0.59822	1.6625	0.0121	0.040864	0.998	0.417	0.126	0.365	0.031357	0	c5
HP_DECREASED_GLOMERULAR_FILTRATION_RATE	19	https://www.gsea-msigdb.org/gsea/msigdb/human/geneset/HP_DECREASED_GLOMERULAR_FILTRATION_RATE	0.76721	1.5765	0.01212	0.06232	1	0.421	0.0544	0.399	0.04939	0	c5
GOBP_ACTIVATION_OF_IMMUNE_RESPONSE	302	https://www.gsea-msigdb.org/gsea/msigdb/human/geneset/GOBP_ACTIVATION_OF_IMMUNE_RESPONSE	0.48753	1.701	0.01215	0.033601	0.99	0.427	0.273	0.324	0.025911	0	c5
GOBP_NEUROEPITHELIAL_CELL_DIFFERENTIATION	22	https://www.gsea-msigdb.org/gsea/msigdb/human/geneset/GOBP_NEUROEPITHELIAL_CELL_DIFFERENTIATION	0.54021	1.6963	0.01215	0.034439	0.991	0.5	0.314	0.344	0.026624	0	c5
GOBP_POSITIVE_REGULATION_OF_PROTEIN_UBIQUITINATION	51	https://www.gsea-msigdb.org/gsea/msigdb/human/geneset/GOBP_POSITIVE_REGULATION_OF_PROTEIN_UBIQUITINATION	0.46163	1.6185	0.01215	0.050992	1	0.51	0.384	0.316	0.039762	0	c5
GOBP_REGULATION_OF_INNATE_IMMUNE_RESPONSE	228	https://www.gsea-msigdb.org/gsea/msigdb/human/geneset/GOBP_REGULATION_OF_INNATE_IMMUNE_RESPONSE	0.44184	1.6202	0.01215	0.050539	1	0.364	0.281	0.27	0.0393	0	c5
GOBP_VITAMIN_TRANSPORT	30	https://www.gsea-msigdb.org/gsea/msigdb/human/geneset/GOBP_VITAMIN_TRANSPORT	0.5659	1.6651	0.01215	0.04016	0.998	0.5	0.23	0.387	0.030748	0	c5
GOCC_ANCHORING_JUNCTION	504	https://www.gsea-msigdb.org/gsea/msigdb/human/geneset/GOCC_ANCHORING_JUNCTION	0.36388	1.5707	0.01215	0.06449	1	0.294	0.272	0.23	0.050934	0	c5
GOBP_MACROPHAGE_MIGRATION	38	https://www.gsea-msigdb.org/gsea/msigdb/human/geneset/GOBP_MACROPHAGE_MIGRATION	0.5227	1.5453	0.01219	0.072634	1	0.447	0.207	0.357	0.057963	0	c5
GOBP_REGULATION_OF_CHOLESTEROL_STORAGE	16	https://www.gsea-msigdb.org/gsea/msigdb/human/geneset/GOBP_REGULATION_OF_CHOLESTEROL_STORAGE	0.66361	1.595	0.01219	0.056739	1	0.438	0.117	0.387	0.044484	0	c5
GOBP_SECRETION_BY_TISSUE	23	https://www.gsea-msigdb.org/gsea/msigdb/human/geneset/GOBP_SECRETION_BY_TISSUE	0.51299	1.6063	0.01219	0.053998	1	0.435	0.296	0.307	0.042717	0	c5
GOBP_VIRAL_LIFE_CYCLE	189	https://www.gsea-msigdb.org/gsea/msigdb/human/geneset/GOBP_VIRAL_LIFE_CYCLE	0.38774	1.5113	0.01219	0.083765	1	0.233	0.201	0.191	0.067958	0	c5
GOBP_POSITIVE_REGULATION_OF_IMMUNE_RESPONSE	403	https://www.gsea-msigdb.org/gsea/msigdb/human/geneset/GOBP_POSITIVE_REGULATION_OF_IMMUNE_RESPONSE	0.47248	1.6735	0.01222	0.038635	0.996	0.404	0.273	0.312	0.029846	0	c5
HP_TELANGIECTASIA_OF_THE_SKIN	47	https://www.gsea-msigdb.org/gsea/msigdb/human/geneset/HP_TELANGIECTASIA_OF_THE_SKIN	0.3885	1.5234	0.01222	0.079262	1	0.426	0.355	0.276	0.063848	0	c5
GOBP_LOW_DENSITY_LIPOPROTEIN_PARTICLE_CLEARANCE	18	https://www.gsea-msigdb.org/gsea/msigdb/human/geneset/GOBP_LOW_DENSITY_LIPOPROTEIN_PARTICLE_CLEARANCE	0.62022	1.6225	0.01225	0.049875	0.999	0.5	0.239	0.381	0.038812	0	c5
HP_DIFFICULTY_WALKING	157	https://www.gsea-msigdb.org/gsea/msigdb/human/geneset/HP_DIFFICULTY_WALKING	0.29093	1.4278	0.01227	0.11904	1	0.51	0.541	0.239	0.10154	0	c5
HP_OPPORTUNISTIC_INFECTION	24	https://www.gsea-msigdb.org/gsea/msigdb/human/geneset/HP_OPPORTUNISTIC_INFECTION	0.63352	1.6444	0.01227	0.044682	0.999	0.5	0.198	0.402	0.034881	0	c5
GOBP_IMMUNE_RESPONSE_REGULATING_SIGNALING_PATHWAY	278	https://www.gsea-msigdb.org/gsea/msigdb/human/geneset/GOBP_IMMUNE_RESPONSE_REGULATING_SIGNALING_PATHWAY	0.48694	1.686	0.0123	0.036162	0.994	0.442	0.285	0.329	0.027678	0	c5
GOBP_ZYMOGEN_ACTIVATION	40	https://www.gsea-msigdb.org/gsea/msigdb/human/geneset/GOBP_ZYMOGEN_ACTIVATION	0.52922	1.6367	0.01232	0.046746	0.999	0.675	0.358	0.436	0.036556	0	c5
GOMF_SCAFFOLD_PROTEIN_BINDING	39	https://www.gsea-msigdb.org/gsea/msigdb/human/geneset/GOMF_SCAFFOLD_PROTEIN_BINDING	0.40307	1.4906	0.01235	0.091864	1	0.385	0.309	0.267	0.075597	0	c5
HP_ABNORMAL_CIRCULATING_FERRITIN_CONCENTRATION	24	https://www.gsea-msigdb.org/gsea/msigdb/human/geneset/HP_ABNORMAL_CIRCULATING_FERRITIN_CONCENTRATION	0.5102	1.6011	0.01237	0.055067	1	0.542	0.31	0.375	0.043194	0	c5
HP_ANTINEUTROPHIL_ANTIBODY_POSITIVITY	27	https://www.gsea-msigdb.org/gsea/msigdb/human/geneset/HP_ANTINEUTROPHIL_ANTIBODY_POSITIVITY	0.58859	1.6783	0.01242	0.037965	0.995	0.37	0.128	0.324	0.028936	0	c5
HP_METAPHYSEAL_IRREGULARITY	23	https://www.gsea-msigdb.org/gsea/msigdb/human/geneset/HP_METAPHYSEAL_IRREGULARITY	0.5897	1.6399	0.01242	0.045878	0.999	0.348	0.11	0.31	0.035625	0	c5
GOBP_SUPEROXIDE_METABOLIC_PROCESS	43	https://www.gsea-msigdb.org/gsea/msigdb/human/geneset/GOBP_SUPEROXIDE_METABOLIC_PROCESS	0.5111	1.6379	0.01255	0.046378	0.999	0.465	0.299	0.328	0.036136	0	c5
HP_ABNORMAL_URETER_MORPHOLOGY	74	https://www.gsea-msigdb.org/gsea/msigdb/human/geneset/HP_ABNORMAL_URETER_MORPHOLOGY	0.37073	1.518	0.01268	0.081024	1	0.527	0.465	0.285	0.065791	0	c5
HP_SPARSE_HAIR	169	https://www.gsea-msigdb.org/gsea/msigdb/human/geneset/HP_SPARSE_HAIR	0.30023	1.4493	0.0127	0.10943	1	0.367	0.391	0.229	0.09317	0	c5
HP_AGENESIS_OF_INCISOR	16	https://www.gsea-msigdb.org/gsea/msigdb/human/geneset/HP_AGENESIS_OF_INCISOR	0.60642	1.711	0.01273	0.032056	0.986	0.438	0.191	0.355	0.02445	0	c5
GOBP_RESPONSE_TO_MONOSACCHARIDE	108	https://www.gsea-msigdb.org/gsea/msigdb/human/geneset/GOBP_RESPONSE_TO_MONOSACCHARIDE	0.38374	1.546	0.01287	0.072412	1	0.417	0.363	0.269	0.05787	0	c5
HP_ABNORMAL_EKG	61	https://www.gsea-msigdb.org/gsea/msigdb/human/geneset/HP_ABNORMAL_EKG	0.4259	1.5237	0.01287	0.079381	1	0.262	0.217	0.207	0.064013	0	c5
GOBP_POSITIVE_REGULATION_OF_PEPTIDE_SECRETION	51	https://www.gsea-msigdb.org/gsea/msigdb/human/geneset/GOBP_POSITIVE_REGULATION_OF_PEPTIDE_SECRETION	0.46047	1.5726	0.01294	0.063811	1	0.51	0.361	0.328	0.050431	0	c5
GOBP_NEGATIVE_REGULATION_OF_EPITHELIAL_CELL_DIFFERENTIATION	28	https://www.gsea-msigdb.org/gsea/msigdb/human/geneset/GOBP_NEGATIVE_REGULATION_OF_EPITHELIAL_CELL_DIFFERENTIATION	0.50987	1.65	0.01301	0.043488	0.999	0.286	0.164	0.24	0.033425	0	c5
HP_ABNORMAL_DUODENUM_MORPHOLOGY	46	https://www.gsea-msigdb.org/gsea/msigdb/human/geneset/HP_ABNORMAL_DUODENUM_MORPHOLOGY	0.44037	1.5854	0.01301	0.059584	1	0.457	0.32	0.312	0.047433	0	c5
GOBP_HEART_PROCESS	128	https://www.gsea-msigdb.org/gsea/msigdb/human/geneset/GOBP_HEART_PROCESS	0.36889	1.5056	0.01306	0.085681	1	0.555	0.461	0.305	0.069791	0	c5
GOMF_POTASSIUM_CHANNEL_ACTIVITY	33	https://www.gsea-msigdb.org/gsea/msigdb/human/geneset/GOMF_POTASSIUM_CHANNEL_ACTIVITY	0.56966	1.6848	0.01308	0.036512	0.994	0.485	0.256	0.363	0.02804	0	c5
HP_PROLONGED_QT_INTERVAL	27	https://www.gsea-msigdb.org/gsea/msigdb/human/geneset/HP_PROLONGED_QT_INTERVAL	0.53921	1.6445	0.01308	0.044691	0.999	0.37	0.217	0.291	0.034799	0	c5
GOBP_NEGATIVE_REGULATION_OF_AXON_EXTENSION	23	https://www.gsea-msigdb.org/gsea/msigdb/human/geneset/GOBP_NEGATIVE_REGULATION_OF_AXON_EXTENSION	0.48831	1.5922	0.01313	0.057539	1	0.478	0.372	0.301	0.045287	0	c5
GOBP_OVARIAN_FOLLICLE_DEVELOPMENT	28	https://www.gsea-msigdb.org/gsea/msigdb/human/geneset/GOBP_OVARIAN_FOLLICLE_DEVELOPMENT	0.4961	1.5903	0.01318	0.058075	1	0.429	0.286	0.307	0.0459	0	c5
GOBP_RESPONSE_TO_CARBOHYDRATE	127	https://www.gsea-msigdb.org/gsea/msigdb/human/geneset/GOBP_RESPONSE_TO_CARBOHYDRATE	0.38583	1.5718	0.01318	0.063969	1	0.331	0.283	0.242	0.050331	0	c5
GOMF_AMIDE_TRANSMEMBRANE_TRANSPORTER_ACTIVITY	26	https://www.gsea-msigdb.org/gsea/msigdb/human/geneset/GOMF_AMIDE_TRANSMEMBRANE_TRANSPORTER_ACTIVITY	0.5733	1.6608	0.01318	0.041206	0.998	0.423	0.222	0.331	0.031537	0	c5
GOBP_HINDBRAIN_DEVELOPMENT	75	https://www.gsea-msigdb.org/gsea/msigdb/human/geneset/GOBP_HINDBRAIN_DEVELOPMENT	0.36449	1.5138	0.01321	0.082896	1	0.4	0.395	0.244	0.067493	0	c5
HP_HYPODONTIA	104	https://www.gsea-msigdb.org/gsea/msigdb/human/geneset/HP_HYPODONTIA	0.34062	1.5073	0.01323	0.085228	1	0.317	0.302	0.225	0.068729	0	c5
GOBP_POSITIVE_REGULATION_OF_FOCAL_ADHESION_ASSEMBLY	16	https://www.gsea-msigdb.org/gsea/msigdb/human/geneset/GOBP_POSITIVE_REGULATION_OF_FOCAL_ADHESION_ASSEMBLY	0.61688	1.6712	0.01326	0.038957	0.996	0.25	0.0851	0.229	0.029677	0	c5
GOCC_CLUSTER_OF_ACTIN_BASED_CELL_PROJECTIONS	93	https://www.gsea-msigdb.org/gsea/msigdb/human/geneset/GOCC_CLUSTER_OF_ACTIN_BASED_CELL_PROJECTIONS	0.45274	1.6977	0.01326	0.03417	0.99	0.301	0.233	0.234	0.025873	0	c5
HP_PARAPLEGIA_PARAPARESIS	117	https://www.gsea-msigdb.org/gsea/msigdb/human/geneset/HP_PARAPLEGIA_PARAPARESIS	0.31201	1.4803	0.01326	0.095968	1	0.274	0.282	0.2	0.079881	0	c5
GOBP_UROGENITAL_SYSTEM_DEVELOPMENT	41	https://www.gsea-msigdb.org/gsea/msigdb/human/geneset/GOBP_UROGENITAL_SYSTEM_DEVELOPMENT	0.48409	1.6064	0.01328	0.054012	1	0.366	0.271	0.268	0.04278	0	c5
HP_DIMINISHED_MOVEMENT	38	https://www.gsea-msigdb.org/gsea/msigdb/human/geneset/HP_DIMINISHED_MOVEMENT	0.44408	1.6029	0.01333	0.054633	1	0.526	0.358	0.34	0.043023	0	c5
GOBP_IN_UTERO_EMBRYONIC_DEVELOPMENT	198	https://www.gsea-msigdb.org/gsea/msigdb/human/geneset/GOBP_IN_UTERO_EMBRYONIC_DEVELOPMENT	0.34669	1.5279	0.01336	0.077986	1	0.379	0.349	0.254	0.062929	0	c5
HP_ABNORMAL_PLATELET_FUNCTION	38	https://www.gsea-msigdb.org/gsea/msigdb/human/geneset/HP_ABNORMAL_PLATELET_FUNCTION	0.44506	1.5332	0.01341	0.076697	1	0.289	0.225	0.226	0.061882	0	c5
HP_APLASIA_HYPOPLASIA_OF_THE_MIDDLE_PHALANGES_OF_THE_HAND	30	https://www.gsea-msigdb.org/gsea/msigdb/human/geneset/HP_APLASIA_HYPOPLASIA_OF_THE_MIDDLE_PHALANGES_OF_THE_HAND	0.50439	1.5983	0.01341	0.055901	1	0.267	0.165	0.223	0.043321	0	c5
GOBP_RENAL_WATER_HOMEOSTASIS	17	https://www.gsea-msigdb.org/gsea/msigdb/human/geneset/GOBP_RENAL_WATER_HOMEOSTASIS	0.73318	1.6097	0.01344	0.053053	1	0.353	0.0394	0.34	0.041486	0	c5
GOMF_STEROL_BINDING	33	https://www.gsea-msigdb.org/gsea/msigdb/human/geneset/GOMF_STEROL_BINDING	0.48183	1.6011	0.01344	0.055011	1	0.576	0.405	0.344	0.043145	0	c5
GOBP_CEREBRAL_CORTEX_DEVELOPMENT	68	https://www.gsea-msigdb.org/gsea/msigdb/human/geneset/GOBP_CEREBRAL_CORTEX_DEVELOPMENT	0.3808	1.504	0.01346	0.086147	1	0.588	0.46	0.321	0.070313	0	c5
GOBP_REGULATION_OF_RAS_PROTEIN_SIGNAL_TRANSDUCTION	95	https://www.gsea-msigdb.org/gsea/msigdb/human/geneset/GOBP_REGULATION_OF_RAS_PROTEIN_SIGNAL_TRANSDUCTION	0.35838	1.4984	0.01346	0.088442	1	0.474	0.416	0.28	0.072182	0	c5
HP_ABNORMALITY_OF_CRANIAL_SUTURES	195	https://www.gsea-msigdb.org/gsea/msigdb/human/geneset/HP_ABNORMALITY_OF_CRANIAL_SUTURES	0.33128	1.523	0.01346	0.079153	1	0.426	0.404	0.261	0.06369	0	c5
HP_ABNORMAL_SPINAL_CORD_MORPHOLOGY	151	https://www.gsea-msigdb.org/gsea/msigdb/human/geneset/HP_ABNORMAL_SPINAL_CORD_MORPHOLOGY	0.3307	1.4791	0.01349	0.096356	1	0.483	0.476	0.259	0.080086	0	c5
GOBP_AUTONOMIC_NERVOUS_SYSTEM_DEVELOPMENT	26	https://www.gsea-msigdb.org/gsea/msigdb/human/geneset/GOBP_AUTONOMIC_NERVOUS_SYSTEM_DEVELOPMENT	0.54876	1.6795	0.01351	0.03761	0.995	0.5	0.312	0.345	0.028789	0	c5
HP_TACHYCARDIA	69	https://www.gsea-msigdb.org/gsea/msigdb/human/geneset/HP_TACHYCARDIA	0.37158	1.4838	0.01351	0.094552	1	0.522	0.465	0.282	0.078309	0	c5
GOBP_CELLULAR_RESPONSE_TO_VASCULAR_ENDOTHELIAL_GROWTH_FACTOR_STIMULUS	44	https://www.gsea-msigdb.org/gsea/msigdb/human/geneset/GOBP_CELLULAR_RESPONSE_TO_VASCULAR_ENDOTHELIAL_GROWTH_FACTOR_STIMULUS	0.47866	1.5571	0.01354	0.068721	1	0.455	0.309	0.316	0.053951	0	c5
GOBP_RESPONSE_TO_GROWTH_HORMONE	23	https://www.gsea-msigdb.org/gsea/msigdb/human/geneset/GOBP_RESPONSE_TO_GROWTH_HORMONE	0.5358	1.6153	0.01359	0.051777	1	0.348	0.198	0.28	0.040266	0	c5
HP_HYPOPLASTIC_FINGERNAIL	27	https://www.gsea-msigdb.org/gsea/msigdb/human/geneset/HP_HYPOPLASTIC_FINGERNAIL	0.49311	1.629	0.01359	0.04864	0.999	0.37	0.22	0.29	0.038129	0	c5
GOBP_POSITIVE_REGULATION_OF_WOUND_HEALING	41	https://www.gsea-msigdb.org/gsea/msigdb/human/geneset/GOBP_POSITIVE_REGULATION_OF_WOUND_HEALING	0.47014	1.5515	0.01362	0.070476	1	0.488	0.343	0.322	0.056078	0	c5
GOMF_2_OXOGLUTARATE_DEPENDENT_DIOXYGENASE_ACTIVITY	31	https://www.gsea-msigdb.org/gsea/msigdb/human/geneset/GOMF_2_OXOGLUTARATE_DEPENDENT_DIOXYGENASE_ACTIVITY	0.52966	1.6905	0.01364	0.035269	0.992	0.613	0.376	0.384	0.027224	0	c5
HP_POSTURAL_INSTABILITY	41	https://www.gsea-msigdb.org/gsea/msigdb/human/geneset/HP_POSTURAL_INSTABILITY	0.41492	1.5267	0.01364	0.0782	1	0.293	0.218	0.23	0.062867	0	c5
HP_ABNORMALITY_OF_MULTIPLE_CELL_LINEAGES_IN_THE_BONE_MARROW	103	https://www.gsea-msigdb.org/gsea/msigdb/human/geneset/HP_ABNORMALITY_OF_MULTIPLE_CELL_LINEAGES_IN_THE_BONE_MARROW	0.42198	1.5965	0.0137	0.056426	1	0.437	0.32	0.301	0.044311	0	c5
HP_PSORIASIFORM_DERMATITIS	18	https://www.gsea-msigdb.org/gsea/msigdb/human/geneset/HP_PSORIASIFORM_DERMATITIS	0.51633	1.5955	0.01372	0.056612	1	0.5	0.332	0.335	0.044342	0	c5
GOBP_STRESS_ACTIVATED_PROTEIN_KINASE_SIGNALING_CASCADE	141	https://www.gsea-msigdb.org/gsea/msigdb/human/geneset/GOBP_STRESS_ACTIVATED_PROTEIN_KINASE_SIGNALING_CASCADE	0.35827	1.4496	0.01375	0.10932	1	0.27	0.271	0.2	0.093297	0	c5
GOBP_GLYCOPROTEIN_BIOSYNTHETIC_PROCESS	142	https://www.gsea-msigdb.org/gsea/msigdb/human/geneset/GOBP_GLYCOPROTEIN_BIOSYNTHETIC_PROCESS	0.3482	1.491	0.01378	0.091686	1	0.352	0.319	0.245	0.075155	0	c5
GOBP_ORGANELLE_LOCALIZATION	277	https://www.gsea-msigdb.org/gsea/msigdb/human/geneset/GOBP_ORGANELLE_LOCALIZATION	0.3406	1.5454	0.01378	0.072652	1	0.433	0.427	0.258	0.057952	0	c5
HP_WIDE_ANTERIOR_FONTANEL	51	https://www.gsea-msigdb.org/gsea/msigdb/human/geneset/HP_WIDE_ANTERIOR_FONTANEL	0.43705	1.5792	0.01381	0.061255	1	0.51	0.382	0.317	0.048592	0	c5
GOBP_BROWN_FAT_CELL_DIFFERENTIATION	28	https://www.gsea-msigdb.org/gsea/msigdb/human/geneset/GOBP_BROWN_FAT_CELL_DIFFERENTIATION	0.49724	1.6172	0.01383	0.051251	1	0.321	0.147	0.275	0.039672	0	c5
HP_ABNORMALITY_OF_THE_HEPATIC_VASCULATURE	43	https://www.gsea-msigdb.org/gsea/msigdb/human/geneset/HP_ABNORMALITY_OF_THE_HEPATIC_VASCULATURE	0.43875	1.5246	0.01383	0.078941	1	0.581	0.432	0.332	0.063517	0	c5
GOBP_CELL_ACTIVATION	630	https://www.gsea-msigdb.org/gsea/msigdb/human/geneset/GOBP_CELL_ACTIVATION	0.42385	1.6022	0.01392	0.054812	1	0.444	0.348	0.318	0.043065	0	c5
GOBP_MYELOID_LEUKOCYTE_CYTOKINE_PRODUCTION	36	https://www.gsea-msigdb.org/gsea/msigdb/human/geneset/GOBP_MYELOID_LEUKOCYTE_CYTOKINE_PRODUCTION	0.52111	1.5657	0.01392	0.065799	1	0.556	0.327	0.376	0.051945	0	c5
HP_AMYLOIDOSIS	26	https://www.gsea-msigdb.org/gsea/msigdb/human/geneset/HP_AMYLOIDOSIS	0.52739	1.6231	0.01392	0.049709	0.999	0.423	0.221	0.331	0.03886	0	c5
HP_INFLAMMATION_OF_THE_LARGE_INTESTINE	57	https://www.gsea-msigdb.org/gsea/msigdb/human/geneset/HP_INFLAMMATION_OF_THE_LARGE_INTESTINE	0.51356	1.6986	0.01392	0.034171	0.99	0.333	0.179	0.276	0.025979	0	c5
GOMF_PROTEIN_SERINE_THREONINE_KINASE_ACTIVATOR_ACTIVITY	29	https://www.gsea-msigdb.org/gsea/msigdb/human/geneset/GOMF_PROTEIN_SERINE_THREONINE_KINASE_ACTIVATOR_ACTIVITY	0.47861	1.5916	0.014	0.057645	1	0.586	0.404	0.351	0.045366	0	c5
HP_RENAL_TUBULAR_DYSFUNCTION	60	https://www.gsea-msigdb.org/gsea/msigdb/human/geneset/HP_RENAL_TUBULAR_DYSFUNCTION	0.60994	1.6302	0.014	0.048555	0.999	0.45	0.225	0.352	0.037768	0	c5
GOBP_NEGATIVE_REGULATION_OF_T_CELL_PROLIFERATION	37	https://www.gsea-msigdb.org/gsea/msigdb/human/geneset/GOBP_NEGATIVE_REGULATION_OF_T_CELL_PROLIFERATION	0.50333	1.5847	0.01406	0.059695	1	0.703	0.406	0.419	0.047648	0	c5
HP_ABNORMAL_PERIPHERAL_NERVOUS_SYSTEM_MORPHOLOGY	257	https://www.gsea-msigdb.org/gsea/msigdb/human/geneset/HP_ABNORMAL_PERIPHERAL_NERVOUS_SYSTEM_MORPHOLOGY	0.32488	1.5186	0.01406	0.080855	1	0.467	0.451	0.266	0.065449	0	c5
GOBP_LEUKOCYTE_ACTIVATION_INVOLVED_IN_INFLAMMATORY_RESPONSE	38	https://www.gsea-msigdb.org/gsea/msigdb/human/geneset/GOBP_LEUKOCYTE_ACTIVATION_INVOLVED_IN_INFLAMMATORY_RESPONSE	0.57101	1.6544	0.01409	0.042526	0.998	0.421	0.176	0.349	0.032567	0	c5
HP_ABNORMALITY_OF_THE_INNER_EAR	46	https://www.gsea-msigdb.org/gsea/msigdb/human/geneset/HP_ABNORMALITY_OF_THE_INNER_EAR	0.38545	1.4517	0.01409	0.1084	1	0.348	0.307	0.243	0.092491	0	c5
GOBP_ANGIOGENESIS_INVOLVED_IN_WOUND_HEALING	18	https://www.gsea-msigdb.org/gsea/msigdb/human/geneset/GOBP_ANGIOGENESIS_INVOLVED_IN_WOUND_HEALING	0.65034	1.7419	0.01411	0.027028	0.971	0.667	0.275	0.484	0.020034	0	c5
GOMF_HYDROLASE_ACTIVITY_HYDROLYZING_N_GLYCOSYL_COMPOUNDS	21	https://www.gsea-msigdb.org/gsea/msigdb/human/geneset/GOMF_HYDROLASE_ACTIVITY_HYDROLYZING_N_GLYCOSYL_COMPOUNDS	0.48824	1.6444	0.01411	0.044678	0.999	0.381	0.247	0.288	0.034857	0	c5
GOBP_GRANULOCYTE_MIGRATION	99	https://www.gsea-msigdb.org/gsea/msigdb/human/geneset/GOBP_GRANULOCYTE_MIGRATION	0.5105	1.5617	0.01417	0.067125	1	0.455	0.26	0.341	0.052955	0	c5
GOBP_CANONICAL_NF_KAPPAB_SIGNAL_TRANSDUCTION	169	https://www.gsea-msigdb.org/gsea/msigdb/human/geneset/GOBP_CANONICAL_NF_KAPPAB_SIGNAL_TRANSDUCTION	0.38246	1.5116	0.0142	0.083831	1	0.337	0.284	0.247	0.068148	0	c5
GOCC_SPINDLE_POLE	87	https://www.gsea-msigdb.org/gsea/msigdb/human/geneset/GOCC_SPINDLE_POLE	0.43173	1.6533	0.0142	0.042807	0.999	0.356	0.294	0.255	0.032969	0	c5
GOMF_SCAVENGER_RECEPTOR_ACTIVITY	17	https://www.gsea-msigdb.org/gsea/msigdb/human/geneset/GOMF_SCAVENGER_RECEPTOR_ACTIVITY	0.69679	1.5758	0.01426	0.062563	1	0.353	0.0933	0.321	0.049474	0	c5
GOBP_CELL_JUNCTION_DISASSEMBLY	19	https://www.gsea-msigdb.org/gsea/msigdb/human/geneset/GOBP_CELL_JUNCTION_DISASSEMBLY	0.68141	1.6705	0.01434	0.039051	0.996	0.474	0.17	0.394	0.029916	0	c5
GOBP_PROGRAMMED_NECROTIC_CELL_DEATH	28	https://www.gsea-msigdb.org/gsea/msigdb/human/geneset/GOBP_PROGRAMMED_NECROTIC_CELL_DEATH	0.60829	1.6723	0.01443	0.03876	0.996	0.429	0.218	0.336	0.029802	0	c5
HP_ABNORMAL_NUMBER_OF_INCISORS	25	https://www.gsea-msigdb.org/gsea/msigdb/human/geneset/HP_ABNORMAL_NUMBER_OF_INCISORS	0.57381	1.7169	0.01449	0.031463	0.986	0.4	0.207	0.319	0.023764	0	c5
GOBP_VITAMIN_METABOLIC_PROCESS	60	https://www.gsea-msigdb.org/gsea/msigdb/human/geneset/GOBP_VITAMIN_METABOLIC_PROCESS	0.4975	1.705	0.01458	0.032948	0.987	0.433	0.283	0.313	0.024975	0	c5
GOMF_STEROID_DEHYDROGENASE_ACTIVITY_ACTING_ON_THE_CH_OH_GROUP_OF_DONORS_NAD_OR_NADP_AS_ACCEPTOR	15	https://www.gsea-msigdb.org/gsea/msigdb/human/geneset/GOMF_STEROID_DEHYDROGENASE_ACTIVITY_ACTING_ON_THE_CH_OH_GROUP_OF_DONORS_NAD_OR_NADP_AS_ACCEPTOR	0.58587	1.7127	0.01458	0.031863	0.986	0.133	0.0264	0.13	0.02427	0	c5
[truncated: 4,401 more rows]

## Sheet: B-A20-vs-EV-HEK293
GS	SIZE	SOURCE	ES	NES	NOM p-val	FDR q-val	FWER p-val	Tag %	Gene %	Signal	FDR (median)	glob.p.val	Gene sets collection
GOBP_RESPONSE_TO_ENDOGENOUS_STIMULUS	51	https://www.gsea-msigdb.org/gsea/msigdb/human/geneset/GOBP_RESPONSE_TO_ENDOGENOUS_STIMULUS	0.56417	1.9913	0	0.0637	0.062	0.353	0.278	0.276	0	0.062	c5
GOBP_CELL_DIVISION	22	https://www.gsea-msigdb.org/gsea/msigdb/human/geneset/GOBP_CELL_DIVISION	0.554	1.9448	0	0.061941	0.101	0.5	0.313	0.355	0	0	c5
GOBP_APOPTOTIC_PROCESS	56	https://www.gsea-msigdb.org/gsea/msigdb/human/geneset/GOBP_APOPTOTIC_PROCESS	0.50323	1.9145	0	0.071064	0.101	0.321	0.257	0.261	0	0.062	c5
GOMF_TRANSFERASE_ACTIVITY_TRANSFERRING_PHOSPHORUS_CONTAINING_GROUPS	26	https://www.gsea-msigdb.org/gsea/msigdb/human/geneset/GOMF_TRANSFERASE_ACTIVITY_TRANSFERRING_PHOSPHORUS_CONTAINING_GROUPS	0.51452	1.9032	0	0.0684	0.101	0.385	0.281	0.288	0	0	c5
GOBP_PROTEOLYSIS	58	https://www.gsea-msigdb.org/gsea/msigdb/human/geneset/GOBP_PROTEOLYSIS	0.56254	1.8751	0	0.071887	0.155	0.397	0.308	0.301	0	0	c5
GOBP_REGULATION_OF_INTRACELLULAR_SIGNAL_TRANSDUCTION	63	https://www.gsea-msigdb.org/gsea/msigdb/human/geneset/GOBP_REGULATION_OF_INTRACELLULAR_SIGNAL_TRANSDUCTION	0.51048	1.8499	0	0.080452	0.207	0.413	0.337	0.302	0	0	c5
GOBP_CELLULAR_RESPONSE_TO_NITROGEN_COMPOUND	28	https://www.gsea-msigdb.org/gsea/msigdb/human/geneset/GOBP_CELLULAR_RESPONSE_TO_NITROGEN_COMPOUND	0.52011	1.844	0	0.084514	0.207	0.357	0.278	0.269	0	0	c5
GOBP_MITOTIC_CELL_CYCLE	33	https://www.gsea-msigdb.org/gsea/msigdb/human/geneset/GOBP_MITOTIC_CELL_CYCLE	0.53205	1.8379	0	0.086513	0.249	0.455	0.313	0.329	0	0	c5
GOBP_CELL_CYCLE_PROCESS	41	https://www.gsea-msigdb.org/gsea/msigdb/human/geneset/GOBP_CELL_CYCLE_PROCESS	0.51977	1.8056	0	0.088683	0.249	0.415	0.313	0.304	0	0	c5
HP_ATROPHY_DEGENERATION_AFFECTING_THE_CENTRAL_NERVOUS_SYSTEM	25	https://www.gsea-msigdb.org/gsea/msigdb/human/geneset/HP_ATROPHY_DEGENERATION_AFFECTING_THE_CENTRAL_NERVOUS_SYSTEM	0.52533	1.7978	0	0.083047	0.249	0.44	0.299	0.321	0	0	c5
GOBP_REGULATION_OF_PROGRAMMED_CELL_DEATH	46	https://www.gsea-msigdb.org/gsea/msigdb/human/geneset/GOBP_REGULATION_OF_PROGRAMMED_CELL_DEATH	0.50704	1.7913	0	0.084257	0.297	0.283	0.228	0.234	0	0	c5
GOMF_PROTEIN_KINASE_ACTIVITY	17	https://www.gsea-msigdb.org/gsea/msigdb/human/geneset/GOMF_PROTEIN_KINASE_ACTIVITY	0.52321	1.7771	0	0.085174	0.297	0.471	0.279	0.348	0	0	c5
GOBP_RESPONSE_TO_NITROGEN_COMPOUND	44	https://www.gsea-msigdb.org/gsea/msigdb/human/geneset/GOBP_RESPONSE_TO_NITROGEN_COMPOUND	0.52453	1.7747	0	0.084863	0.297	0.386	0.278	0.299	0	0	c5
GOCC_CELL_SURFACE	24	https://www.gsea-msigdb.org/gsea/msigdb/human/geneset/GOCC_CELL_SURFACE	0.53213	1.7712	0	0.085803	0.297	0.375	0.258	0.289	0	0	c5
GOMF_PURINE_NUCLEOTIDE_BINDING	75	https://www.gsea-msigdb.org/gsea/msigdb/human/geneset/GOMF_PURINE_NUCLEOTIDE_BINDING	0.43367	1.7705	0	0.084559	0.297	0.32	0.319	0.246	0	0	c5
GOBP_POSITIVE_REGULATION_OF_SIGNALING	61	https://www.gsea-msigdb.org/gsea/msigdb/human/geneset/GOBP_POSITIVE_REGULATION_OF_SIGNALING	0.47329	1.7647	0	0.086039	0.297	0.426	0.355	0.303	0	0	c5
GOBP_ESTABLISHMENT_OF_PROTEIN_LOCALIZATION	49	https://www.gsea-msigdb.org/gsea/msigdb/human/geneset/GOBP_ESTABLISHMENT_OF_PROTEIN_LOCALIZATION	0.45325	1.7633	0	0.087459	0.297	0.367	0.305	0.276	0	0	c5
GOBP_CYTOSKELETON_ORGANIZATION	56	https://www.gsea-msigdb.org/gsea/msigdb/human/geneset/GOBP_CYTOSKELETON_ORGANIZATION	0.43777	1.7628	0	0.085157	0.297	0.357	0.299	0.273	0	0	c5
GOCC_PROTEIN_DNA_COMPLEX	41	https://www.gsea-msigdb.org/gsea/msigdb/human/geneset/GOCC_PROTEIN_DNA_COMPLEX	0.47106	1.7591	0	0.086291	0.297	0.39	0.341	0.274	0	0	c5
GOBP_CELL_CYCLE	56	https://www.gsea-msigdb.org/gsea/msigdb/human/geneset/GOBP_CELL_CYCLE	0.46047	1.756	0	0.082341	0.297	0.357	0.313	0.268	0	0	c5
GOBP_PROTEIN_PHOSPHORYLATION	46	https://www.gsea-msigdb.org/gsea/msigdb/human/geneset/GOBP_PROTEIN_PHOSPHORYLATION	0.46153	1.7516	0	0.07989	0.297	0.457	0.37	0.309	0	0	c5
GOBP_REGULATION_OF_RESPONSE_TO_STRESS	40	https://www.gsea-msigdb.org/gsea/msigdb/human/geneset/GOBP_REGULATION_OF_RESPONSE_TO_STRESS	0.44222	1.7418	0	0.085716	0.345	0.3	0.337	0.212	0	0	c5
GOMF_MOLECULAR_TRANSDUCER_ACTIVITY	26	https://www.gsea-msigdb.org/gsea/msigdb/human/geneset/GOMF_MOLECULAR_TRANSDUCER_ACTIVITY	0.67761	1.7379	0	0.085731	0.345	0.577	0.237	0.458	0	0	c5
GOBP_POSITIVE_REGULATION_OF_INTRACELLULAR_SIGNAL_TRANSDUCTION	36	https://www.gsea-msigdb.org/gsea/msigdb/human/geneset/GOBP_POSITIVE_REGULATION_OF_INTRACELLULAR_SIGNAL_TRANSDUCTION	0.56346	1.737	0	0.085511	0.345	0.444	0.314	0.322	0	0	c5
GOBP_HEMOPOIESIS	26	https://www.gsea-msigdb.org/gsea/msigdb/human/geneset/GOBP_HEMOPOIESIS	0.56394	1.7357	0	0.085295	0.345	0.538	0.349	0.365	0	0	c5
GOMF_KINASE_ACTIVITY	21	https://www.gsea-msigdb.org/gsea/msigdb/human/geneset/GOMF_KINASE_ACTIVITY	0.48308	1.7327	0	0.082925	0.345	0.429	0.281	0.318	0	0	c5
GOBP_TUBE_MORPHOGENESIS	22	https://www.gsea-msigdb.org/gsea/msigdb/human/geneset/GOBP_TUBE_MORPHOGENESIS	0.52722	1.7249	0	0.085455	0.345	0.5	0.31	0.357	0	0	c5
GOBP_MITOTIC_CELL_CYCLE_PROCESS	28	https://www.gsea-msigdb.org/gsea/msigdb/human/geneset/GOBP_MITOTIC_CELL_CYCLE_PROCESS	0.55134	1.724	0	0.085259	0.345	0.464	0.313	0.333	0	0	c5
GOMF_ADENYL_NUCLEOTIDE_BINDING	60	https://www.gsea-msigdb.org/gsea/msigdb/human/geneset/GOMF_ADENYL_NUCLEOTIDE_BINDING	0.42236	1.7221	0	0.082847	0.345	0.317	0.308	0.241	0	0	c5
HP_GENERALIZED_HYPOTONIA	19	https://www.gsea-msigdb.org/gsea/msigdb/human/geneset/HP_GENERALIZED_HYPOTONIA	0.56307	1.7189	0	0.083231	0.345	0.474	0.295	0.344	0	0	c5
GOBP_NEGATIVE_REGULATION_OF_PROGRAMMED_CELL_DEATH	27	https://www.gsea-msigdb.org/gsea/msigdb/human/geneset/GOBP_NEGATIVE_REGULATION_OF_PROGRAMMED_CELL_DEATH	0.58289	1.7119	0	0.08352	0.345	0.407	0.252	0.318	0	0	c5
GOBP_POSITIVE_REGULATION_OF_CELL_CYCLE	15	https://www.gsea-msigdb.org/gsea/msigdb/human/geneset/GOBP_POSITIVE_REGULATION_OF_CELL_CYCLE	0.5971	1.7118	0	0.08283	0.345	0.467	0.257	0.355	0	0	c5
GOBP_POSITIVE_REGULATION_OF_PROTEIN_METABOLIC_PROCESS	42	https://www.gsea-msigdb.org/gsea/msigdb/human/geneset/GOBP_POSITIVE_REGULATION_OF_PROTEIN_METABOLIC_PROCESS	0.48922	1.704	0	0.084267	0.345	0.476	0.37	0.32	0	0	c5
GOBP_PHOSPHORYLATION	53	https://www.gsea-msigdb.org/gsea/msigdb/human/geneset/GOBP_PHOSPHORYLATION	0.42936	1.701	0	0.083676	0.345	0.415	0.37	0.284	0	0	c5
GOBP_REGULATION_OF_CELL_CYCLE	39	https://www.gsea-msigdb.org/gsea/msigdb/human/geneset/GOBP_REGULATION_OF_CELL_CYCLE	0.44543	1.6947	0	0.088293	0.345	0.308	0.293	0.231	0	0	c5
GOBP_TUBE_DEVELOPMENT	29	https://www.gsea-msigdb.org/gsea/msigdb/human/geneset/GOBP_TUBE_DEVELOPMENT	0.54436	1.6942	0	0.086995	0.345	0.483	0.31	0.349	0	0	c5
GOBP_NEGATIVE_REGULATION_OF_GENE_EXPRESSION	27	https://www.gsea-msigdb.org/gsea/msigdb/human/geneset/GOBP_NEGATIVE_REGULATION_OF_GENE_EXPRESSION	0.46446	1.6709	0	0.091782	0.399	0.296	0.257	0.23	0	0	c5
GOBP_REGULATION_OF_CELL_CYCLE_PROCESS	29	https://www.gsea-msigdb.org/gsea/msigdb/human/geneset/GOBP_REGULATION_OF_CELL_CYCLE_PROCESS	0.47579	1.6652	0	0.090245	0.399	0.31	0.292	0.23	0	0	c5
GOBP_REGULATION_OF_ORGANELLE_ORGANIZATION	55	https://www.gsea-msigdb.org/gsea/msigdb/human/geneset/GOBP_REGULATION_OF_ORGANELLE_ORGANIZATION	0.42394	1.6619	0	0.093355	0.399	0.327	0.31	0.246	0	0	c5
GOBP_EMBRYO_DEVELOPMENT	39	https://www.gsea-msigdb.org/gsea/msigdb/human/geneset/GOBP_EMBRYO_DEVELOPMENT	0.45376	1.6534	0	0.094205	0.399	0.333	0.293	0.25	0	0	c5
GOBP_REGULATION_OF_CELL_ACTIVATION	18	https://www.gsea-msigdb.org/gsea/msigdb/human/geneset/GOBP_REGULATION_OF_CELL_ACTIVATION	0.5452	1.6422	0	0.095369	0.399	0.611	0.385	0.386	0	0	c5
GOBP_REGULATION_OF_PROTEIN_MODIFICATION_PROCESS	47	https://www.gsea-msigdb.org/gsea/msigdb/human/geneset/GOBP_REGULATION_OF_PROTEIN_MODIFICATION_PROCESS	0.4812	1.638	0	0.096908	0.399	0.447	0.37	0.303	0	0	c5
GOCC_CHROMOSOME	50	https://www.gsea-msigdb.org/gsea/msigdb/human/geneset/GOCC_CHROMOSOME	0.41666	1.6354	0	0.097791	0.441	0.32	0.313	0.238	0	0	c5
GOBP_PROTEIN_MODIFICATION_BY_SMALL_PROTEIN_CONJUGATION	26	https://www.gsea-msigdb.org/gsea/msigdb/human/geneset/GOBP_PROTEIN_MODIFICATION_BY_SMALL_PROTEIN_CONJUGATION	0.45021	1.6287	0	0.09993	0.441	0.462	0.388	0.294	0	0	c5
GOBP_PEPTIDYL_AMINO_ACID_MODIFICATION	28	https://www.gsea-msigdb.org/gsea/msigdb/human/geneset/GOBP_PEPTIDYL_AMINO_ACID_MODIFICATION	0.48279	1.626	0	0.099952	0.441	0.357	0.257	0.277	0	0	c5
GOMF_AMINOACYLTRANSFERASE_ACTIVITY	18	https://www.gsea-msigdb.org/gsea/msigdb/human/geneset/GOMF_AMINOACYLTRANSFERASE_ACTIVITY	0.43536	1.6065	0	0.10338	0.441	0.389	0.314	0.274	0	0.062	c5
HP_ATROPHY_DEGENERATION_AFFECTING_THE_CEREBRUM	19	https://www.gsea-msigdb.org/gsea/msigdb/human/geneset/HP_ATROPHY_DEGENERATION_AFFECTING_THE_CEREBRUM	0.44551	1.5873	0	0.10548	0.441	0.421	0.299	0.304	0	0.062	c5
GOBP_REGULATION_OF_ANATOMICAL_STRUCTURE_SIZE	21	https://www.gsea-msigdb.org/gsea/msigdb/human/geneset/GOBP_REGULATION_OF_ANATOMICAL_STRUCTURE_SIZE	0.41724	1.5811	0	0.10901	0.441	0.667	0.505	0.341	0	0.062	c5
GOBP_REGULATION_OF_PHOSPHORYLATION	40	https://www.gsea-msigdb.org/gsea/msigdb/human/geneset/GOBP_REGULATION_OF_PHOSPHORYLATION	0.45784	1.5696	0	0.1104	0.441	0.425	0.37	0.285	0	0.062	c5
GOBP_INTRACELLULAR_PROTEIN_TRANSPORT	22	https://www.gsea-msigdb.org/gsea/msigdb/human/geneset/GOBP_INTRACELLULAR_PROTEIN_TRANSPORT	0.47147	1.5679	0	0.11064	0.441	0.364	0.305	0.261	0	0.062	c5
GOBP_REGULATION_OF_PHOSPHORUS_METABOLIC_PROCESS	44	https://www.gsea-msigdb.org/gsea/msigdb/human/geneset/GOBP_REGULATION_OF_PHOSPHORUS_METABOLIC_PROCESS	0.46618	1.5678	0	0.11019	0.441	0.432	0.37	0.291	0	0.062	c5
HP_SPASTICITY	24	https://www.gsea-msigdb.org/gsea/msigdb/human/geneset/HP_SPASTICITY	0.47515	1.555	0	0.11025	0.441	0.417	0.299	0.303	0	0	c5
GOMF_ACYLTRANSFERASE_ACTIVITY	25	https://www.gsea-msigdb.org/gsea/msigdb/human/geneset/GOMF_ACYLTRANSFERASE_ACTIVITY	0.38806	1.5481	0	0.11125	0.441	0.36	0.314	0.257	0	0.062	c5
GOBP_DEVELOPMENTAL_GROWTH	17	https://www.gsea-msigdb.org/gsea/msigdb/human/geneset/GOBP_DEVELOPMENTAL_GROWTH	0.52649	1.5445	0	0.11118	0.441	0.706	0.403	0.432	0	0.062	c5
GOBP_VASCULATURE_DEVELOPMENT	19	https://www.gsea-msigdb.org/gsea/msigdb/human/geneset/GOBP_VASCULATURE_DEVELOPMENT	0.46722	1.5419	0	0.10904	0.441	0.421	0.31	0.299	0	0	c5
GOBP_CHROMATIN_REMODELING	15	https://www.gsea-msigdb.org/gsea/msigdb/human/geneset/GOBP_CHROMATIN_REMODELING	0.48834	1.5233	0	0.11436	0.441	0.667	0.452	0.374	0	0.062	c5
HP_NAUSEA_AND_VOMITING	24	https://www.gsea-msigdb.org/gsea/msigdb/human/geneset/HP_NAUSEA_AND_VOMITING	0.45949	1.5151	0	0.11864	0.508	0.5	0.402	0.31	0.0036168	0.062	c5
[truncated: 27 more rows]

## Sheet: C-A20-vs-EV-786-0
GS	SIZE	SOURCE	ES	NES	NOM p-val	FDR q-val	FWER p-val	Tag %	Gene %	Signal	FDR (median)	glob.p.val	Gene sets collection
[truncated: 157 more rows]

## Sheet: D-A20-7860-vs-A20-HEK293
GS	SIZE	SOURCE	ES	NES	NOM p-val	FDR q-val	FWER p-val	Tag %	Gene %	Signal	FDR (median)	glob.p.val	Gene sets collection
[truncated: 978 more rows]

[truncated: 1 more sheets: E-A20highvs-A20low-ccRCCPatient]
