# Supplementary material for: Comprehensive Analysis of Genomic and Phenomic Data Reveals Context-Dependent Function of A20 (TNFAIP3) in Renal Cell Carcinoma
Source: Cancers (Basel). 2026 May 28;18(11):1775. doi: 10.3390/cancers18111775 (PMC13257325; doi:10.3390/cancers18111775)
Supplement: Supplementary file 1 [file cancers-18-01775-s001.zip › Supplementary Materials Table S2.xlsx]

## Sheet: tableS2
Gene name	mutation sequence	Forward primer: 5'>3'	Reverse primer: 5'>3'	product length
IRAK1	328T>C	ACACTGACGACATGGTTCTACActaacaaccgggccctctta	TACGGTAGCAGAGACTTGGTCTgcctcaaccttcctttccttc	231
	1642G>A	ACACTGACGACATGGTTCTACAggcactggctcctgatggcg	TACGGTAGCAGAGACTTGGTCTacttgcaggtgtacgagaggc	229
	1737G>T	ACACTGACGACATGGTTCTACActtggagtcaagtgccaggag	TACGGTAGCAGAGACTTGGTCTcagcactggcagagcccaca	218
IRAK3	1235G>A	ACACTGACGACATGGTTCTACAattgtctccctctcttccaagc	TACGGTAGCAGAGACTTGGTCTttgatggtcttaactttgcccg	222
CD86	254G>A	ACACTGACGACATGGTTCTACAagacctgccatgccaatttg	TACGGTAGCAGAGACTTGGTCTagggtccaactgtccgaatc	221
	350C>G	ACACTGACGACATGGTTCTACAgattcggacagttggaccct	TACGGTAGCAGAGACTTGGTCTgaacacacaccattgaccaca	204
	70G>A	ACACTGACGACATGGTTCTACAtcccctttcctcttgtttctcc	TACGGTAGCAGAGACTTGGTCTcattcagaaccaagttttcctg	229
	642G>C	ACACTGACGACATGGTTCTACAtacgacgtttccatcagcttgt	TACGGTAGCAGAGACTTGGTCTgggacattggatgatctgcctt	235
WT1	536A>A	ACACTGACGACATGGTTCTACAgcctacttaccctgattgcgaa	TACGGTAGCAGAGACTTGGTCTgccttcactgtccacttttcc	226
	1153A>T	ACACTGACGACATGGTTCTACAtatctcttattgcagcctgggt	TACGGTAGCAGAGACTTGGTCTctcactctccctcaagacctac	227
BMP2	430T>G	ACACTGACGACATGGTTCTACAacgtcattacttggcttactga	TACGGTAGCAGAGACTTGGTCTtctcggaaaacctgaagctctg	231
	1050C>G	ACACTGACGACATGGTTCTACAgtatcacgccttttactgccac	TACGGTAGCAGAGACTTGGTCTcgtcaaggtacagcatcgagat	214
CYLD	2392G>T)	ACACTGACGACATGGTTCTACAacttcccttccccttctcac	TACGGTAGCAGAGACTTGGTCTcttgagtgttgcaggttttaca	191
NFKB2	781C>T	ACACTGACGACATGGTTCTACAaaatggccccagagattcca	TACGGTAGCAGAGACTTGGTCTgtccttagcctaatttagcccc	239
TLR2	190A>C	ACACTGACGACATGGTTCTACAaagggcagctcaggatcttt	TACGGTAGCAGAGACTTGGTCTtccattggatgtcagcacca	197
	398G>T	ACACTGACGACATGGTTCTACAcctgggcagtcttgaacattt	TACGGTAGCAGAGACTTGGTCTaggtgtccatatttcccactct	235
	1378G>T	ACACTGACGACATGGTTCTACAtccagcacacgaatacacagt	TACGGTAGCAGAGACTTGGTCTtaacatgggtaagagggaggc	218
FAS	835C>A	ACACTGACGACATGGTTCTACAtgctggagtcatgacactaagt	TACGGTAGCAGAGACTTGGTCTcaatgtgtcatacgcttctttc	219
CASP4	722G>T	ACACTGACGACATGGTTCTACAtcagtctcagcactcaccac	TACGGTAGCAGAGACTTGGTCTtgtctcatggcatcctggag	220
BCL2	313T>C	ACACTGACGACATGGTTCTACAcaatcctcccccagttcacc	TACGGTAGCAGAGACTTGGTCTgccacctgtggtccacctgac	220
RELB	644A>G	ACACTGACGACATGGTTCTACAtggggaaagactgcaccgac	TACGGTAGCAGAGACTTGGTCTgctctaaagtttcatgggtggc	235
CARD10	434A>G	ACACTGACGACATGGTTCTACAgcagccgttgacagcgctcc	TACGGTAGCAGAGACTTGGTCTggcctgacccaattcttgatg	219
	1877A>T	ACACTGACGACATGGTTCTACAgcaaaagcactgaccctacc	TACGGTAGCAGAGACTTGGTCTgcaggacaagggaccagatg	200
	2054C>A	ACACTGACGACATGGTTCTACAgacagacagaaggaggcatca	TACGGTAGCAGAGACTTGGTCTgaatcaggggtccacactcc	243
MALT	2294C>G	ACACTGACGACATGGTTCTACAcaggaggagcagggcattatc	TACGGTAGCAGAGACTTGGTCTgcatggtgagcgaaacttga	195
BCL3	787G>C	ACACTGACGACATGGTTCTACAgtttcaccgagccctcctctc	TACGGTAGCAGAGACTTGGTCTctccctcccagctcctagtgc	189
TLR5	787G>C	ACACTGACGACATGGTTCTACAtggctaaatactcctggtgg	TACGGTAGCAGAGACTTGGTCTtcgcttctcctcctgtagtg	242
	2262C>A	ACACTGACGACATGGTTCTACAaccaccatgatgagagcact	TACGGTAGCAGAGACTTGGTCTccgcattgccaatatccagg	200
TRAF5	269C>A	ACACTGACGACATGGTTCTACAgctggtcttggaaatgctgt	TACGGTAGCAGAGACTTGGTCTccctgagagctgctagacaa	206
	823G>A)	ACACTGACGACATGGTTCTACAgcatgcagttatattcagtgac	TACGGTAGCAGAGACTTGGTCTtgccaaacaactgtgcaaac	207
	1262T>A	ACACTGACGACATGGTTCTACActgctggagggtacttgcta	TACGGTAGCAGAGACTTGGTCTccctgacccatccccattca	221
	1339T>C	ACACTGACGACATGGTTCTACAtgaagaagagagaggcggtg	TACGGTAGCAGAGACTTGGTCTtctcctcgcatgaccacaaa	207
	1495T>A	ACACTGACGACATGGTTCTACAatactttgtggtcatgcgagga	TACGGTAGCAGAGACTTGGTCTgcaatgttcatctccccatcag	215
	1478A>T	ACACTGACGACATGGTTCTACAtactttgtggtcatgcgagga	TACGGTAGCAGAGACTTGGTCTtgttcatctccccatcaggtc	210
NFKBIA	877T>A	ACACTGACGACATGGTTCTACAtcaaaggtagtgcttggggtc	TACGGTAGCAGAGACTTGGTCTtgctcagatccttcaaagttca	237
TNFAIP3	1526C>T	ACACTGACGACATGGTTCTACAgccccaccgacagcacc	TACGGTAGCAGAGACTTGGTCTgtcctggtaacatcctg	176
	1868G>T	ACACTGACGACATGGTTCTACAtctctgtatcggtggggtg	TACGGTAGCAGAGACTTGGTCTgccgcattccctccccag	170
	2180G>A	ACACTGACGACATGGTTCTACAtgtcagcatctctgtatcgg	TACGGTAGCAGAGACTTGGTCTtctggaacctggacgctgt	163
	2368G>T	ACACTGACGACATGGTTCTACAtgtcagcatctctgtatcgg	TACGGTAGCAGAGACTTGGTCTgtgcttccaagggtgccg	242
	890A>T	ACACTGACGACATGGTTCTACAatccgagctgttccacttgt	TACGGTAGCAGAGACTTGGTCTgatgagttgtgccatggtcc	207
	1364G>C	ACACTGACGACATGGTTCTACAactcccaaagctgaactccaa	TACGGTAGCAGAGACTTGGTCTgtctcactgaacagaaaagggc	212
	2026A>C	ACACTGACGACATGGTTCTACAaaagtcagtcccacagcgtc	TACGGTAGCAGAGACTTGGTCTaccagttgctcttctgtcct	208
